# Supplementary material for: Side-on coordination of boryl and borylene complexes to cationic coinage metal fragments
Source: Chem Sci. 2015 Mar 10;6(5):2989–96. doi: 10.1039/c5sc00211g (PMC5729409; doi:10.1039/c5sc00211g)
Supplement: Supplementary file 2 [file SC-006-C5SC00211G-s002.cif]

# Electronic Supplementary Material (ESI) for Chemical Science.
# This journal is © The Royal Society of Chemistry 2015

####################################################################### 
# 
# This file contains crystal structure data downloaded from the 
# Cambridge Structural Database (CSD) hosted by the Cambridge 
# Crystallographic Data Centre (CCDC).
# 
# Full information about CCDC data access policies and citation 
# guidelines are available at http://www.ccdc.cam.ac.uk/access/V1 
# 
# Audit and citation data items may have been added by the CCDC. 
# Please retain this information to preserve the provenance of 
# this file and to allow appropriate attribution of the data. 
# 
#######################################################################

data_05a
_database_code_depnum_ccdc_archive 'CCDC 1033284'
_audit_update_record             
;
2014-11-07 deposited with the CCDC.
2015-03-09 downloaded from the CCDC.
;


_audit_creation_method           SHELXL-2014/6
_chemical_name_systematic        05a
_chemical_name_common            ?
_chemical_formula_moiety         'C35 H34 Au B Mn O2 P'

_chemical_formula_sum            'C35 H34 Au B Mn O2 P'
_chemical_formula_weight         780.31

loop_
_atom_type_symbol
_atom_type_description
_atom_type_scat_dispersion_real
_atom_type_scat_dispersion_imag
_atom_type_scat_source
C C 0.0033 0.0016 'International Tables Vol C Tables 4.2.6.8 and 6.1.1.4'
H H 0.0000 0.0000 'International Tables Vol C Tables 4.2.6.8 and 6.1.1.4'
B B 0.0013 0.0007 'International Tables Vol C Tables 4.2.6.8 and 6.1.1.4'
O O 0.0106 0.0060 'International Tables Vol C Tables 4.2.6.8 and 6.1.1.4'
P P 0.1023 0.0942 'International Tables Vol C Tables 4.2.6.8 and 6.1.1.4'
Mn Mn 0.3368 0.7283 'International Tables Vol C Tables 4.2.6.8 and 6.1.1.4'
Au Au -2.0133 8.8022 'International Tables Vol C Tables 4.2.6.8 and 6.1.1.4'

_space_group_crystal_system      triclinic
_space_group_IT_number           2
_space_group_name_H-M_alt        'P -1'
_space_group_name_Hall           '-P 1'

_shelx_space_group_comment       
;
The symmetry employed for this shelxl refinement is uniquely defined
by the following loop, which should always be used as a source of
symmetry information in preference to the above space-group names.
They are only intended as comments.
;

loop_
_space_group_symop_operation_xyz
'x, y, z'
'-x, -y, -z'

_cell_length_a                   10.071(4)
_cell_length_b                   11.844(4)
_cell_length_c                   13.400(5)
_cell_angle_alpha                86.394(11)
_cell_angle_beta                 79.387(18)
_cell_angle_gamma                74.371(12)
_cell_volume                     1512.9(10)
_cell_formula_units_Z            2
_cell_measurement_temperature    100(2)
_cell_measurement_reflns_used    9976
_cell_measurement_theta_min      2.38
_cell_measurement_theta_max      27.52

_exptl_crystal_description       palte
_exptl_crystal_colour            yellow
_exptl_crystal_density_meas      ?
_exptl_crystal_density_method    ?
_exptl_crystal_density_diffrn    1.713
_exptl_crystal_F_000             768
_exptl_transmission_factor_min   ?
_exptl_transmission_factor_max   ?
_exptl_crystal_size_max          0.31
_exptl_crystal_size_mid          0.21
_exptl_crystal_size_min          0.07
_exptl_absorpt_coefficient_mu    5.344
_shelx_estimated_absorpt_T_min   ?
_shelx_estimated_absorpt_T_max   ?
_exptl_absorpt_correction_type   multi-scan
_exptl_absorpt_correction_T_min  0.3775
_exptl_absorpt_correction_T_max  0.6032
_exptl_absorpt_process_details   'Sadabs 2014/4 (Bruker 2014)'
_exptl_absorpt_special_details   ?
_diffrn_ambient_temperature      100(2)
_diffrn_radiation_wavelength     0.71073
_diffrn_radiation_type           MoK\a
_diffrn_source                   ?
_diffrn_measurement_device_type  'Bruker X8-APEX II'
_diffrn_measurement_method       '\f and \w scans'
_diffrn_detector_area_resol_mean 8.333
_diffrn_reflns_number            20835
_diffrn_reflns_av_unetI/netI     0.0231
_diffrn_reflns_av_R_equivalents  0.0216
_diffrn_reflns_limit_h_min       -12
_diffrn_reflns_limit_h_max       12
_diffrn_reflns_limit_k_min       -14
_diffrn_reflns_limit_k_max       14
_diffrn_reflns_limit_l_min       -16
_diffrn_reflns_limit_l_max       16
_diffrn_reflns_theta_min         1.546
_diffrn_reflns_theta_max         26.370
_diffrn_reflns_theta_full        26.000
_diffrn_measured_fraction_theta_max 1.000
_diffrn_measured_fraction_theta_full 1.000
_diffrn_reflns_Laue_measured_fraction_max 1.000
_diffrn_reflns_Laue_measured_fraction_full 1.000
_diffrn_reflns_point_group_measured_fraction_max 1.000
_diffrn_reflns_point_group_measured_fraction_full 1.000
_reflns_number_total             6191
_reflns_number_gt                5970
_reflns_threshold_expression     'I > 2\s(I)'
_reflns_Friedel_coverage         0.000
_reflns_Friedel_fraction_max     .
_reflns_Friedel_fraction_full    .

_reflns_special_details          
;
 Reflections were merged by SHELXL according to the crystal
 class for the calculation of statistics and refinement.
 
 _reflns_Friedel_fraction is defined as the number of unique
 Friedel pairs measured divided by the number that would be
 possible theoretically, ignoring centric projections and
 systematic absences.
;

_computing_data_collection       'APEX2 ver. 2014.9 (Bruker AXS)'
_computing_cell_refinement       'Saint+ ver. 7.68A (Bruker AXS)'
_computing_data_reduction        'Saint+ ver. 7.68A (Bruker AXS)'
_computing_structure_solution    'SHELXT (Sheldrick, 2014)'
_computing_structure_refinement  'SHELXL-2014/6 (Sheldrick, 2014)'
_computing_molecular_graphics    'ShelXLe (Huebschle et all, 2011)'
_computing_publication_material  'SHELXL-2014/6 (Sheldrick, 2014)'
_refine_special_details          ?
_refine_ls_structure_factor_coef Fsqd
_refine_ls_matrix_type           full
_refine_ls_weighting_scheme      calc
_refine_ls_weighting_details     
'w=1/[\s^2^(Fo^2^)+(0.0161P)^2^+0.8639P] where P=(Fo^2^+2Fc^2^)/3'
_atom_sites_solution_primary     ?
_atom_sites_solution_secondary   iterative
_atom_sites_solution_hydrogens   geom
_refine_ls_hydrogen_treatment    constr
_refine_ls_extinction_method     none
_refine_ls_extinction_coef       .
_refine_ls_number_reflns         6191
_refine_ls_number_parameters     373
_refine_ls_number_restraints     0
_refine_ls_R_factor_all          0.0161
_refine_ls_R_factor_gt           0.0152
_refine_ls_wR_factor_ref         0.0377
_refine_ls_wR_factor_gt          0.0373
_refine_ls_goodness_of_fit_ref   1.050
_refine_ls_restrained_S_all      1.050
_refine_ls_shift/su_max          0.004
_refine_ls_shift/su_mean         0.000

loop_
_atom_site_label
_atom_site_type_symbol
_atom_site_fract_x
_atom_site_fract_y
_atom_site_fract_z
_atom_site_U_iso_or_equiv
_atom_site_adp_type
_atom_site_occupancy
_atom_site_site_symmetry_order
_atom_site_calc_flag
_atom_site_refinement_flags_posn
_atom_site_refinement_flags_adp
_atom_site_refinement_flags_occupancy
_atom_site_disorder_assembly
_atom_site_disorder_group
Au1 Au 0.71809(2) 0.60317(2) 0.69958(2) 0.01291(3) Uani 1 1 d . . . . .
B1 B 0.6936(3) 0.7972(2) 0.74634(18) 0.0158(5) Uani 1 1 d . . . . .
O1 O 0.93024(18) 0.92463(14) 0.68312(13) 0.0257(4) Uani 1 1 d . . . . .
C1 C 0.8804(2) 0.85795(19) 0.65383(16) 0.0184(4) Uani 1 1 d . . . . .
P1 P 0.65896(5) 0.42996(4) 0.74011(4) 0.01191(10) Uani 1 1 d . . . . .
Mn1 Mn 0.81323(3) 0.76081(3) 0.59560(2) 0.01381(7) Uani 1 1 d . . . . .
C2 C 0.9609(2) 0.6431(2) 0.61407(17) 0.0189(5) Uani 1 1 d . . . . .
O2 O 1.05988(17) 0.56755(14) 0.62069(13) 0.0274(4) Uani 1 1 d . . . . .
C1_1 C 0.7472(3) 0.6954(2) 0.47118(17) 0.0217(5) Uani 1 1 d . . . . .
H1_1 H 0.7415 0.6170 0.4676 0.026 Uiso 1 1 calc R U . . .
C2_1 C 0.8663(3) 0.7374(2) 0.43324(16) 0.0221(5) Uani 1 1 d . . . . .
H2_1 H 0.9543 0.6925 0.3994 0.026 Uiso 1 1 calc R U . . .
C3_1 C 0.8307(2) 0.8574(2) 0.45476(16) 0.0201(5) Uani 1 1 d . . . . .
H3_1 H 0.8910 0.9078 0.4383 0.024 Uiso 1 1 calc R U . . .
C5_1 C 0.6378(2) 0.7910(2) 0.51541(17) 0.0212(5) Uani 1 1 d . . . . .
H5_1 H 0.5460 0.7880 0.5463 0.025 Uiso 1 1 calc R U . . .
C4_1 C 0.6895(2) 0.8908(2) 0.50533(16) 0.0201(5) Uani 1 1 d . . . . .
H4_1 H 0.6388 0.9672 0.5283 0.024 Uiso 1 1 calc R U . . .
C1_2 C 0.7439(2) 0.78441(19) 0.85670(16) 0.0180(4) Uani 1 1 d . . . . .
C2_2 C 0.8911(2) 0.7059(2) 0.85780(18) 0.0228(5) Uani 1 1 d . . . . .
H2A_2 H 0.9105 0.6989 0.9273 0.034 Uiso 1 1 calc R U . . .
H2B_2 H 0.9594 0.7404 0.8137 0.034 Uiso 1 1 calc R U . . .
H2C_2 H 0.8980 0.6280 0.8331 0.034 Uiso 1 1 calc R U . . .
C3_2 C 0.6426(3) 0.7305(2) 0.93319(17) 0.0251(5) Uani 1 1 d . . . . .
H3A_2 H 0.6507 0.6505 0.9128 0.038 Uiso 1 1 calc R U . . .
H3B_2 H 0.5463 0.7782 0.9342 0.038 Uiso 1 1 calc R U . . .
H3C_2 H 0.6664 0.7285 1.0011 0.038 Uiso 1 1 calc R U . . .
C4_2 C 0.7343(3) 0.9051(2) 0.89929(18) 0.0260(5) Uani 1 1 d . . . . .
H4A_2 H 0.7579 0.8947 0.9676 0.039 Uiso 1 1 calc R U . . .
H4B_2 H 0.6388 0.9554 0.9024 0.039 Uiso 1 1 calc R U . . .
H4C_2 H 0.8001 0.9419 0.8549 0.039 Uiso 1 1 calc R U . . .
C1_3 C 0.5375(2) 0.87809(19) 0.74886(15) 0.0171(4) Uani 1 1 d . . . . .
C2_3 C 0.4238(2) 0.8279(2) 0.76824(16) 0.0212(5) Uani 1 1 d . . . . .
H2_3 H 0.4418 0.7450 0.7738 0.025 Uiso 1 1 calc R U . . .
C3_3 C 0.2858(2) 0.8955(2) 0.77965(17) 0.0270(6) Uani 1 1 d . . . . .
H3_3 H 0.2112 0.8588 0.7940 0.032 Uiso 1 1 calc R U . . .
C4_3 C 0.2576(3) 1.0160(2) 0.77007(19) 0.0343(6) Uani 1 1 d . . . . .
H4_3 H 0.1637 1.0630 0.7775 0.041 Uiso 1 1 calc R U . . .
C5_3 C 0.3674(3) 1.0671(2) 0.7496(2) 0.0350(6) Uani 1 1 d . . . . .
H5_3 H 0.3488 1.1499 0.7418 0.042 Uiso 1 1 calc R U . . .
C6_3 C 0.5049(3) 0.9997(2) 0.74004(18) 0.0263(5) Uani 1 1 d . . . . .
H6_3 H 0.5786 1.0374 0.7272 0.032 Uiso 1 1 calc R U . . .
C1_4 C 0.6979(2) 0.34015(18) 0.62781(15) 0.0130(4) Uani 1 1 d . . . . .
C2_4 C 0.6556(2) 0.3944(2) 0.53904(16) 0.0184(4) Uani 1 1 d . . . . .
H2_4 H 0.6096 0.4757 0.5386 0.022 Uiso 1 1 calc R U . . .
C3_4 C 0.6806(2) 0.3295(2) 0.45140(17) 0.0222(5) Uani 1 1 d . . . . .
H3_4 H 0.6497 0.3659 0.3915 0.027 Uiso 1 1 calc R U . . .
C4_4 C 0.7507(2) 0.2120(2) 0.45182(17) 0.0233(5) Uani 1 1 d . . . . .
H4_4 H 0.7685 0.1677 0.3919 0.028 Uiso 1 1 calc R U . . .
C5_4 C 0.7948(2) 0.1588(2) 0.53878(18) 0.0224(5) Uani 1 1 d . . . . .
H5_4 H 0.8441 0.0782 0.5381 0.027 Uiso 1 1 calc R U . . .
C6_4 C 0.7679(2) 0.22226(19) 0.62738(16) 0.0178(4) Uani 1 1 d . . . . .
H6_4 H 0.7973 0.1849 0.6874 0.021 Uiso 1 1 calc R U . . .
C1_5 C 0.7537(2) 0.33575(17) 0.83008(15) 0.0132(4) Uani 1 1 d . . . . .
C2_5 C 0.8923(2) 0.33645(18) 0.82979(15) 0.0148(4) Uani 1 1 d . . . . .
H2_5 H 0.9323 0.3903 0.7872 0.018 Uiso 1 1 calc R U . . .
C3_5 C 0.9716(2) 0.25874(19) 0.89155(16) 0.0193(5) Uani 1 1 d . . . . .
H3_5 H 1.0665 0.2581 0.8901 0.023 Uiso 1 1 calc R U . . .
C4_5 C 0.9121(2) 0.18177(19) 0.95567(17) 0.0201(5) Uani 1 1 d . . . . .
H4_5 H 0.9662 0.1290 0.9984 0.024 Uiso 1 1 calc R U . . .
C5_5 C 0.7744(2) 0.18184(19) 0.95732(17) 0.0198(5) Uani 1 1 d . . . . .
H5_5 H 0.7340 0.1295 1.0016 0.024 Uiso 1 1 calc R U . . .
C6_5 C 0.6949(2) 0.25825(18) 0.89444(16) 0.0165(4) Uani 1 1 d . . . . .
H6_5 H 0.6005 0.2576 0.8953 0.020 Uiso 1 1 calc R U . . .
C1_6 C 0.4748(2) 0.44501(17) 0.78870(15) 0.0132(4) Uani 1 1 d . . . . .
C2_6 C 0.4109(2) 0.51837(19) 0.87182(17) 0.0188(4) Uani 1 1 d . . . . .
H2_6 H 0.4643 0.5577 0.9016 0.023 Uiso 1 1 calc R U . . .
C3_6 C 0.2706(2) 0.53351(19) 0.91042(17) 0.0220(5) Uani 1 1 d . . . . .
H3_6 H 0.2281 0.5824 0.9674 0.026 Uiso 1 1 calc R U . . .
C4_6 C 0.1915(2) 0.4781(2) 0.86700(18) 0.0207(5) Uani 1 1 d . . . . .
H4_6 H 0.0950 0.4887 0.8941 0.025 Uiso 1 1 calc R U . . .
C5_6 C 0.2533(2) 0.4070(2) 0.78358(17) 0.0203(5) Uani 1 1 d . . . . .
H5_6 H 0.1986 0.3698 0.7529 0.024 Uiso 1 1 calc R U . . .
C6_6 C 0.3947(2) 0.38988(19) 0.74476(16) 0.0177(4) Uani 1 1 d . . . . .
H6_6 H 0.4368 0.3405 0.6881 0.021 Uiso 1 1 calc R U . . .

loop_
_atom_site_aniso_label
_atom_site_aniso_U_11
_atom_site_aniso_U_22
_atom_site_aniso_U_33
_atom_site_aniso_U_23
_atom_site_aniso_U_13
_atom_site_aniso_U_12
Au1 0.01385(5) 0.01099(4) 0.01503(5) -0.00082(3) -0.00283(3) -0.00486(3)
B1 0.0170(12) 0.0137(11) 0.0185(12) -0.0004(9) -0.0012(9) -0.0082(10)
O1 0.0306(10) 0.0245(9) 0.0280(9) -0.0034(7) -0.0070(7) -0.0155(8)
C1 0.0188(11) 0.0164(11) 0.0186(11) 0.0021(8) -0.0018(9) -0.0040(9)
P1 0.0127(3) 0.0111(2) 0.0128(3) -0.00125(19) -0.00238(19) -0.0043(2)
Mn1 0.01452(16) 0.01316(15) 0.01478(16) -0.00058(12) -0.00279(12) -0.00516(12)
C2 0.0197(12) 0.0209(11) 0.0191(11) -0.0017(8) -0.0013(9) -0.0113(10)
O2 0.0171(9) 0.0240(9) 0.0377(10) 0.0000(7) -0.0036(7) -0.0006(7)
C1_1 0.0330(14) 0.0213(11) 0.0155(11) -0.0002(8) -0.0070(9) -0.0132(10)
C2_1 0.0254(13) 0.0266(12) 0.0129(11) -0.0014(9) -0.0006(9) -0.0062(10)
C3_1 0.0261(12) 0.0233(11) 0.0140(11) 0.0038(8) -0.0045(9) -0.0122(10)
C5_1 0.0190(12) 0.0311(13) 0.0162(11) 0.0022(9) -0.0070(9) -0.0093(10)
C4_1 0.0242(12) 0.0212(11) 0.0151(11) 0.0016(8) -0.0073(9) -0.0041(9)
C1_2 0.0211(12) 0.0176(11) 0.0172(11) -0.0015(8) -0.0056(9) -0.0064(9)
C2_2 0.0247(13) 0.0241(12) 0.0221(12) -0.0005(9) -0.0103(9) -0.0061(10)
C3_2 0.0286(13) 0.0317(13) 0.0181(12) 0.0040(9) -0.0065(9) -0.0127(11)
C4_2 0.0360(14) 0.0215(12) 0.0227(12) -0.0064(9) -0.0085(10) -0.0076(11)
C1_3 0.0195(11) 0.0196(11) 0.0114(10) -0.0037(8) -0.0018(8) -0.0032(9)
C2_3 0.0212(12) 0.0253(12) 0.0162(11) -0.0014(9) -0.0058(9) -0.0028(9)
C3_3 0.0192(12) 0.0459(16) 0.0132(11) -0.0047(10) -0.0026(9) -0.0031(11)
C4_3 0.0266(14) 0.0427(16) 0.0202(13) -0.0051(11) -0.0030(10) 0.0138(12)
C5_3 0.0424(17) 0.0220(13) 0.0299(14) -0.0006(10) -0.0053(12) 0.0089(12)
C6_3 0.0313(14) 0.0212(12) 0.0229(13) -0.0005(9) -0.0022(10) -0.0028(10)
C1_4 0.0116(10) 0.0159(10) 0.0133(10) -0.0032(8) -0.0009(8) -0.0070(8)
C2_4 0.0190(11) 0.0194(11) 0.0184(11) 0.0002(8) -0.0043(9) -0.0071(9)
C3_4 0.0227(12) 0.0301(13) 0.0177(12) 0.0000(9) -0.0054(9) -0.0122(10)
C4_4 0.0203(12) 0.0327(13) 0.0191(12) -0.0101(9) 0.0000(9) -0.0109(10)
C5_4 0.0220(12) 0.0184(11) 0.0267(13) -0.0085(9) -0.0045(9) -0.0029(9)
C6_4 0.0190(11) 0.0179(11) 0.0182(11) -0.0017(8) -0.0044(8) -0.0068(9)
C1_5 0.0151(10) 0.0137(10) 0.0110(10) -0.0034(7) -0.0024(8) -0.0031(8)
C2_5 0.0145(10) 0.0161(10) 0.0135(10) -0.0033(8) -0.0010(8) -0.0038(8)
C3_5 0.0135(11) 0.0242(12) 0.0188(11) -0.0068(9) -0.0025(8) -0.0012(9)
C4_5 0.0248(12) 0.0174(11) 0.0172(11) -0.0018(8) -0.0075(9) -0.0010(9)
C5_5 0.0268(13) 0.0157(11) 0.0178(11) 0.0007(8) -0.0036(9) -0.0074(9)
C6_5 0.0174(11) 0.0171(10) 0.0160(11) -0.0013(8) -0.0018(8) -0.0068(9)
C1_6 0.0133(10) 0.0122(10) 0.0144(10) 0.0017(7) -0.0036(8) -0.0036(8)
C2_6 0.0184(11) 0.0171(11) 0.0215(12) -0.0057(8) -0.0019(9) -0.0054(9)
C3_6 0.0213(12) 0.0180(11) 0.0233(12) -0.0065(9) 0.0028(9) -0.0026(9)
C4_6 0.0119(11) 0.0210(11) 0.0260(12) 0.0013(9) -0.0019(9) -0.0002(9)
C5_6 0.0163(11) 0.0274(12) 0.0203(12) -0.0017(9) -0.0067(9) -0.0084(9)
C6_6 0.0174(11) 0.0209(11) 0.0150(11) -0.0034(8) -0.0019(8) -0.0055(9)

_geom_special_details            
;
 All esds (except the esd in the dihedral angle between two l.s. planes)
 are estimated using the full covariance matrix.  The cell esds are taken
 into account individually in the estimation of esds in distances, angles
 and torsion angles; correlations between esds in cell parameters are only
 used when they are defined by crystal symmetry.  An approximate (isotropic)
 treatment of cell esds is used for estimating esds involving l.s. planes.
;

loop_
_geom_bond_atom_site_label_1
_geom_bond_atom_site_label_2
_geom_bond_distance
_geom_bond_site_symmetry_2
_geom_bond_publ_flag
Au1 P1 2.2930(9) . ?
Au1 B1 2.356(2) . ?
Au1 Mn1 2.5477(7) . ?
Au1 C2 2.653(2) . ?
B1 C1_3 1.601(3) . ?
B1 C1_2 1.635(3) . ?
B1 Mn1 2.156(3) . ?
O1 C1 1.164(3) . ?
C1 Mn1 1.765(2) . ?
P1 C1_6 1.813(2) . ?
P1 C1_5 1.814(2) . ?
P1 C1_4 1.819(2) . ?
Mn1 C2 1.787(2) . ?
Mn1 C3_1 2.149(2) . ?
Mn1 C2_1 2.159(2) . ?
Mn1 C1_1 2.162(2) . ?
Mn1 C4_1 2.162(2) . ?
Mn1 C5_1 2.171(2) . ?
C2 O2 1.159(3) . ?
C1_1 C2_1 1.418(3) . ?
C1_1 C5_1 1.421(3) . ?
C1_1 H1_1 0.9500 . ?
C2_1 C3_1 1.404(3) . ?
C2_1 H2_1 0.9500 . ?
C3_1 C4_1 1.419(3) . ?
C3_1 H3_1 0.9500 . ?
C5_1 C4_1 1.404(3) . ?
C5_1 H5_1 0.9500 . ?
C4_1 H4_1 0.9500 . ?
C1_2 C2_2 1.526(3) . ?
C1_2 C3_2 1.544(3) . ?
C1_2 C4_2 1.545(3) . ?
C2_2 H2A_2 0.9800 . ?
C2_2 H2B_2 0.9800 . ?
C2_2 H2C_2 0.9800 . ?
C3_2 H3A_2 0.9800 . ?
C3_2 H3B_2 0.9800 . ?
C3_2 H3C_2 0.9800 . ?
C4_2 H4A_2 0.9800 . ?
C4_2 H4B_2 0.9800 . ?
C4_2 H4C_2 0.9800 . ?
C1_3 C6_3 1.391(3) . ?
C1_3 C2_3 1.403(3) . ?
C2_3 C3_3 1.391(3) . ?
C2_3 H2_3 0.9500 . ?
C3_3 C4_3 1.381(4) . ?
C3_3 H3_3 0.9500 . ?
C4_3 C5_3 1.376(4) . ?
C4_3 H4_3 0.9500 . ?
C5_3 C6_3 1.387(4) . ?
C5_3 H5_3 0.9500 . ?
C6_3 H6_3 0.9500 . ?
C1_4 C6_4 1.384(3) . ?
C1_4 C2_4 1.397(3) . ?
C2_4 C3_4 1.390(3) . ?
C2_4 H2_4 0.9500 . ?
C3_4 C4_4 1.381(3) . ?
C3_4 H3_4 0.9500 . ?
C4_4 C5_4 1.378(3) . ?
C4_4 H4_4 0.9500 . ?
C5_4 C6_4 1.390(3) . ?
C5_4 H5_4 0.9500 . ?
C6_4 H6_4 0.9500 . ?
C1_5 C6_5 1.394(3) . ?
C1_5 C2_5 1.398(3) . ?
C2_5 C3_5 1.386(3) . ?
C2_5 H2_5 0.9500 . ?
C3_5 C4_5 1.391(3) . ?
C3_5 H3_5 0.9500 . ?
C4_5 C5_5 1.382(3) . ?
C4_5 H4_5 0.9500 . ?
C5_5 C6_5 1.390(3) . ?
C5_5 H5_5 0.9500 . ?
C6_5 H6_5 0.9500 . ?
C1_6 C6_6 1.390(3) . ?
C1_6 C2_6 1.402(3) . ?
C2_6 C3_6 1.379(3) . ?
C2_6 H2_6 0.9500 . ?
C3_6 C4_6 1.380(3) . ?
C3_6 H3_6 0.9500 . ?
C4_6 C5_6 1.388(3) . ?
C4_6 H4_6 0.9500 . ?
C5_6 C6_6 1.388(3) . ?
C5_6 H5_6 0.9500 . ?
C6_6 H6_6 0.9500 . ?

loop_
_geom_angle_atom_site_label_1
_geom_angle_atom_site_label_2
_geom_angle_atom_site_label_3
_geom_angle
_geom_angle_site_symmetry_1
_geom_angle_site_symmetry_3
_geom_angle_publ_flag
P1 Au1 B1 147.47(6) . . ?
P1 Au1 Mn1 160.159(17) . . ?
B1 Au1 Mn1 51.99(6) . . ?
P1 Au1 C2 130.38(5) . . ?
B1 Au1 C2 76.73(8) . . ?
Mn1 Au1 C2 40.12(5) . . ?
C1_3 B1 Mn1 114.13(15) . . ?
C1_2 B1 Mn1 130.75(16) . . ?
C1_3 B1 Au1 112.34(14) . . ?
C1_2 B1 Au1 104.70(14) . . ?
Mn1 B1 Au1 68.58(7) . . ?
O1 C1 Mn1 173.59(19) . . ?
C1_6 P1 Au1 114.95(7) . . ?
C1_5 P1 Au1 115.61(7) . . ?
C1_4 P1 Au1 110.30(7) . . ?
C1 Mn1 C2 90.10(10) . . ?
C1 Mn1 C3_1 90.97(10) . . ?
C2 Mn1 C3_1 116.87(10) . . ?
C1 Mn1 B1 71.51(10) . . ?
C2 Mn1 B1 104.11(10) . . ?
C3_1 Mn1 B1 135.48(9) . . ?
C1 Mn1 C2_1 119.99(10) . . ?
C2 Mn1 C2_1 90.81(10) . . ?
C3_1 Mn1 C2_1 38.04(9) . . ?
B1 Mn1 C2_1 161.57(9) . . ?
C1 Mn1 C1_1 154.78(9) . . ?
C2 Mn1 C1_1 100.95(10) . . ?
C3_1 Mn1 C1_1 63.81(9) . . ?
B1 Mn1 C1_1 126.10(9) . . ?
C2_1 Mn1 C1_1 38.32(9) . . ?
C1 Mn1 C4_1 96.96(10) . . ?
C2 Mn1 C4_1 154.04(9) . . ?
C3_1 Mn1 C4_1 38.44(9) . . ?
B1 Mn1 C4_1 101.83(9) . . ?
C2_1 Mn1 C4_1 64.03(9) . . ?
C1_1 Mn1 C4_1 63.77(9) . . ?
C1 Mn1 C5_1 131.74(10) . . ?
C2 Mn1 C5_1 137.49(10) . . ?
C3_1 Mn1 C5_1 63.82(9) . . ?
B1 Mn1 C5_1 97.51(9) . . ?
C2_1 Mn1 C5_1 64.07(9) . . ?
C1_1 Mn1 C5_1 38.29(9) . . ?
C4_1 Mn1 C5_1 37.81(9) . . ?
C1 Mn1 Au1 120.78(7) . . ?
C2 Mn1 Au1 73.10(7) . . ?
C3_1 Mn1 Au1 147.53(6) . . ?
B1 Mn1 Au1 59.42(6) . . ?
C2_1 Mn1 Au1 116.68(7) . . ?
C1_1 Mn1 Au1 84.28(7) . . ?
C4_1 Mn1 Au1 122.57(7) . . ?
C5_1 Mn1 Au1 87.74(6) . . ?
O2 C2 Mn1 176.3(2) . . ?
O2 C2 Au1 116.01(16) . . ?
Mn1 C2 Au1 66.77(7) . . ?
C2_1 C1_1 C5_1 108.0(2) . . ?
C2_1 C1_1 Mn1 70.76(13) . . ?
C5_1 C1_1 Mn1 71.22(13) . . ?
C2_1 C1_1 H1_1 126.0 . . ?
C5_1 C1_1 H1_1 126.0 . . ?
Mn1 C1_1 H1_1 123.7 . . ?
C3_1 C2_1 C1_1 107.7(2) . . ?
C3_1 C2_1 Mn1 70.57(13) . . ?
C1_1 C2_1 Mn1 70.93(13) . . ?
C3_1 C2_1 H2_1 126.2 . . ?
C1_1 C2_1 H2_1 126.2 . . ?
Mn1 C2_1 H2_1 124.0 . . ?
C2_1 C3_1 C4_1 108.5(2) . . ?
C2_1 C3_1 Mn1 71.40(13) . . ?
C4_1 C3_1 Mn1 71.29(12) . . ?
C2_1 C3_1 H3_1 125.8 . . ?
C4_1 C3_1 H3_1 125.8 . . ?
Mn1 C3_1 H3_1 123.2 . . ?
C4_1 C5_1 C1_1 107.9(2) . . ?
C4_1 C5_1 Mn1 70.74(13) . . ?
C1_1 C5_1 Mn1 70.49(13) . . ?
C4_1 C5_1 H5_1 126.1 . . ?
C1_1 C5_1 H5_1 126.1 . . ?
Mn1 C5_1 H5_1 124.3 . . ?
C5_1 C4_1 C3_1 108.0(2) . . ?
C5_1 C4_1 Mn1 71.45(13) . . ?
C3_1 C4_1 Mn1 70.27(12) . . ?
C5_1 C4_1 H4_1 126.0 . . ?
C3_1 C4_1 H4_1 126.0 . . ?
Mn1 C4_1 H4_1 123.9 . . ?
C2_2 C1_2 C3_2 106.95(19) . . ?
C2_2 C1_2 C4_2 108.43(19) . . ?
C3_2 C1_2 C4_2 106.12(19) . . ?
C2_2 C1_2 B1 114.75(18) . . ?
C3_2 C1_2 B1 108.46(18) . . ?
C4_2 C1_2 B1 111.66(18) . . ?
C1_2 C2_2 H2A_2 109.5 . . ?
C1_2 C2_2 H2B_2 109.5 . . ?
H2A_2 C2_2 H2B_2 109.5 . . ?
C1_2 C2_2 H2C_2 109.5 . . ?
H2A_2 C2_2 H2C_2 109.5 . . ?
H2B_2 C2_2 H2C_2 109.5 . . ?
C1_2 C3_2 H3A_2 109.5 . . ?
C1_2 C3_2 H3B_2 109.5 . . ?
H3A_2 C3_2 H3B_2 109.5 . . ?
C1_2 C3_2 H3C_2 109.5 . . ?
H3A_2 C3_2 H3C_2 109.5 . . ?
H3B_2 C3_2 H3C_2 109.5 . . ?
C1_2 C4_2 H4A_2 109.5 . . ?
C1_2 C4_2 H4B_2 109.5 . . ?
H4A_2 C4_2 H4B_2 109.5 . . ?
C1_2 C4_2 H4C_2 109.5 . . ?
H4A_2 C4_2 H4C_2 109.5 . . ?
H4B_2 C4_2 H4C_2 109.5 . . ?
C6_3 C1_3 C2_3 116.3(2) . . ?
C6_3 C1_3 B1 123.4(2) . . ?
C2_3 C1_3 B1 120.11(19) . . ?
C3_3 C2_3 C1_3 122.2(2) . . ?
C3_3 C2_3 H2_3 118.9 . . ?
C1_3 C2_3 H2_3 118.9 . . ?
C4_3 C3_3 C2_3 119.8(2) . . ?
C4_3 C3_3 H3_3 120.1 . . ?
C2_3 C3_3 H3_3 120.1 . . ?
C5_3 C4_3 C3_3 119.0(2) . . ?
C5_3 C4_3 H4_3 120.5 . . ?
C3_3 C4_3 H4_3 120.5 . . ?
C4_3 C5_3 C6_3 121.0(2) . . ?
C4_3 C5_3 H5_3 119.5 . . ?
C6_3 C5_3 H5_3 119.5 . . ?
C5_3 C6_3 C1_3 121.6(2) . . ?
C5_3 C6_3 H6_3 119.2 . . ?
C1_3 C6_3 H6_3 119.2 . . ?
C6_4 C1_4 C2_4 119.69(19) . . ?
C6_4 C1_4 P1 122.64(16) . . ?
C2_4 C1_4 P1 117.67(16) . . ?
C3_4 C2_4 C1_4 120.1(2) . . ?
C3_4 C2_4 H2_4 119.9 . . ?
C1_4 C2_4 H2_4 119.9 . . ?
C4_4 C3_4 C2_4 119.7(2) . . ?
C4_4 C3_4 H3_4 120.2 . . ?
C2_4 C3_4 H3_4 120.2 . . ?
C5_4 C4_4 C3_4 120.3(2) . . ?
C5_4 C4_4 H4_4 119.8 . . ?
C3_4 C4_4 H4_4 119.8 . . ?
C4_4 C5_4 C6_4 120.5(2) . . ?
C4_4 C5_4 H5_4 119.7 . . ?
C6_4 C5_4 H5_4 119.7 . . ?
C1_4 C6_4 C5_4 119.7(2) . . ?
C1_4 C6_4 H6_4 120.2 . . ?
C5_4 C6_4 H6_4 120.2 . . ?
C6_5 C1_5 C2_5 119.58(19) . . ?
C6_5 C1_5 P1 121.77(16) . . ?
C2_5 C1_5 P1 118.52(16) . . ?
C3_5 C2_5 C1_5 120.1(2) . . ?
C3_5 C2_5 H2_5 119.9 . . ?
C1_5 C2_5 H2_5 119.9 . . ?
C2_5 C3_5 C4_5 119.9(2) . . ?
C2_5 C3_5 H3_5 120.0 . . ?
C4_5 C3_5 H3_5 120.0 . . ?
C5_5 C4_5 C3_5 120.2(2) . . ?
C5_5 C4_5 H4_5 119.9 . . ?
C3_5 C4_5 H4_5 119.9 . . ?
C4_5 C5_5 C6_5 120.2(2) . . ?
C4_5 C5_5 H5_5 119.9 . . ?
C6_5 C5_5 H5_5 119.9 . . ?
C5_5 C6_5 C1_5 119.9(2) . . ?
C5_5 C6_5 H6_5 120.0 . . ?
C1_5 C6_5 H6_5 120.0 . . ?
C6_6 C1_6 C2_6 119.3(2) . . ?
C6_6 C1_6 P1 122.53(16) . . ?
C2_6 C1_6 P1 118.15(16) . . ?
C3_6 C2_6 C1_6 120.1(2) . . ?
C3_6 C2_6 H2_6 120.0 . . ?
C1_6 C2_6 H2_6 120.0 . . ?
C2_6 C3_6 C4_6 120.5(2) . . ?
C2_6 C3_6 H3_6 119.7 . . ?
C4_6 C3_6 H3_6 119.7 . . ?
C3_6 C4_6 C5_6 119.8(2) . . ?
C3_6 C4_6 H4_6 120.1 . . ?
C5_6 C4_6 H4_6 120.1 . . ?
C6_6 C5_6 C4_6 120.2(2) . . ?
C6_6 C5_6 H5_6 119.9 . . ?
C4_6 C5_6 H5_6 119.9 . . ?
C5_6 C6_6 C1_6 120.0(2) . . ?
C5_6 C6_6 H6_6 120.0 . . ?
C1_6 C6_6 H6_6 120.0 . . ?

_refine_diff_density_max         0.856
_refine_diff_density_min         -0.412
_refine_diff_density_rms         0.073

_shelxl_version_number           2014/6

_shelx_res_file                  
;
TITL KR733 in P-1
CELL  0.71073  10.07133   11.84446   13.39997   86.3937   79.3872   74.3708
ZERR  2.00      0.00384    0.00424    0.00523    0.0109    0.0178    0.0121
LATT  1
SFAC C H B O P MN AU
UNIT 70 68 2 4 2 2 2
TEMP -173
SHEL 999 0.800
L.S. 10
BOND $H
LIST 4
acta 52
FMAP 2
PLAN 20

WGHT    0.016100    0.863900
FVAR       0.11106
AU1   7    0.718086    0.603169    0.699579    11.00000    0.01385    0.01099 =
         0.01503   -0.00082   -0.00283   -0.00486
B1    3    0.693610    0.797157    0.746336    11.00000    0.01700    0.01367 =
         0.01846   -0.00045   -0.00119   -0.00825
O1    4    0.930244    0.924627    0.683124    11.00000    0.03057    0.02449 =
         0.02801   -0.00337   -0.00699   -0.01546
C1    1    0.880371    0.857955    0.653832    11.00000    0.01879    0.01643 =
         0.01859    0.00210   -0.00177   -0.00404
P1    5    0.658964    0.429955    0.740111    11.00000    0.01268    0.01114 =
         0.01280   -0.00125   -0.00238   -0.00428
MN1   6    0.813232    0.760811    0.595603    11.00000    0.01452    0.01316 =
         0.01478   -0.00058   -0.00279   -0.00516
C2    1    0.960869    0.643053    0.614071    11.00000    0.01972    0.02093 =
         0.01906   -0.00172   -0.00133   -0.01127
O2    4    1.059880    0.567549    0.620692    11.00000    0.01707    0.02399 =
         0.03774    0.00001   -0.00359   -0.00059
RESI 1 CP

C1    1    0.747161    0.695353    0.471177    11.00000    0.03302    0.02131 =
         0.01546   -0.00018   -0.00701   -0.01316
AFIX  43
H1    2    0.741468    0.616979    0.467641    11.00000   -1.20000
AFIX   0
C2    1    0.866266    0.737420    0.433244    11.00000    0.02540    0.02657 =
         0.01294   -0.00141   -0.00055   -0.00624
AFIX  43
H2    2    0.954255    0.692497    0.399381    11.00000   -1.20000
AFIX   0
C3    1    0.830692    0.857436    0.454762    11.00000    0.02606    0.02333 =
         0.01400    0.00379   -0.00447   -0.01221
AFIX  43
H3    2    0.890974    0.907802    0.438255    11.00000   -1.20000
AFIX   0
C5    1    0.637819    0.791012    0.515407    11.00000    0.01899    0.03108 =
         0.01623    0.00217   -0.00696   -0.00935
AFIX  43
H5    2    0.546027    0.787977    0.546317    11.00000   -1.20000
AFIX   0
C4    1    0.689471    0.890799    0.505334    11.00000    0.02417    0.02117 =
         0.01515    0.00160   -0.00731   -0.00414
AFIX  43
H4    2    0.638811    0.967200    0.528323    11.00000   -1.20000
AFIX   0
RESI 0
RESI 2 TBU
C1    1    0.743853    0.784407    0.856700    11.00000    0.02110    0.01762 =
         0.01724   -0.00151   -0.00557   -0.00644
C2    1    0.891095    0.705903    0.857803    11.00000    0.02467    0.02411 =
         0.02208   -0.00051   -0.01026   -0.00612
AFIX 137
H2A   2    0.910454    0.698898    0.927293    11.00000   -1.50000
H2B   2    0.959420    0.740354    0.813702    11.00000   -1.50000
H2C   2    0.898000    0.628026    0.833121    11.00000   -1.50000
AFIX   0
C3    1    0.642571    0.730485    0.933190    11.00000    0.02859    0.03175 =
         0.01809    0.00397   -0.00646   -0.01272
AFIX 137
H3A   2    0.650730    0.650527    0.912833    11.00000   -1.50000
H3B   2    0.546295    0.778180    0.934219    11.00000   -1.50000
H3C   2    0.666383    0.728513    1.001083    11.00000   -1.50000
AFIX   0
C4    1    0.734264    0.905122    0.899287    11.00000    0.03595    0.02151 =
         0.02266   -0.00639   -0.00852   -0.00763
AFIX 137
H4A   2    0.757860    0.894714    0.967625    11.00000   -1.50000
H4B   2    0.638791    0.955354    0.902391    11.00000   -1.50000
H4C   2    0.800057    0.941865    0.854857    11.00000   -1.50000
AFIX   0
RESI 0
RESI 3 PH
C1    1    0.537510    0.878086    0.748856    11.00000    0.01947    0.01958 =
         0.01137   -0.00375   -0.00183   -0.00321
C2    1    0.423831    0.827919    0.768244    11.00000    0.02119    0.02526 =
         0.01617   -0.00142   -0.00576   -0.00277
AFIX  43
H2    2    0.441760    0.745017    0.773764    11.00000   -1.20000
AFIX   0
C3    1    0.285799    0.895483    0.779648    11.00000    0.01921    0.04590 =
         0.01321   -0.00466   -0.00264   -0.00311
AFIX  43
H3    2    0.211163    0.858834    0.793985    11.00000   -1.20000
AFIX   0
C4    1    0.257552    1.016048    0.770065    11.00000    0.02664    0.04269 =
         0.02018   -0.00506   -0.00297    0.01378
AFIX  43
H4    2    0.163651    1.063010    0.777522    11.00000   -1.20000
AFIX   0
C5    1    0.367407    1.067141    0.749561    11.00000    0.04241    0.02203 =
         0.02987   -0.00057   -0.00525    0.00889
AFIX  43
H5    2    0.348786    1.149916    0.741805    11.00000   -1.20000
AFIX   0
C6    1    0.504885    0.999676    0.740043    11.00000    0.03130    0.02125 =
         0.02294   -0.00049   -0.00223   -0.00275
AFIX  43
H6    2    0.578561    1.037447    0.727190    11.00000   -1.20000
AFIX   0
RESI 0
RESI 4 PH
C1    1    0.697931    0.340146    0.627811    11.00000    0.01164    0.01588 =
         0.01329   -0.00322   -0.00088   -0.00696
C2    1    0.655569    0.394391    0.539037    11.00000    0.01902    0.01939 =
         0.01840    0.00017   -0.00430   -0.00711
AFIX  43
H2    2    0.609582    0.475725    0.538576    11.00000   -1.20000
AFIX   0
C3    1    0.680600    0.329549    0.451401    11.00000    0.02273    0.03013 =
         0.01769    0.00003   -0.00543   -0.01224
AFIX  43
H3    2    0.649655    0.365902    0.391531    11.00000   -1.20000
AFIX   0
C4    1    0.750665    0.212042    0.451819    11.00000    0.02034    0.03266 =
         0.01914   -0.01009   -0.00004   -0.01087
AFIX  43
H4    2    0.768529    0.167652    0.391895    11.00000   -1.20000
AFIX   0
C5    1    0.794818    0.158837    0.538777    11.00000    0.02203    0.01840 =
         0.02666   -0.00849   -0.00447   -0.00291
AFIX  43
H5    2    0.844053    0.078197    0.538133    11.00000   -1.20000
AFIX   0
C6    1    0.767854    0.222262    0.627378    11.00000    0.01902    0.01792 =
         0.01819   -0.00169   -0.00439   -0.00675
AFIX  43
H6    2    0.797284    0.184872    0.687371    11.00000   -1.20000
AFIX   0
RESI 0
RESI 5 PH
C1    1    0.753669    0.335755    0.830084    11.00000    0.01506    0.01375 =
         0.01099   -0.00338   -0.00241   -0.00308
C2    1    0.892309    0.336448    0.829786    11.00000    0.01446    0.01609 =
         0.01352   -0.00328   -0.00097   -0.00385
AFIX  43
H2    2    0.932275    0.390282    0.787172    11.00000   -1.20000
AFIX   0
C3    1    0.971579    0.258744    0.891547    11.00000    0.01351    0.02416 =
         0.01878   -0.00681   -0.00254   -0.00115
AFIX  43
H3    2    1.066460    0.258054    0.890090    11.00000   -1.20000
AFIX   0
C4    1    0.912066    0.181769    0.955667    11.00000    0.02476    0.01736 =
         0.01716   -0.00182   -0.00754   -0.00096
AFIX  43
H4    2    0.966177    0.129008    0.998439    11.00000   -1.20000
AFIX   0
C5    1    0.774426    0.181839    0.957320    11.00000    0.02676    0.01571 =
         0.01777    0.00066   -0.00361   -0.00744
AFIX  43
H5    2    0.734036    0.129486    1.001579    11.00000   -1.20000
AFIX   0
C6    1    0.694854    0.258254    0.894441    11.00000    0.01742    0.01707 =
         0.01605   -0.00133   -0.00183   -0.00676
AFIX  43
H6    2    0.600510    0.257638    0.895347    11.00000   -1.20000
AFIX   0
RESI 0
RESI 6 PH
C1    1    0.474838    0.445009    0.788703    11.00000    0.01333    0.01218 =
         0.01444    0.00175   -0.00356   -0.00358
C2    1    0.410929    0.518371    0.871823    11.00000    0.01838    0.01709 =
         0.02152   -0.00572   -0.00188   -0.00544
AFIX  43
H2    2    0.464327    0.557692    0.901583    11.00000   -1.20000
AFIX   0
C3    1    0.270610    0.533506    0.910425    11.00000    0.02135    0.01802 =
         0.02332   -0.00646    0.00278   -0.00262
AFIX  43
H3    2    0.228118    0.582426    0.967351    11.00000   -1.20000
AFIX   0
C4    1    0.191474    0.478140    0.866998    11.00000    0.01186    0.02103 =
         0.02603    0.00126   -0.00187   -0.00017
AFIX  43
H4    2    0.094969    0.488694    0.894115    11.00000   -1.20000
AFIX   0
C5    1    0.253285    0.406982    0.783578    11.00000    0.01631    0.02737 =
         0.02031   -0.00168   -0.00672   -0.00840
AFIX  43
H5    2    0.198551    0.369849    0.752946    11.00000   -1.20000
AFIX   0
C6    1    0.394736    0.389885    0.744760    11.00000    0.01739    0.02093 =
         0.01495   -0.00335   -0.00185   -0.00547
AFIX  43
H6    2    0.436836    0.340458    0.688102    11.00000   -1.20000
RESI 0
AFIX   0
HKLF 4

REM  KR733 in P-1
REM R1 =  0.0152 for    5970 Fo > 4sig(Fo)  and  0.0161 for all    6191 data
REM    373 parameters refined using      0 restraints

END

WGHT      0.0155      0.8959

REM Highest difference peak  0.856,  deepest hole -0.412,  1-sigma level  0.073
Q1    1   0.7498  0.5788  0.7566  11.00000  0.05    0.86
Q2    1   0.8021  0.6188  0.6665  11.00000  0.05    0.69
Q3    1   0.7502  0.5357  0.6734  11.00000  0.05    0.68
Q4    1   0.6271  0.5930  0.7244  11.00000  0.05    0.67
Q5    1   0.6743  0.6357  0.6450  11.00000  0.05    0.58
Q6    1   0.6861  0.6770  0.7141  11.00000  0.05    0.58
Q7    1   0.6819  0.6544  0.7500  11.00000  0.05    0.56
Q8    1   0.7230  0.7973  0.7987  11.00000  0.05    0.49
Q9    1   0.6810  0.3740  0.6864  11.00000  0.05    0.45
Q10   1   0.5569  0.4353  0.7556  11.00000  0.05    0.43
Q11   1   0.8838  0.6857  0.5674  11.00000  0.05    0.43
Q12   1   0.7112  0.3855  0.7899  11.00000  0.05    0.43
Q13   1   0.7308  0.2365  0.9393  11.00000  0.05    0.40
Q14   1   0.4878  0.8615  0.7765  11.00000  0.05    0.38
Q15   1   0.9277  0.2917  0.8571  11.00000  0.05    0.38
Q16   1   0.5210  0.9254  0.7166  11.00000  0.05    0.36
Q17   1   0.8367  0.8368  0.5937  11.00000  0.05    0.36
Q18   1   0.7526  0.8434  0.8684  11.00000  0.05    0.36
Q19   1   0.6098  0.8381  0.7397  11.00000  0.05    0.34
Q20   1   0.7067  0.7675  0.6248  11.00000  0.05    0.34
;
_shelx_res_checksum              38080
####################################################################### 
# 
# This file contains crystal structure data downloaded from the 
# Cambridge Structural Database (CSD) hosted by the Cambridge 
# Crystallographic Data Centre (CCDC).
# 
# Full information about CCDC data access policies and citation 
# guidelines are available at http://www.ccdc.cam.ac.uk/access/V1 
# 
# Audit and citation data items may have been added by the CCDC. 
# Please retain this information to preserve the provenance of 
# this file and to allow appropriate attribution of the data. 
# 
#######################################################################

data_5b
_database_code_depnum_ccdc_archive 'CCDC 1033285'
_audit_update_record             
;
2014-11-07 deposited with the CCDC.
2015-03-09 downloaded from the CCDC.
;

_vrf_PLAT213_5b                  
;
PROBLEM: Atom C5_1            has ADP max/min Ratio .....        3.3 prolat
RESPONSE: The C5_1 atom belong to a freely rotating Cp-ring.
;


_audit_creation_method           SHELXL-2014/6
_chemical_name_systematic        05b
_chemical_name_common            ?
_chemical_formula_moiety         'C37 H34 Au B Mn O2 P, C6 H6'

_chemical_formula_sum            'C43 H40 Au B Mn O2 P'
_chemical_formula_weight         882.43

loop_
_atom_type_symbol
_atom_type_description
_atom_type_scat_dispersion_real
_atom_type_scat_dispersion_imag
_atom_type_scat_source
C C 0.0033 0.0016 'International Tables Vol C Tables 4.2.6.8 and 6.1.1.4'
H H 0.0000 0.0000 'International Tables Vol C Tables 4.2.6.8 and 6.1.1.4'
B B 0.0013 0.0007 'International Tables Vol C Tables 4.2.6.8 and 6.1.1.4'
P P 0.1023 0.0942 'International Tables Vol C Tables 4.2.6.8 and 6.1.1.4'
Mn Mn 0.3368 0.7283 'International Tables Vol C Tables 4.2.6.8 and 6.1.1.4'
Au Au -2.0133 8.8022 'International Tables Vol C Tables 4.2.6.8 and 6.1.1.4'
O O 0.0106 0.0060 'International Tables Vol C Tables 4.2.6.8 and 6.1.1.4'

_space_group_crystal_system      monoclinic
_space_group_IT_number           15
_space_group_name_H-M_alt        'C 2/c'
_space_group_name_Hall           '-C 2yc'

_shelx_space_group_comment       
;
The symmetry employed for this shelxl refinement is uniquely defined
by the following loop, which should always be used as a source of
symmetry information in preference to the above space-group names.
They are only intended as comments.
;

loop_
_space_group_symop_operation_xyz
'x, y, z'
'-x, y, -z+1/2'
'x+1/2, y+1/2, z'
'-x+1/2, y+1/2, -z+1/2'
'-x, -y, -z'
'x, -y, z-1/2'
'-x+1/2, -y+1/2, -z'
'x+1/2, -y+1/2, z-1/2'

_cell_length_a                   41.848(8)
_cell_length_b                   10.898(2)
_cell_length_c                   15.941(3)
_cell_angle_alpha                90
_cell_angle_beta                 91.024(9)
_cell_angle_gamma                90
_cell_volume                     7269(2)
_cell_formula_units_Z            8
_cell_measurement_temperature    100(2)
_cell_measurement_reflns_used    8006
_cell_measurement_theta_min      2.31
_cell_measurement_theta_max      27.43

_exptl_crystal_description       plate
_exptl_crystal_colour            orange
_exptl_crystal_density_meas      ?
_exptl_crystal_density_method    ?
_exptl_crystal_density_diffrn    1.613
_exptl_crystal_F_000             3504
_exptl_transmission_factor_min   ?
_exptl_transmission_factor_max   ?
_exptl_crystal_size_max          0.197
_exptl_crystal_size_mid          0.116
_exptl_crystal_size_min          0.01
_exptl_absorpt_coefficient_mu    4.460
_shelx_estimated_absorpt_T_min   ?
_shelx_estimated_absorpt_T_max   ?
_exptl_absorpt_correction_type   multi-scan
_exptl_absorpt_correction_T_min  0.5636
_exptl_absorpt_correction_T_max  0.7456
_exptl_absorpt_process_details   'Sadabs 2014/4 (Bruker 2008)'
loop_
_exptl_crystal_face_index_h
_exptl_crystal_face_index_k
_exptl_crystal_face_index_l
_exptl_crystal_face_perp_dist
0.00 1.00 0.00 0.0810
0.00 -1.00 0.00 0.0930
0.00 -1.00 -1.00 0.0810
0.00 1.00 1.00 0.0960
-1.00 0.00 0.00 0.0050
1.00 0.00 0.00 0.0050
1.00 0.00 -2.00 0.0530
-1.00 -1.00 2.00 0.0560
1.00 1.00 -2.00 0.0460

_exptl_absorpt_special_details   ?
_diffrn_ambient_temperature      100(2)
_diffrn_radiation_wavelength     0.71073
_diffrn_radiation_type           MoK\a
_diffrn_source                   ImS
_diffrn_measurement_device_type  'Bruker X8-APEX II'
_diffrn_measurement_method       '\f and \w scans'
_diffrn_detector_area_resol_mean 8.333
_diffrn_reflns_number            38623
_diffrn_reflns_av_unetI/netI     0.0825
_diffrn_reflns_av_R_equivalents  0.1011
_diffrn_reflns_limit_h_min       -51
_diffrn_reflns_limit_h_max       51
_diffrn_reflns_limit_k_min       -13
_diffrn_reflns_limit_k_max       13
_diffrn_reflns_limit_l_min       -19
_diffrn_reflns_limit_l_max       19
_diffrn_reflns_theta_min         0.973
_diffrn_reflns_theta_max         26.022
_diffrn_reflns_theta_full        26.000
_diffrn_measured_fraction_theta_max 1.000
_diffrn_measured_fraction_theta_full 1.000
_diffrn_reflns_Laue_measured_fraction_max 1.000
_diffrn_reflns_Laue_measured_fraction_full 1.000
_diffrn_reflns_point_group_measured_fraction_max 1.000
_diffrn_reflns_point_group_measured_fraction_full 1.000
_reflns_number_total             7172
_reflns_number_gt                5083
_reflns_threshold_expression     'I > 2\s(I)'
_reflns_Friedel_coverage         0.000
_reflns_Friedel_fraction_max     .
_reflns_Friedel_fraction_full    .

_reflns_special_details          
;
 Reflections were merged by SHELXL according to the crystal
 class for the calculation of statistics and refinement.
 
 _reflns_Friedel_fraction is defined as the number of unique
 Friedel pairs measured divided by the number that would be
 possible theoretically, ignoring centric projections and
 systematic absences.
;

_computing_data_collection       'APEX2 ver. 2014.9 (Bruker AXS)'
_computing_cell_refinement       'Saint+ ver. 7.68A (Bruker AXS)'
_computing_data_reduction        'Saint+ ver. 7.68A (Bruker AXS)'
_computing_structure_solution    'SHELXT (Sheldrick, 2012)'
_computing_structure_refinement  'SHELXL-2014/6 (Sheldrick, 2014)'
_computing_molecular_graphics    'ShelXLe (Huebschle et all, 2011)'
_computing_publication_material  'SHELXL-2014/6 (Sheldrick, 2014)'
_refine_special_details          
;
 As often observed for a boron which is bound to both: a heavy element and etyn 
 ligand, its principal axes of ellipsoid points towards etyn-carbon. 
 The ADP parameters of all atoms bound to B-atom were restriced with DELU 
 keyword ('rigid-body' restrain). Additionally both boron and terminal etyn-C
 were restrained with ISOR.
;
_refine_ls_structure_factor_coef Fsqd
_refine_ls_matrix_type           full
_refine_ls_weighting_scheme      calc
_refine_ls_weighting_details     
'w=1/[\s^2^(Fo^2^)+(0.0480P)^2^] where P=(Fo^2^+2Fc^2^)/3'
_atom_sites_solution_primary     ?
_atom_sites_solution_secondary   iterative
_atom_sites_solution_hydrogens   geom
_refine_ls_hydrogen_treatment    constr
_refine_ls_extinction_method     none
_refine_ls_extinction_coef       .
_refine_ls_number_reflns         7172
_refine_ls_number_parameters     445
_refine_ls_number_restraints     26
_refine_ls_R_factor_all          0.0790
_refine_ls_R_factor_gt           0.0449
_refine_ls_wR_factor_ref         0.1043
_refine_ls_wR_factor_gt          0.0885
_refine_ls_goodness_of_fit_ref   1.047
_refine_ls_restrained_S_all      1.046
_refine_ls_shift/su_max          0.002
_refine_ls_shift/su_mean         0.000

loop_
_atom_site_label
_atom_site_type_symbol
_atom_site_fract_x
_atom_site_fract_y
_atom_site_fract_z
_atom_site_U_iso_or_equiv
_atom_site_adp_type
_atom_site_occupancy
_atom_site_site_symmetry_order
_atom_site_calc_flag
_atom_site_refinement_flags_posn
_atom_site_refinement_flags_adp
_atom_site_refinement_flags_occupancy
_atom_site_disorder_assembly
_atom_site_disorder_group
Mn1 Mn 0.44161(3) 0.50151(10) 0.91333(7) 0.0182(3) Uani 1 1 d . . . . .
C1 C 0.46538(18) 0.6217(7) 0.9571(5) 0.0227(17) Uani 1 1 d . . . . .
O1 O 0.48172(13) 0.6958(5) 0.9886(3) 0.0350(14) Uani 1 1 d . . . . .
C2 C 0.43713(18) 0.4464(6) 1.0170(5) 0.0202(17) Uani 1 1 d . . . . .
O2 O 0.43654(13) 0.4055(5) 1.0838(3) 0.0302(13) Uani 1 1 d . . . . .
Au1 Au 0.41679(2) 0.70203(2) 0.86219(2) 0.01701(9) Uani 1 1 d . U . . .
B1 B 0.3933(2) 0.5513(7) 0.9440(5) 0.0198(14) Uani 1 1 d . U . . .
P1 P 0.40458(5) 0.88330(16) 0.79793(11) 0.0156(4) Uani 1 1 d . . . . .
C1_1 C 0.4306(2) 0.4445(7) 0.7862(5) 0.028(2) Uani 1 1 d . . . . .
H1_1 H 0.4135 0.4760 0.7529 0.033 Uiso 1 1 calc R U . . .
C2_1 C 0.4293(2) 0.3426(7) 0.8407(5) 0.0258(18) Uani 1 1 d . . . . .
H2_1 H 0.4111 0.2933 0.8502 0.031 Uiso 1 1 calc R U . . .
C3_1 C 0.45973(19) 0.3265(6) 0.8785(5) 0.0260(19) Uani 1 1 d . . . . .
H3_1 H 0.4654 0.2647 0.9181 0.031 Uiso 1 1 calc R U . . .
C4_1 C 0.48005(19) 0.4173(7) 0.8477(5) 0.0278(19) Uani 1 1 d . . . . .
H4_1 H 0.5020 0.4282 0.8624 0.033 Uiso 1 1 calc R U . . .
C5_1 C 0.4618(2) 0.4905(7) 0.7902(5) 0.028(2) Uani 1 1 d . . . . .
H5_1 H 0.4696 0.5589 0.7598 0.034 Uiso 1 1 calc R U . . .
C1_2 C 0.37863(18) 0.6157(7) 1.0253(5) 0.0235(15) Uani 1 1 d . U . . .
C2_2 C 0.35209(18) 0.7051(8) 0.9962(5) 0.0318(19) Uani 1 1 d . . . . .
H2A_2 H 0.3358 0.6602 0.9635 0.048 Uiso 1 1 calc R U . . .
H2B_2 H 0.3613 0.7695 0.9613 0.048 Uiso 1 1 calc R U . . .
H2C_2 H 0.3422 0.7424 1.0453 0.048 Uiso 1 1 calc R U . . .
C3_2 C 0.4024(2) 0.6901(7) 1.0795(5) 0.0314(19) Uani 1 1 d . . . . .
H3A_2 H 0.3913 0.7249 1.1276 0.047 Uiso 1 1 calc R U . . .
H3B_2 H 0.4114 0.7566 1.0459 0.047 Uiso 1 1 calc R U . . .
H3C_2 H 0.4197 0.6362 1.0996 0.047 Uiso 1 1 calc R U . . .
C4_2 C 0.36314(19) 0.5169(7) 1.0807(5) 0.0287(19) Uani 1 1 d . . . . .
H4A_2 H 0.3798 0.4635 1.1045 0.043 Uiso 1 1 calc R U . . .
H4B_2 H 0.3482 0.4679 1.0465 0.043 Uiso 1 1 calc R U . . .
H4C_2 H 0.3516 0.5567 1.1262 0.043 Uiso 1 1 calc R U . . .
C1_3 C 0.36835(18) 0.4890(7) 0.8879(5) 0.0201(14) Uani 1 1 d . U . . .
C2_3 C 0.34718(19) 0.4459(7) 0.8431(5) 0.0249(16) Uani 1 1 d . U . . .
C3_3 C 0.32041(19) 0.3985(7) 0.7958(4) 0.0247(17) Uani 1 1 d . . . . .
C4_3 C 0.32281(19) 0.2922(8) 0.7499(5) 0.0295(18) Uani 1 1 d . . . . .
H4_3 H 0.3427 0.2500 0.7480 0.035 Uiso 1 1 calc R U . . .
C5_3 C 0.2963(2) 0.2457(9) 0.7061(5) 0.039(2) Uani 1 1 d . . . . .
H5_3 H 0.2981 0.1729 0.6737 0.047 Uiso 1 1 calc R U . . .
C6_3 C 0.2675(2) 0.3057(10) 0.7100(6) 0.049(3) Uani 1 1 d . . . . .
H6_3 H 0.2492 0.2732 0.6818 0.059 Uiso 1 1 calc R U . . .
C7_3 C 0.2652(2) 0.4132(11) 0.7550(6) 0.053(3) Uani 1 1 d . . . . .
H7_3 H 0.2454 0.4554 0.7572 0.063 Uiso 1 1 calc R U . . .
C8_3 C 0.2912(2) 0.4589(9) 0.7960(5) 0.039(2) Uani 1 1 d . . . . .
H8_3 H 0.2893 0.5341 0.8257 0.047 Uiso 1 1 calc R U . . .
C1_4 C 0.43656(17) 0.9439(6) 0.7348(4) 0.0163(16) Uani 1 1 d . . . . .
C2_4 C 0.44159(18) 1.0686(7) 0.7224(5) 0.0216(17) Uani 1 1 d . . . . .
H2_4 H 0.4280 1.1263 0.7486 0.026 Uiso 1 1 calc R U . . .
C3_4 C 0.46528(18) 1.1087(7) 0.6739(5) 0.0277(18) Uani 1 1 d . . . . .
H3_4 H 0.4679 1.1944 0.6656 0.033 Uiso 1 1 calc R U . . .
C4_4 C 0.4861(2) 1.0273(7) 0.6354(5) 0.031(2) Uani 1 1 d . . . . .
H4_4 H 0.5028 1.0573 0.6014 0.037 Uiso 1 1 calc R U . . .
C5_4 C 0.48231(19) 0.9022(7) 0.6473(5) 0.0274(18) Uani 1 1 d . . . . .
H5_4 H 0.4964 0.8454 0.6220 0.033 Uiso 1 1 calc R U . . .
C6_4 C 0.45747(18) 0.8613(7) 0.6967(4) 0.0206(17) Uani 1 1 d . . . . .
H6_4 H 0.4546 0.7757 0.7047 0.025 Uiso 1 1 calc R U . . .
C1_5 C 0.39639(18) 1.0023(6) 0.8746(4) 0.0192(17) Uani 1 1 d . . . . .
C2_5 C 0.36904(18) 1.0717(6) 0.8739(4) 0.0211(17) Uani 1 1 d . . . . .
H2_5 H 0.3533 1.0590 0.8310 0.025 Uiso 1 1 calc R U . . .
C3_5 C 0.3640(2) 1.1602(7) 0.9347(5) 0.0251(18) Uani 1 1 d . . . . .
H3_5 H 0.3449 1.2077 0.9335 0.030 Uiso 1 1 calc R U . . .
C4_5 C 0.3871(2) 1.1787(7) 0.9978(5) 0.0263(19) Uani 1 1 d . . . . .
H4_5 H 0.3840 1.2395 1.0396 0.032 Uiso 1 1 calc R U . . .
C5_5 C 0.41449(19) 1.1081(8) 0.9990(5) 0.0279(19) Uani 1 1 d . . . . .
H5_5 H 0.4304 1.1204 1.0416 0.033 Uiso 1 1 calc R U . . .
C6_5 C 0.41875(19) 1.0199(7) 0.9386(4) 0.0222(17) Uani 1 1 d . . . . .
H6_5 H 0.4374 0.9702 0.9408 0.027 Uiso 1 1 calc R U . . .
C1_6 C 0.36921(17) 0.8766(6) 0.7284(4) 0.0186(16) Uani 1 1 d . . . . .
C2_6 C 0.34854(19) 0.7799(7) 0.7341(5) 0.0296(19) Uani 1 1 d . . . . .
H2_6 H 0.3530 0.7158 0.7730 0.036 Uiso 1 1 calc R U . . .
C3_6 C 0.32112(19) 0.7742(7) 0.6841(5) 0.033(2) Uani 1 1 d . . . . .
H3_6 H 0.3069 0.7065 0.6886 0.039 Uiso 1 1 calc R U . . .
C4_6 C 0.31461(19) 0.8669(8) 0.6281(5) 0.031(2) Uani 1 1 d . . . . .
H4_6 H 0.2958 0.8640 0.5937 0.037 Uiso 1 1 calc R U . . .
C5_6 C 0.33548(18) 0.9639(7) 0.6220(5) 0.0271(19) Uani 1 1 d . . . . .
H5_6 H 0.3309 1.0278 0.5830 0.032 Uiso 1 1 calc R U . . .
C6_6 C 0.36277(19) 0.9707(6) 0.6707(5) 0.0237(18) Uani 1 1 d . . . . .
H6_6 H 0.3770 1.0380 0.6654 0.028 Uiso 1 1 calc R U . . .
C1_7 C 0.2663(3) 0.5599(12) 0.5235(8) 0.071(4) Uani 1 1 d . . . . .
H1_7 H 0.2861 0.5946 0.5070 0.085 Uiso 1 1 calc R U . . .
C2_7 C 0.2568(3) 0.4466(10) 0.4951(6) 0.059(3) Uani 1 1 d . . . . .
H2_7 H 0.2704 0.4021 0.4591 0.070 Uiso 1 1 calc R U . . .
C3_7 C 0.2282(2) 0.3959(10) 0.5168(5) 0.043(2) Uani 1 1 d . . . . .
H3_7 H 0.2220 0.3182 0.4950 0.052 Uiso 1 1 calc R U . . .
C4_7 C 0.2090(2) 0.4566(8) 0.5694(6) 0.043(2) Uani 1 1 d . . . . .
H4_7 H 0.1892 0.4217 0.5852 0.052 Uiso 1 1 calc R U . . .
C5_7 C 0.2182(2) 0.5696(9) 0.6000(6) 0.049(3) Uani 1 1 d . . . . .
H5_7 H 0.2047 0.6118 0.6378 0.059 Uiso 1 1 calc R U . . .
C6_7 C 0.2464(2) 0.6217(11) 0.5768(7) 0.061(3) Uani 1 1 d . . . . .
H6_7 H 0.2522 0.7005 0.5973 0.073 Uiso 1 1 calc R U . . .

loop_
_atom_site_aniso_label
_atom_site_aniso_U_11
_atom_site_aniso_U_22
_atom_site_aniso_U_33
_atom_site_aniso_U_23
_atom_site_aniso_U_13
_atom_site_aniso_U_12
Mn1 0.0234(6) 0.0129(5) 0.0185(6) 0.0021(4) 0.0024(5) 0.0027(5)
C1 0.023(4) 0.017(4) 0.028(4) 0.009(3) -0.002(4) 0.002(3)
O1 0.035(3) 0.031(3) 0.038(3) 0.005(3) -0.013(3) -0.013(3)
C2 0.026(4) 0.014(4) 0.021(4) 0.003(3) 0.001(4) 0.008(3)
O2 0.043(4) 0.025(3) 0.023(3) 0.002(2) 0.004(3) 0.002(3)
Au1 0.02282(16) 0.01124(13) 0.01691(15) 0.00238(13) -0.00142(10) 0.00084(14)
B1 0.023(3) 0.016(3) 0.021(2) 0.0036(19) 0.0032(19) 0.003(2)
P1 0.0226(11) 0.0102(9) 0.0141(9) 0.0020(7) -0.0020(8) -0.0004(8)
C1_1 0.043(6) 0.029(5) 0.012(4) -0.014(3) 0.001(4) 0.013(4)
C2_1 0.031(5) 0.024(4) 0.022(4) -0.010(3) -0.002(4) 0.004(3)
C3_1 0.035(5) 0.017(4) 0.027(4) 0.001(3) 0.010(4) 0.008(3)
C4_1 0.026(5) 0.025(4) 0.033(5) 0.003(4) 0.007(4) 0.011(3)
C5_1 0.041(5) 0.024(4) 0.020(4) 0.002(3) 0.019(4) 0.017(4)
C1_2 0.032(5) 0.015(4) 0.024(3) 0.001(2) 0.006(3) 0.000(3)
C2_2 0.030(5) 0.035(5) 0.031(4) 0.001(4) 0.012(4) 0.005(4)
C3_2 0.052(5) 0.018(4) 0.024(4) 0.000(3) 0.003(4) -0.004(4)
C4_2 0.034(5) 0.025(4) 0.027(5) -0.007(3) 0.015(4) -0.001(4)
C1_3 0.022(3) 0.017(2) 0.021(2) 0.004(2) 0.005(2) -0.0003(19)
C2_3 0.026(3) 0.024(3) 0.025(3) 0.001(2) 0.002(2) 0.000(2)
C3_3 0.030(5) 0.026(4) 0.018(4) 0.004(3) -0.002(4) -0.003(4)
C4_3 0.027(4) 0.033(4) 0.029(4) 0.007(4) -0.004(4) -0.003(4)
C5_3 0.051(6) 0.042(5) 0.026(5) 0.005(4) -0.003(5) -0.007(5)
C6_3 0.040(6) 0.063(7) 0.043(6) 0.007(5) -0.009(5) -0.011(6)
C7_3 0.022(5) 0.079(8) 0.056(7) -0.007(6) 0.003(5) 0.010(5)
C8_3 0.033(5) 0.047(6) 0.038(5) -0.011(4) -0.004(4) 0.007(4)
C1_4 0.021(4) 0.015(4) 0.013(4) 0.005(3) -0.005(3) -0.001(3)
C2_4 0.022(4) 0.018(4) 0.025(4) 0.000(3) 0.006(4) 0.002(3)
C3_4 0.027(5) 0.018(4) 0.038(5) 0.008(4) 0.007(4) -0.001(3)
C4_4 0.029(5) 0.035(5) 0.030(5) 0.010(4) 0.000(4) -0.010(4)
C5_4 0.029(5) 0.029(4) 0.024(4) -0.005(4) 0.002(4) 0.006(4)
C6_4 0.026(4) 0.015(4) 0.021(4) 0.002(3) -0.007(4) -0.002(3)
C1_5 0.034(5) 0.005(3) 0.019(4) 0.001(3) -0.001(4) -0.002(3)
C2_5 0.028(5) 0.015(4) 0.019(4) -0.001(3) -0.001(3) 0.003(3)
C3_5 0.028(5) 0.018(4) 0.029(5) 0.003(3) 0.011(4) 0.007(3)
C4_5 0.043(5) 0.020(4) 0.017(4) -0.007(3) 0.004(4) -0.006(3)
C5_5 0.031(5) 0.035(5) 0.017(4) -0.003(4) -0.002(4) -0.008(4)
C6_5 0.027(5) 0.023(4) 0.016(4) 0.005(3) -0.002(4) -0.003(3)
C1_6 0.021(4) 0.016(4) 0.018(4) 0.002(3) -0.007(3) 0.000(3)
C2_6 0.031(5) 0.027(5) 0.031(5) 0.003(4) 0.001(4) -0.001(4)
C3_6 0.026(5) 0.029(5) 0.042(5) 0.003(4) -0.013(4) -0.011(4)
C4_6 0.022(5) 0.037(5) 0.033(5) -0.003(4) -0.011(4) -0.001(4)
C5_6 0.028(5) 0.029(5) 0.025(5) 0.005(3) -0.002(4) 0.006(4)
C6_6 0.032(5) 0.013(4) 0.025(4) 0.001(3) -0.004(4) -0.002(3)
C1_7 0.041(7) 0.082(10) 0.088(10) 0.002(8) 0.010(7) 0.000(6)
C2_7 0.064(8) 0.063(8) 0.049(7) 0.000(6) 0.012(6) 0.032(7)
C3_7 0.044(6) 0.054(6) 0.032(5) 0.000(5) -0.004(5) 0.008(5)
C4_7 0.045(6) 0.040(6) 0.045(6) -0.011(4) -0.014(5) 0.009(4)
C5_7 0.043(6) 0.055(7) 0.048(6) -0.014(5) -0.002(5) 0.003(5)
C6_7 0.042(7) 0.066(8) 0.074(8) 0.001(6) -0.022(6) -0.012(6)

_geom_special_details            
;
 All esds (except the esd in the dihedral angle between two l.s. planes)
 are estimated using the full covariance matrix.  The cell esds are taken
 into account individually in the estimation of esds in distances, angles
 and torsion angles; correlations between esds in cell parameters are only
 used when they are defined by crystal symmetry.  An approximate (isotropic)
 treatment of cell esds is used for estimating esds involving l.s. planes.
;

loop_
_geom_bond_atom_site_label_1
_geom_bond_atom_site_label_2
_geom_bond_distance
_geom_bond_site_symmetry_2
_geom_bond_publ_flag
Mn1 C2 1.772(7) . ?
Mn1 C1 1.779(8) . ?
Mn1 C3_1 2.130(7) . ?
Mn1 C2_1 2.140(7) . ?
Mn1 C4_1 2.141(8) . ?
Mn1 C5_1 2.154(7) . ?
Mn1 B1 2.157(9) . ?
Mn1 C1_1 2.161(7) . ?
Mn1 Au1 2.5473(11) . ?
C1 O1 1.166(9) . ?
C1 Au1 2.661(7) . ?
C2 O2 1.154(8) . ?
Au1 P1 2.2791(18) . ?
Au1 B1 2.326(8) . ?
B1 C1_3 1.523(11) . ?
B1 C1_2 1.606(11) . ?
P1 C1_4 1.813(7) . ?
P1 C1_5 1.819(7) . ?
P1 C1_6 1.835(7) . ?
C1_1 C5_1 1.399(11) . ?
C1_1 C2_1 1.411(11) . ?
C1_1 H1_1 0.9500 . ?
C2_1 C3_1 1.409(11) . ?
C2_1 H2_1 0.9500 . ?
C3_1 C4_1 1.400(11) . ?
C3_1 H3_1 0.9500 . ?
C4_1 C5_1 1.426(10) . ?
C4_1 H4_1 0.9500 . ?
C5_1 H5_1 0.9500 . ?
C1_2 C3_2 1.538(10) . ?
C1_2 C2_2 1.542(10) . ?
C1_2 C4_2 1.543(10) . ?
C2_2 H2A_2 0.9800 . ?
C2_2 H2B_2 0.9800 . ?
C2_2 H2C_2 0.9800 . ?
C3_2 H3A_2 0.9800 . ?
C3_2 H3B_2 0.9800 . ?
C3_2 H3C_2 0.9800 . ?
C4_2 H4A_2 0.9800 . ?
C4_2 H4B_2 0.9800 . ?
C4_2 H4C_2 0.9800 . ?
C1_3 C2_3 1.221(10) . ?
C2_3 C3_3 1.435(10) . ?
C3_3 C4_3 1.375(11) . ?
C3_3 C8_3 1.390(11) . ?
C4_3 C5_3 1.397(11) . ?
C4_3 H4_3 0.9500 . ?
C5_3 C6_3 1.373(13) . ?
C5_3 H5_3 0.9500 . ?
C6_3 C7_3 1.378(14) . ?
C6_3 H6_3 0.9500 . ?
C7_3 C8_3 1.352(12) . ?
C7_3 H7_3 0.9500 . ?
C8_3 H8_3 0.9500 . ?
C1_4 C2_4 1.390(9) . ?
C1_4 C6_4 1.402(10) . ?
C2_4 C3_4 1.341(10) . ?
C2_4 H2_4 0.9500 . ?
C3_4 C4_4 1.394(11) . ?
C3_4 H3_4 0.9500 . ?
C4_4 C5_4 1.386(11) . ?
C4_4 H4_4 0.9500 . ?
C5_4 C6_4 1.388(10) . ?
C5_4 H5_4 0.9500 . ?
C6_4 H6_4 0.9500 . ?
C1_5 C2_5 1.372(10) . ?
C1_5 C6_5 1.385(10) . ?
C2_5 C3_5 1.386(10) . ?
C2_5 H2_5 0.9500 . ?
C3_5 C4_5 1.399(11) . ?
C3_5 H3_5 0.9500 . ?
C4_5 C5_5 1.380(11) . ?
C4_5 H4_5 0.9500 . ?
C5_5 C6_5 1.374(10) . ?
C5_5 H5_5 0.9500 . ?
C6_5 H6_5 0.9500 . ?
C1_6 C2_6 1.368(10) . ?
C1_6 C6_6 1.400(9) . ?
C2_6 C3_6 1.387(11) . ?
C2_6 H2_6 0.9500 . ?
C3_6 C4_6 1.373(11) . ?
C3_6 H3_6 0.9500 . ?
C4_6 C5_6 1.376(11) . ?
C4_6 H4_6 0.9500 . ?
C5_6 C6_6 1.372(10) . ?
C5_6 H5_6 0.9500 . ?
C6_6 H6_6 0.9500 . ?
C1_7 C2_7 1.372(15) . ?
C1_7 C6_7 1.376(15) . ?
C1_7 H1_7 0.9500 . ?
C2_7 C3_7 1.365(14) . ?
C2_7 H2_7 0.9500 . ?
C3_7 C4_7 1.347(13) . ?
C3_7 H3_7 0.9500 . ?
C4_7 C5_7 1.377(12) . ?
C4_7 H4_7 0.9500 . ?
C5_7 C6_7 1.368(14) . ?
C5_7 H5_7 0.9500 . ?
C6_7 H6_7 0.9500 . ?

loop_
_geom_angle_atom_site_label_1
_geom_angle_atom_site_label_2
_geom_angle_atom_site_label_3
_geom_angle
_geom_angle_site_symmetry_1
_geom_angle_site_symmetry_3
_geom_angle_publ_flag
C2 Mn1 C1 87.2(3) . . ?
C2 Mn1 C3_1 89.0(3) . . ?
C1 Mn1 C3_1 124.2(3) . . ?
C2 Mn1 C2_1 101.7(3) . . ?
C1 Mn1 C2_1 159.2(3) . . ?
C3_1 Mn1 C2_1 38.5(3) . . ?
C2 Mn1 C4_1 113.8(3) . . ?
C1 Mn1 C4_1 95.0(3) . . ?
C3_1 Mn1 C4_1 38.3(3) . . ?
C2_1 Mn1 C4_1 64.1(3) . . ?
C2 Mn1 C5_1 151.7(3) . . ?
C1 Mn1 C5_1 99.9(3) . . ?
C3_1 Mn1 C5_1 64.2(3) . . ?
C2_1 Mn1 C5_1 63.7(3) . . ?
C4_1 Mn1 C5_1 38.8(3) . . ?
C2 Mn1 B1 76.0(3) . . ?
C1 Mn1 B1 104.2(3) . . ?
C3_1 Mn1 B1 128.6(3) . . ?
C2_1 Mn1 B1 96.3(3) . . ?
C4_1 Mn1 B1 159.0(3) . . ?
C5_1 Mn1 B1 127.2(3) . . ?
C2 Mn1 C1_1 138.8(3) . . ?
C1 Mn1 C1_1 133.4(3) . . ?
C3_1 Mn1 C1_1 64.5(3) . . ?
C2_1 Mn1 C1_1 38.3(3) . . ?
C4_1 Mn1 C1_1 64.4(3) . . ?
C5_1 Mn1 C1_1 37.8(3) . . ?
B1 Mn1 C1_1 95.8(3) . . ?
C2 Mn1 Au1 122.7(2) . . ?
C1 Mn1 Au1 73.5(2) . . ?
C3_1 Mn1 Au1 146.1(2) . . ?
C2_1 Mn1 Au1 115.4(2) . . ?
C4_1 Mn1 Au1 121.1(2) . . ?
C5_1 Mn1 Au1 85.5(2) . . ?
B1 Mn1 Au1 58.6(2) . . ?
C1_1 Mn1 Au1 82.4(2) . . ?
O1 C1 Mn1 176.4(7) . . ?
O1 C1 Au1 116.9(5) . . ?
Mn1 C1 Au1 66.6(2) . . ?
O2 C2 Mn1 174.4(7) . . ?
P1 Au1 B1 140.4(2) . . ?
P1 Au1 Mn1 166.99(6) . . ?
B1 Au1 Mn1 52.3(2) . . ?
P1 Au1 C1 134.73(17) . . ?
B1 Au1 C1 77.0(3) . . ?
Mn1 Au1 C1 39.88(16) . . ?
C1_3 B1 C1_2 113.6(7) . . ?
C1_3 B1 Mn1 113.0(5) . . ?
C1_2 B1 Mn1 131.8(6) . . ?
C1_3 B1 Au1 106.1(5) . . ?
C1_2 B1 Au1 108.4(5) . . ?
Mn1 B1 Au1 69.1(3) . . ?
C1_4 P1 C1_5 105.3(3) . . ?
C1_4 P1 C1_6 105.9(3) . . ?
C1_5 P1 C1_6 106.0(3) . . ?
C1_4 P1 Au1 113.8(2) . . ?
C1_5 P1 Au1 111.0(2) . . ?
C1_6 P1 Au1 114.2(2) . . ?
C5_1 C1_1 C2_1 107.5(7) . . ?
C5_1 C1_1 Mn1 70.8(4) . . ?
C2_1 C1_1 Mn1 70.1(4) . . ?
C5_1 C1_1 H1_1 126.3 . . ?
C2_1 C1_1 H1_1 126.3 . . ?
Mn1 C1_1 H1_1 124.4 . . ?
C3_1 C2_1 C1_1 108.5(8) . . ?
C3_1 C2_1 Mn1 70.3(4) . . ?
C1_1 C2_1 Mn1 71.6(4) . . ?
C3_1 C2_1 H2_1 125.7 . . ?
C1_1 C2_1 H2_1 125.7 . . ?
Mn1 C2_1 H2_1 123.9 . . ?
C4_1 C3_1 C2_1 108.1(7) . . ?
C4_1 C3_1 Mn1 71.3(4) . . ?
C2_1 C3_1 Mn1 71.1(4) . . ?
C4_1 C3_1 H3_1 126.0 . . ?
C2_1 C3_1 H3_1 126.0 . . ?
Mn1 C3_1 H3_1 123.2 . . ?
C3_1 C4_1 C5_1 107.5(7) . . ?
C3_1 C4_1 Mn1 70.4(4) . . ?
C5_1 C4_1 Mn1 71.1(4) . . ?
C3_1 C4_1 H4_1 126.3 . . ?
C5_1 C4_1 H4_1 126.3 . . ?
Mn1 C4_1 H4_1 123.8 . . ?
C1_1 C5_1 C4_1 108.5(7) . . ?
C1_1 C5_1 Mn1 71.3(4) . . ?
C4_1 C5_1 Mn1 70.1(4) . . ?
C1_1 C5_1 H5_1 125.8 . . ?
C4_1 C5_1 H5_1 125.8 . . ?
Mn1 C5_1 H5_1 124.4 . . ?
C3_2 C1_2 C2_2 107.0(6) . . ?
C3_2 C1_2 C4_2 108.7(6) . . ?
C2_2 C1_2 C4_2 107.8(6) . . ?
C3_2 C1_2 B1 115.5(7) . . ?
C2_2 C1_2 B1 108.5(6) . . ?
C4_2 C1_2 B1 109.1(6) . . ?
C1_2 C2_2 H2A_2 109.5 . . ?
C1_2 C2_2 H2B_2 109.5 . . ?
H2A_2 C2_2 H2B_2 109.5 . . ?
C1_2 C2_2 H2C_2 109.5 . . ?
H2A_2 C2_2 H2C_2 109.5 . . ?
H2B_2 C2_2 H2C_2 109.5 . . ?
C1_2 C3_2 H3A_2 109.5 . . ?
C1_2 C3_2 H3B_2 109.5 . . ?
H3A_2 C3_2 H3B_2 109.5 . . ?
C1_2 C3_2 H3C_2 109.5 . . ?
H3A_2 C3_2 H3C_2 109.5 . . ?
H3B_2 C3_2 H3C_2 109.5 . . ?
C1_2 C4_2 H4A_2 109.5 . . ?
C1_2 C4_2 H4B_2 109.5 . . ?
H4A_2 C4_2 H4B_2 109.5 . . ?
C1_2 C4_2 H4C_2 109.5 . . ?
H4A_2 C4_2 H4C_2 109.5 . . ?
H4B_2 C4_2 H4C_2 109.5 . . ?
C2_3 C1_3 B1 175.8(8) . . ?
C1_3 C2_3 C3_3 175.1(8) . . ?
C4_3 C3_3 C8_3 118.2(7) . . ?
C4_3 C3_3 C2_3 121.3(7) . . ?
C8_3 C3_3 C2_3 120.5(7) . . ?
C3_3 C4_3 C5_3 120.5(8) . . ?
C3_3 C4_3 H4_3 119.8 . . ?
C5_3 C4_3 H4_3 119.8 . . ?
C6_3 C5_3 C4_3 119.6(9) . . ?
C6_3 C5_3 H5_3 120.2 . . ?
C4_3 C5_3 H5_3 120.2 . . ?
C5_3 C6_3 C7_3 119.8(9) . . ?
C5_3 C6_3 H6_3 120.1 . . ?
C7_3 C6_3 H6_3 120.1 . . ?
C8_3 C7_3 C6_3 120.3(9) . . ?
C8_3 C7_3 H7_3 119.9 . . ?
C6_3 C7_3 H7_3 119.9 . . ?
C7_3 C8_3 C3_3 121.6(9) . . ?
C7_3 C8_3 H8_3 119.2 . . ?
C3_3 C8_3 H8_3 119.2 . . ?
C2_4 C1_4 C6_4 117.9(7) . . ?
C2_4 C1_4 P1 123.4(6) . . ?
C6_4 C1_4 P1 118.7(5) . . ?
C3_4 C2_4 C1_4 121.1(7) . . ?
C3_4 C2_4 H2_4 119.4 . . ?
C1_4 C2_4 H2_4 119.4 . . ?
C2_4 C3_4 C4_4 121.4(7) . . ?
C2_4 C3_4 H3_4 119.3 . . ?
C4_4 C3_4 H3_4 119.3 . . ?
C5_4 C4_4 C3_4 119.5(7) . . ?
C5_4 C4_4 H4_4 120.3 . . ?
C3_4 C4_4 H4_4 120.3 . . ?
C4_4 C5_4 C6_4 118.8(7) . . ?
C4_4 C5_4 H5_4 120.6 . . ?
C6_4 C5_4 H5_4 120.6 . . ?
C5_4 C6_4 C1_4 121.3(7) . . ?
C5_4 C6_4 H6_4 119.3 . . ?
C1_4 C6_4 H6_4 119.3 . . ?
C2_5 C1_5 C6_5 118.8(7) . . ?
C2_5 C1_5 P1 123.7(6) . . ?
C6_5 C1_5 P1 117.5(6) . . ?
C1_5 C2_5 C3_5 121.0(7) . . ?
C1_5 C2_5 H2_5 119.5 . . ?
C3_5 C2_5 H2_5 119.5 . . ?
C2_5 C3_5 C4_5 119.4(7) . . ?
C2_5 C3_5 H3_5 120.3 . . ?
C4_5 C3_5 H3_5 120.3 . . ?
C5_5 C4_5 C3_5 119.6(7) . . ?
C5_5 C4_5 H4_5 120.2 . . ?
C3_5 C4_5 H4_5 120.2 . . ?
C6_5 C5_5 C4_5 119.9(7) . . ?
C6_5 C5_5 H5_5 120.1 . . ?
C4_5 C5_5 H5_5 120.1 . . ?
C5_5 C6_5 C1_5 121.2(7) . . ?
C5_5 C6_5 H6_5 119.4 . . ?
C1_5 C6_5 H6_5 119.4 . . ?
C2_6 C1_6 C6_6 119.6(7) . . ?
C2_6 C1_6 P1 119.6(6) . . ?
C6_6 C1_6 P1 120.8(6) . . ?
C1_6 C2_6 C3_6 120.9(7) . . ?
C1_6 C2_6 H2_6 119.5 . . ?
C3_6 C2_6 H2_6 119.5 . . ?
C4_6 C3_6 C2_6 119.6(8) . . ?
C4_6 C3_6 H3_6 120.2 . . ?
C2_6 C3_6 H3_6 120.2 . . ?
C3_6 C4_6 C5_6 119.5(7) . . ?
C3_6 C4_6 H4_6 120.2 . . ?
C5_6 C4_6 H4_6 120.2 . . ?
C6_6 C5_6 C4_6 121.6(7) . . ?
C6_6 C5_6 H5_6 119.2 . . ?
C4_6 C5_6 H5_6 119.2 . . ?
C5_6 C6_6 C1_6 118.8(7) . . ?
C5_6 C6_6 H6_6 120.6 . . ?
C1_6 C6_6 H6_6 120.6 . . ?
C2_7 C1_7 C6_7 117.9(11) . . ?
C2_7 C1_7 H1_7 121.1 . . ?
C6_7 C1_7 H1_7 121.1 . . ?
C3_7 C2_7 C1_7 122.1(11) . . ?
C3_7 C2_7 H2_7 119.0 . . ?
C1_7 C2_7 H2_7 119.0 . . ?
C4_7 C3_7 C2_7 119.7(10) . . ?
C4_7 C3_7 H3_7 120.2 . . ?
C2_7 C3_7 H3_7 120.2 . . ?
C3_7 C4_7 C5_7 119.6(10) . . ?
C3_7 C4_7 H4_7 120.2 . . ?
C5_7 C4_7 H4_7 120.2 . . ?
C6_7 C5_7 C4_7 120.8(10) . . ?
C6_7 C5_7 H5_7 119.6 . . ?
C4_7 C5_7 H5_7 119.6 . . ?
C5_7 C6_7 C1_7 120.0(11) . . ?
C5_7 C6_7 H6_7 120.0 . . ?
C1_7 C6_7 H6_7 120.0 . . ?

loop_
_geom_torsion_atom_site_label_1
_geom_torsion_atom_site_label_2
_geom_torsion_atom_site_label_3
_geom_torsion_atom_site_label_4
_geom_torsion
_geom_torsion_site_symmetry_1
_geom_torsion_site_symmetry_2
_geom_torsion_site_symmetry_3
_geom_torsion_site_symmetry_4
_geom_torsion_publ_flag
C2 Mn1 C1 Au1 -125.3(2) . . . . ?
C3_1 Mn1 C1 Au1 147.7(3) . . . . ?
C2_1 Mn1 C1 Au1 118.6(8) . . . . ?
C4_1 Mn1 C1 Au1 121.0(2) . . . . ?
C5_1 Mn1 C1 Au1 82.2(2) . . . . ?
B1 Mn1 C1 Au1 -50.5(3) . . . . ?
C1_1 Mn1 C1 Au1 62.0(4) . . . . ?
C5_1 C1_1 C2_1 C3_1 0.3(8) . . . . ?
Mn1 C1_1 C2_1 C3_1 -61.0(5) . . . . ?
C5_1 C1_1 C2_1 Mn1 61.3(5) . . . . ?
C1_1 C2_1 C3_1 C4_1 -0.3(8) . . . . ?
Mn1 C2_1 C3_1 C4_1 -62.1(5) . . . . ?
C1_1 C2_1 C3_1 Mn1 61.8(5) . . . . ?
C2_1 C3_1 C4_1 C5_1 0.1(8) . . . . ?
Mn1 C3_1 C4_1 C5_1 -61.8(5) . . . . ?
C2_1 C3_1 C4_1 Mn1 62.0(5) . . . . ?
C2_1 C1_1 C5_1 C4_1 -0.2(8) . . . . ?
Mn1 C1_1 C5_1 C4_1 60.6(5) . . . . ?
C2_1 C1_1 C5_1 Mn1 -60.8(5) . . . . ?
C3_1 C4_1 C5_1 C1_1 0.0(8) . . . . ?
Mn1 C4_1 C5_1 C1_1 -61.4(5) . . . . ?
C3_1 C4_1 C5_1 Mn1 61.4(5) . . . . ?
C1_3 B1 C1_2 C3_2 -174.5(6) . . . . ?
Mn1 B1 C1_2 C3_2 21.3(10) . . . . ?
Au1 B1 C1_2 C3_2 -56.8(7) . . . . ?
C1_3 B1 C1_2 C2_2 -54.5(8) . . . . ?
Mn1 B1 C1_2 C2_2 141.3(6) . . . . ?
Au1 B1 C1_2 C2_2 63.2(7) . . . . ?
C1_3 B1 C1_2 C4_2 62.7(8) . . . . ?
Mn1 B1 C1_2 C4_2 -101.5(8) . . . . ?
Au1 B1 C1_2 C4_2 -179.6(5) . . . . ?
C8_3 C3_3 C4_3 C5_3 -1.1(12) . . . . ?
C2_3 C3_3 C4_3 C5_3 178.3(7) . . . . ?
C3_3 C4_3 C5_3 C6_3 -1.0(13) . . . . ?
C4_3 C5_3 C6_3 C7_3 2.0(14) . . . . ?
C5_3 C6_3 C7_3 C8_3 -0.8(16) . . . . ?
C6_3 C7_3 C8_3 C3_3 -1.4(16) . . . . ?
C4_3 C3_3 C8_3 C7_3 2.3(13) . . . . ?
C2_3 C3_3 C8_3 C7_3 -177.1(9) . . . . ?
C1_5 P1 C1_4 C2_4 -27.4(7) . . . . ?
C1_6 P1 C1_4 C2_4 84.5(6) . . . . ?
Au1 P1 C1_4 C2_4 -149.2(5) . . . . ?
C1_5 P1 C1_4 C6_4 152.3(5) . . . . ?
C1_6 P1 C1_4 C6_4 -95.7(6) . . . . ?
Au1 P1 C1_4 C6_4 30.5(6) . . . . ?
C6_4 C1_4 C2_4 C3_4 1.4(11) . . . . ?
P1 C1_4 C2_4 C3_4 -178.8(6) . . . . ?
C1_4 C2_4 C3_4 C4_4 -1.2(12) . . . . ?
C2_4 C3_4 C4_4 C5_4 0.2(12) . . . . ?
C3_4 C4_4 C5_4 C6_4 0.6(11) . . . . ?
C4_4 C5_4 C6_4 C1_4 -0.4(11) . . . . ?
C2_4 C1_4 C6_4 C5_4 -0.5(10) . . . . ?
P1 C1_4 C6_4 C5_4 179.7(5) . . . . ?
C1_4 P1 C1_5 C2_5 109.8(6) . . . . ?
C1_6 P1 C1_5 C2_5 -2.2(7) . . . . ?
Au1 P1 C1_5 C2_5 -126.6(6) . . . . ?
C1_4 P1 C1_5 C6_5 -72.4(6) . . . . ?
C1_6 P1 C1_5 C6_5 175.7(6) . . . . ?
Au1 P1 C1_5 C6_5 51.2(6) . . . . ?
C6_5 C1_5 C2_5 C3_5 1.4(11) . . . . ?
P1 C1_5 C2_5 C3_5 179.2(6) . . . . ?
C1_5 C2_5 C3_5 C4_5 0.0(11) . . . . ?
C2_5 C3_5 C4_5 C5_5 -0.5(11) . . . . ?
C3_5 C4_5 C5_5 C6_5 -0.3(12) . . . . ?
C4_5 C5_5 C6_5 C1_5 1.7(12) . . . . ?
C2_5 C1_5 C6_5 C5_5 -2.3(11) . . . . ?
P1 C1_5 C6_5 C5_5 179.8(6) . . . . ?
C1_4 P1 C1_6 C2_6 141.8(6) . . . . ?
C1_5 P1 C1_6 C2_6 -106.8(6) . . . . ?
Au1 P1 C1_6 C2_6 15.8(7) . . . . ?
C1_4 P1 C1_6 C6_6 -39.7(7) . . . . ?
C1_5 P1 C1_6 C6_6 71.8(7) . . . . ?
Au1 P1 C1_6 C6_6 -165.7(5) . . . . ?
C6_6 C1_6 C2_6 C3_6 -0.5(12) . . . . ?
P1 C1_6 C2_6 C3_6 178.1(6) . . . . ?
C1_6 C2_6 C3_6 C4_6 -0.1(13) . . . . ?
C2_6 C3_6 C4_6 C5_6 0.4(13) . . . . ?
C3_6 C4_6 C5_6 C6_6 -0.1(13) . . . . ?
C4_6 C5_6 C6_6 C1_6 -0.5(12) . . . . ?
C2_6 C1_6 C6_6 C5_6 0.8(11) . . . . ?
P1 C1_6 C6_6 C5_6 -177.8(6) . . . . ?
C6_7 C1_7 C2_7 C3_7 1.2(17) . . . . ?
C1_7 C2_7 C3_7 C4_7 -1.6(16) . . . . ?
C2_7 C3_7 C4_7 C5_7 0.5(14) . . . . ?
C3_7 C4_7 C5_7 C6_7 1.0(15) . . . . ?
C4_7 C5_7 C6_7 C1_7 -1.5(16) . . . . ?
C2_7 C1_7 C6_7 C5_7 0.4(17) . . . . ?

_refine_diff_density_max         1.386
_refine_diff_density_min         -2.222
_refine_diff_density_rms         0.250

_shelxl_version_number           2014/6

_shelx_res_file                  
;
TITL KR753_RoSh in C2/c
CELL  0.71073  41.84776   10.89823   15.94110   90.0000   91.0239   90.0000
ZERR  8.00      0.00841    0.00209    0.00296    0.0000    0.0091    0.0000
LATT  7
SYMM -X, Y, 1/2-Z
SFAC C H B P MN AU O
UNIT 344 320 8 8 8 8 16
TEMP -173
SHEL 999 0.81
L.S. 20
BOND $H
CONF
LIST 4
FMAP 2
PLAN 20
acta 52

delu 0.003 au1 b1 c1_2 c1_3 c2_3
isor 0.003 b1 c1_3 c2_3
WGHT    0.048000
FVAR       0.03363
MN1   5    0.441610    0.501506    0.913325    11.00000    0.02342    0.01291 =
         0.01848    0.00207    0.00242    0.00275
C1    1    0.465376    0.621657    0.957129    11.00000    0.02319    0.01703 =
         0.02779    0.00889   -0.00191    0.00171
O1    7    0.481724    0.695803    0.988561    11.00000    0.03537    0.03073 =
         0.03837    0.00546   -0.01295   -0.01344
C2    1    0.437126    0.446355    1.017043    11.00000    0.02593    0.01381 =
         0.02098    0.00347    0.00083    0.00799
O2    7    0.436535    0.405527    1.083762    11.00000    0.04277    0.02454 =
         0.02346    0.00173    0.00393    0.00170
AU1   6    0.416792    0.702027    0.862189    11.00000    0.02282    0.01124 =
         0.01691    0.00238   -0.00142    0.00084
B1    3    0.393308    0.551330    0.943970    11.00000    0.02329    0.01564 =
         0.02060    0.00363    0.00322    0.00284
P1    4    0.404582    0.883295    0.797933    11.00000    0.02257    0.01016 =
         0.01406    0.00202   -0.00204   -0.00040
RESI 1 CP
C1    1    0.430641    0.444460    0.786228    11.00000    0.04286    0.02895 =
         0.01157   -0.01423    0.00134    0.01312
AFIX  43
H1    2    0.413471    0.476011    0.752938    11.00000   -1.20000
AFIX   0
C2    1    0.429342    0.342629    0.840683    11.00000    0.03137    0.02379 =
         0.02215   -0.00959   -0.00237    0.00352
AFIX  43
H2    2    0.411055    0.293256    0.850226    11.00000   -1.20000
AFIX   0
C3    1    0.459726    0.326468    0.878530    11.00000    0.03523    0.01650 =
         0.02655    0.00138    0.01004    0.00823
AFIX  43
H3    2    0.465431    0.264695    0.918090    11.00000   -1.20000
AFIX   0
C4    1    0.480053    0.417294    0.847695    11.00000    0.02582    0.02514 =
         0.03268    0.00263    0.00661    0.01095
AFIX  43
H4    2    0.501971    0.428165    0.862383    11.00000   -1.20000
AFIX   0
C5    1    0.461831    0.490481    0.790212    11.00000    0.04104    0.02399 =
         0.01959    0.00152    0.01881    0.01668
AFIX  43
H5    2    0.469565    0.558932    0.759763    11.00000   -1.20000
AFIX   0
RESI 0
RESI 2 TBU
C1    1    0.378626    0.615743    1.025270    11.00000    0.03200    0.01472 =
         0.02397    0.00065    0.00555    0.00041
C2    1    0.352094    0.705097    0.996199    11.00000    0.02980    0.03489 =
         0.03106    0.00132    0.01170    0.00512
AFIX 137
H2A   2    0.335846    0.660188    0.963529    11.00000   -1.50000
H2B   2    0.361349    0.769508    0.961275    11.00000   -1.50000
H2C   2    0.342223    0.742389    1.045315    11.00000   -1.50000
AFIX   0
C3    1    0.402421    0.690090    1.079512    11.00000    0.05176    0.01835 =
         0.02417    0.00035    0.00337   -0.00366
AFIX 137
H3A   2    0.391336    0.724914    1.127632    11.00000   -1.50000
H3B   2    0.411416    0.756555    1.045916    11.00000   -1.50000
H3C   2    0.419676    0.636178    1.099553    11.00000   -1.50000
AFIX   0
C4    1    0.363141    0.516936    1.080655    11.00000    0.03387    0.02539 =
         0.02731   -0.00738    0.01490   -0.00144
AFIX 137
H4A   2    0.379806    0.463474    1.104459    11.00000   -1.50000
H4B   2    0.348199    0.467899    1.046526    11.00000   -1.50000
H4C   2    0.351579    0.556662    1.126165    11.00000   -1.50000
AFIX   0
RESI 0
RESI 3 CCPH
C1    1    0.368345    0.489023    0.887855    11.00000    0.02233    0.01712 =
         0.02096    0.00421    0.00522   -0.00026
C2    1    0.347180    0.445936    0.843073    11.00000    0.02619    0.02376 =
         0.02487    0.00145    0.00213   -0.00005
C3    1    0.320406    0.398543    0.795818    11.00000    0.03024    0.02586 =
         0.01784    0.00382   -0.00170   -0.00261
C4    1    0.322807    0.292172    0.749925    11.00000    0.02710    0.03256 =
         0.02857    0.00721   -0.00403   -0.00304
AFIX  43
H4    2    0.342654    0.250039    0.748030    11.00000   -1.20000
AFIX   0
C5    1    0.296260    0.245651    0.706072    11.00000    0.05079    0.04153 =
         0.02596    0.00517   -0.00314   -0.00690
AFIX  43
H5    2    0.298115    0.172881    0.673713    11.00000   -1.20000
AFIX   0
C6    1    0.267482    0.305662    0.709995    11.00000    0.03999    0.06328 =
         0.04278    0.00659   -0.00919   -0.01148
AFIX  43
H6    2    0.249171    0.273157    0.681791    11.00000   -1.20000
AFIX   0
C7    1    0.265242    0.413235    0.754990    11.00000    0.02241    0.07901 =
         0.05624   -0.00696    0.00251    0.01016
AFIX  43
H7    2    0.245407    0.455417    0.757157    11.00000   -1.20000
AFIX   0
C8    1    0.291158    0.458937    0.796041    11.00000    0.03303    0.04711 =
         0.03794   -0.01109   -0.00402    0.00661
AFIX  43
H8    2    0.289337    0.534111    0.825744    11.00000   -1.20000
AFIX   0
RESI 0
RESI 4 PH
C1    1    0.436556    0.943918    0.734837    11.00000    0.02050    0.01507 =
         0.01324    0.00547   -0.00539   -0.00097
C2    1    0.441589    1.068566    0.722360    11.00000    0.02210    0.01808 =
         0.02467   -0.00045    0.00568    0.00202
AFIX  43
H2    2    0.428019    1.126335    0.748614    11.00000   -1.20000
AFIX   0
C3    1    0.465275    1.108703    0.673892    11.00000    0.02747    0.01800 =
         0.03776    0.00827    0.00681   -0.00135
AFIX  43
H3    2    0.467900    1.194404    0.665577    11.00000   -1.20000
AFIX   0
C4    1    0.486131    1.027280    0.635449    11.00000    0.02858    0.03500 =
         0.02962    0.00966   -0.00032   -0.01036
AFIX  43
H4    2    0.502824    1.057302    0.601439    11.00000   -1.20000
AFIX   0
C5    1    0.482309    0.902161    0.647262    11.00000    0.02929    0.02881 =
         0.02409   -0.00463    0.00218    0.00607
AFIX  43
H5    2    0.496429    0.845380    0.622018    11.00000   -1.20000
AFIX   0
C6    1    0.457470    0.861329    0.696657    11.00000    0.02584    0.01517 =
         0.02065    0.00243   -0.00743   -0.00184
AFIX  43
H6    2    0.454588    0.775705    0.704747    11.00000   -1.20000
AFIX   0
RESI 0
RESI 5 PH
C1    1    0.396391    1.002259    0.874650    11.00000    0.03365    0.00460 =
         0.01933    0.00125   -0.00097   -0.00201
C2    1    0.369038    1.071710    0.873870    11.00000    0.02844    0.01547 =
         0.01939   -0.00082   -0.00123    0.00275
AFIX  43
H2    2    0.353336    1.058976    0.830977    11.00000   -1.20000
AFIX   0
C3    1    0.363955    1.160156    0.934679    11.00000    0.02840    0.01826 =
         0.02905    0.00341    0.01091    0.00715
AFIX  43
H3    2    0.344933    1.207749    0.933497    11.00000   -1.20000
AFIX   0
C4    1    0.387113    1.178667    0.997829    11.00000    0.04260    0.01963 =
         0.01668   -0.00722    0.00435   -0.00620
AFIX  43
H4    2    0.384005    1.239465    1.039603    11.00000   -1.20000
AFIX   0
C5    1    0.414487    1.108069    0.999043    11.00000    0.03148    0.03514 =
         0.01698   -0.00326   -0.00168   -0.00849
AFIX  43
H5    2    0.430356    1.120368    1.041572    11.00000   -1.20000
AFIX   0
C6    1    0.418753    1.019931    0.938615    11.00000    0.02738    0.02282 =
         0.01645    0.00451   -0.00172   -0.00343
AFIX  43
H6    2    0.437391    0.970184    0.940756    11.00000   -1.20000
AFIX   0
RESI 0
RESI 6 PH
C1    1    0.369214    0.876622    0.728355    11.00000    0.02141    0.01634 =
         0.01777    0.00157   -0.00662    0.00047
C2    1    0.348536    0.779904    0.734146    11.00000    0.03082    0.02718 =
         0.03078    0.00283    0.00135   -0.00113
AFIX  43
H2    2    0.353015    0.715775    0.772970    11.00000   -1.20000
AFIX   0
C3    1    0.321123    0.774181    0.684118    11.00000    0.02580    0.02916 =
         0.04241    0.00278   -0.01310   -0.01119
AFIX  43
H3    2    0.306940    0.706531    0.688616    11.00000   -1.20000
AFIX   0
C4    1    0.314605    0.866855    0.628059    11.00000    0.02215    0.03732 =
         0.03302   -0.00312   -0.01078   -0.00078
AFIX  43
H4    2    0.295828    0.864017    0.593731    11.00000   -1.20000
AFIX   0
C5    1    0.335476    0.963914    0.621957    11.00000    0.02779    0.02864 =
         0.02473    0.00463   -0.00174    0.00635
AFIX  43
H5    2    0.330872    1.027786    0.583028    11.00000   -1.20000
AFIX   0
C6    1    0.362767    0.970685    0.670712    11.00000    0.03233    0.01328 =
         0.02534    0.00102   -0.00351   -0.00221
AFIX  43
H6    2    0.377025    1.037967    0.665449    11.00000   -1.20000
AFIX   0
RESI 0
RESI 7 BENZ

C1    1    0.266312    0.559878    0.523521    11.00000    0.04148    0.08218 =
         0.08824    0.00200    0.00983   -0.00029
AFIX  43
H1    2    0.286054    0.594553    0.506998    11.00000   -1.20000
AFIX   0
C2    1    0.256762    0.446639    0.495096    11.00000    0.06415    0.06326 =
         0.04921   -0.00017    0.01175    0.03178
AFIX  43
H2    2    0.270422    0.402098    0.459146    11.00000   -1.20000
AFIX   0
C3    1    0.228248    0.395901    0.516828    11.00000    0.04423    0.05370 =
         0.03226    0.00038   -0.00448    0.00790
AFIX  43
H3    2    0.222038    0.318196    0.495002    11.00000   -1.20000
AFIX   0
C4    1    0.208964    0.456625    0.569393    11.00000    0.04522    0.03962 =
         0.04481   -0.01135   -0.01374    0.00857
AFIX  43
H4    2    0.189157    0.421735    0.585192    11.00000   -1.20000
AFIX   0
C5    1    0.218157    0.569566    0.600048    11.00000    0.04306    0.05524 =
         0.04831   -0.01399   -0.00194    0.00270
AFIX  43
H5    2    0.204738    0.611826    0.637840    11.00000   -1.20000
AFIX   0
C6    1    0.246377    0.621667    0.576752    11.00000    0.04173    0.06576 =
         0.07350    0.00077   -0.02210   -0.01153
AFIX  43
H6    2    0.252221    0.700503    0.597309    11.00000   -1.20000
RESI 0
AFIX   0
HKLF 4

REM  KR753_RoSh in C2/c
REM R1 =  0.0449 for    5083 Fo > 4sig(Fo)  and  0.0790 for all    7172 data
REM    445 parameters refined using     26 restraints

END

WGHT      0.0479      0.0000

REM Highest difference peak  1.386,  deepest hole -2.222,  1-sigma level  0.250
Q1    1   0.4078  0.7048  0.9105  11.00000  0.05    1.39
Q2    1   0.4429  0.7421  0.7734  11.00000  0.05    1.37
Q3    1   0.3970  0.6784  0.8532  11.00000  0.05    1.09
Q4    1   0.4244  0.7003  0.8142  11.00000  0.05    1.08
Q5    1   0.3894  0.7396  0.9524  11.00000  0.05    0.97
Q6    1   0.3716  0.5174  0.9382  11.00000  0.05    0.93
Q7    1   0.3720  1.0719  1.0587  11.00000  0.05    0.91
Q8    1   0.2443  0.3142  0.5348  11.00000  0.05    0.86
Q9    1   0.3691  1.3124  1.0756  11.00000  0.05    0.86
Q10   1   0.4388  0.7085  0.8803  11.00000  0.05    0.82
Q11   1   0.2539  0.3618  0.5741  11.00000  0.05    0.79
Q12   1   0.2566  0.3078  0.6375  11.00000  0.05    0.77
Q13   1   0.2682  0.5583  0.6497  11.00000  0.05    0.75
Q14   1   0.2667  0.4782  0.5857  11.00000  0.05    0.71
Q15   1   0.4428  0.8520  0.7813  11.00000  0.05    0.71
Q16   1   0.3780  0.6930  0.8804  11.00000  0.05    0.71
Q17   1   0.2555  0.4954  0.5908  11.00000  0.05    0.71
Q18   1   0.2631  0.4391  0.4700  11.00000  0.05    0.69
Q19   1   0.3717  0.7007  0.7688  11.00000  0.05    0.68
Q20   1   0.2210  0.4979  0.5096  11.00000  0.05    0.67
;
_shelx_res_checksum              56437
####################################################################### 
# 
# This file contains crystal structure data downloaded from the 
# Cambridge Structural Database (CSD) hosted by the Cambridge 
# Crystallographic Data Centre (CCDC).
# 
# Full information about CCDC data access policies and citation 
# guidelines are available at http://www.ccdc.cam.ac.uk/access/V1 
# 
# Audit and citation data items may have been added by the CCDC. 
# Please retain this information to preserve the provenance of 
# this file and to allow appropriate attribution of the data. 
# 
#######################################################################

data_05c
_database_code_depnum_ccdc_archive 'CCDC 1033286'
_audit_update_record             
;
2014-11-07 deposited with the CCDC.
2015-03-09 downloaded from the CCDC.
;

_audit_creation_method           SHELXL-2014/6
_chemical_name_systematic        05c
_chemical_name_common            ?
_chemical_formula_moiety         'C30 H29 Au B Mn N O2 P S'

_chemical_formula_sum            'C30 H29 Au B Mn N O2 P S'
_chemical_formula_weight         761.29

loop_
_atom_type_symbol
_atom_type_description
_atom_type_scat_dispersion_real
_atom_type_scat_dispersion_imag
_atom_type_scat_source
C C 0.0033 0.0016 'International Tables Vol C Tables 4.2.6.8 and 6.1.1.4'
H H 0.0000 0.0000 'International Tables Vol C Tables 4.2.6.8 and 6.1.1.4'
B B 0.0013 0.0007 'International Tables Vol C Tables 4.2.6.8 and 6.1.1.4'
N N 0.0061 0.0033 'International Tables Vol C Tables 4.2.6.8 and 6.1.1.4'
O O 0.0106 0.0060 'International Tables Vol C Tables 4.2.6.8 and 6.1.1.4'
P P 0.1023 0.0942 'International Tables Vol C Tables 4.2.6.8 and 6.1.1.4'
S S 0.1246 0.1234 'International Tables Vol C Tables 4.2.6.8 and 6.1.1.4'
Mn Mn 0.3368 0.7283 'International Tables Vol C Tables 4.2.6.8 and 6.1.1.4'
Au Au -2.0133 8.8022 'International Tables Vol C Tables 4.2.6.8 and 6.1.1.4'

_space_group_crystal_system      monoclinic
_space_group_IT_number           14
_space_group_name_H-M_alt        'P 21/n'
_space_group_name_Hall           '-P 2yn'

_shelx_space_group_comment       
;
The symmetry employed for this shelxl refinement is uniquely defined
by the following loop, which should always be used as a source of
symmetry information in preference to the above space-group names.
They are only intended as comments.
;

loop_
_space_group_symop_operation_xyz
'x, y, z'
'-x+1/2, y+1/2, -z+1/2'
'-x, -y, -z'
'x-1/2, -y-1/2, z-1/2'

_cell_length_a                   13.491(2)
_cell_length_b                   13.559(2)
_cell_length_c                   16.412(2)
_cell_angle_alpha                90
_cell_angle_beta                 101.959(15)
_cell_angle_gamma                90
_cell_volume                     2937.1(8)
_cell_formula_units_Z            4
_cell_measurement_temperature    100(2)
_cell_measurement_reflns_used    9904
_cell_measurement_theta_min      2.33
_cell_measurement_theta_max      28.15

_exptl_crystal_description       block
_exptl_crystal_colour            Orange
_exptl_crystal_density_meas      ?
_exptl_crystal_density_method    ?
_exptl_crystal_density_diffrn    1.722
_exptl_crystal_F_000             1488
_exptl_transmission_factor_min   ?
_exptl_transmission_factor_max   ?
_exptl_crystal_size_max          0.24
_exptl_crystal_size_mid          0.23
_exptl_crystal_size_min          0.18
_exptl_absorpt_coefficient_mu    5.572
_shelx_estimated_absorpt_T_min   ?
_shelx_estimated_absorpt_T_max   ?
_exptl_absorpt_correction_type   multi-scan
_exptl_absorpt_correction_T_min  0.3460
_exptl_absorpt_correction_T_max  0.3881
_exptl_absorpt_process_details   'Sadabs 2008/1 (Bruker 2008)'
_exptl_absorpt_special_details   ?
_diffrn_ambient_temperature      100(2)
_diffrn_radiation_wavelength     0.71073
_diffrn_radiation_type           MoK\a
_diffrn_source                   ?
_diffrn_measurement_device_type  'Bruker X8-APEX II'
_diffrn_measurement_method       '\f and \w scans'
_diffrn_detector_area_resol_mean 8.333
_diffrn_reflns_number            42216
_diffrn_reflns_av_unetI/netI     0.0274
_diffrn_reflns_av_R_equivalents  0.0389
_diffrn_reflns_limit_h_min       -17
_diffrn_reflns_limit_h_max       17
_diffrn_reflns_limit_k_min       -17
_diffrn_reflns_limit_k_max       17
_diffrn_reflns_limit_l_min       -21
_diffrn_reflns_limit_l_max       21
_diffrn_reflns_theta_min         1.783
_diffrn_reflns_theta_max         27.499
_diffrn_reflns_theta_full        26.000
_diffrn_measured_fraction_theta_max 0.999
_diffrn_measured_fraction_theta_full 1.000
_diffrn_reflns_Laue_measured_fraction_max 0.999
_diffrn_reflns_Laue_measured_fraction_full 1.000
_diffrn_reflns_point_group_measured_fraction_max 0.999
_diffrn_reflns_point_group_measured_fraction_full 1.000
_reflns_number_total             6738
_reflns_number_gt                5932
_reflns_threshold_expression     'I > 2\s(I)'
_reflns_Friedel_coverage         0.000
_reflns_Friedel_fraction_max     .
_reflns_Friedel_fraction_full    .

_reflns_special_details          
;
 Reflections were merged by SHELXL according to the crystal
 class for the calculation of statistics and refinement.
 
 _reflns_Friedel_fraction is defined as the number of unique
 Friedel pairs measured divided by the number that would be
 possible theoretically, ignoring centric projections and
 systematic absences.
;

_computing_data_collection       'APEX2 ver. 2010.3 (Bruker AXS)'
_computing_cell_refinement       'Saint+ ver. 7.68A (Bruker AXS)'
_computing_data_reduction        'Saint+ ver. 7.68A (Bruker AXS)'
_computing_structure_solution    'SHELXT (Sheldrick, 2012)'
_computing_structure_refinement  'SHELXL-2014/6 (Sheldrick, 2014)'
_computing_molecular_graphics    'ShelXLe (Huebschle et all, 2011)'
_computing_publication_material  'SHELXL-97 (Sheldrick, 2008)'
_refine_special_details          ?
_refine_ls_structure_factor_coef Fsqd
_refine_ls_matrix_type           full
_refine_ls_weighting_scheme      calc
_refine_ls_weighting_details     
'w=1/[\s^2^(Fo^2^)+(0.0267P)^2^+11.1218P] where P=(Fo^2^+2Fc^2^)/3'
_atom_sites_solution_primary     ?
_atom_sites_solution_secondary   iterative
_atom_sites_solution_hydrogens   geom
_refine_ls_hydrogen_treatment    constr
_refine_ls_extinction_method     none
_refine_ls_extinction_coef       .
_refine_ls_number_reflns         6738
_refine_ls_number_parameters     346
_refine_ls_number_restraints     0
_refine_ls_R_factor_all          0.0370
_refine_ls_R_factor_gt           0.0300
_refine_ls_wR_factor_ref         0.0688
_refine_ls_wR_factor_gt          0.0662
_refine_ls_goodness_of_fit_ref   1.046
_refine_ls_restrained_S_all      1.046
_refine_ls_shift/su_max          0.001
_refine_ls_shift/su_mean         0.000

loop_
_atom_site_label
_atom_site_type_symbol
_atom_site_fract_x
_atom_site_fract_y
_atom_site_fract_z
_atom_site_U_iso_or_equiv
_atom_site_adp_type
_atom_site_occupancy
_atom_site_site_symmetry_order
_atom_site_calc_flag
_atom_site_refinement_flags_posn
_atom_site_refinement_flags_adp
_atom_site_refinement_flags_occupancy
_atom_site_disorder_assembly
_atom_site_disorder_group
Au1 Au 0.46144(2) 0.71701(2) 0.89478(2) 0.01640(5) Uani 1 1 d . . . . .
C2 C 0.2225(3) 0.6725(4) 0.9797(3) 0.0327(11) Uani 1 1 d . . . . .
O2 O 0.1362(2) 0.6632(4) 0.9714(2) 0.0504(11) Uani 1 1 d . . . . .
P1 P 0.58759(7) 0.73529(7) 0.82161(6) 0.01371(19) Uani 1 1 d . . . . .
Mn1 Mn 0.35608(5) 0.68050(5) 1.00387(4) 0.02025(13) Uani 1 1 d . . . . .
C1 C 0.3611(3) 0.5672(3) 0.9506(3) 0.0264(9) Uani 1 1 d . . . . .
O1 O 0.3609(3) 0.4902(3) 0.9200(2) 0.0417(9) Uani 1 1 d . . . . .
B1 B 0.3041(4) 0.7792(4) 0.9046(3) 0.0241(10) Uani 1 1 d . . . . .
C1_1 C 0.4484(4) 0.7864(4) 1.0831(3) 0.0347(11) Uani 1 1 d . . . . .
H1_1 H 0.4682 0.8481 1.0641 0.042 Uiso 1 1 calc R U . . .
C2_1 C 0.5023(3) 0.6971(4) 1.0865(3) 0.0309(11) Uani 1 1 d . . . . .
H2_1 H 0.5652 0.6882 1.0701 0.037 Uiso 1 1 calc R U . . .
C3_1 C 0.4468(4) 0.6229(4) 1.1182(3) 0.0359(12) Uani 1 1 d . . . . .
H3_1 H 0.4656 0.5556 1.1269 0.043 Uiso 1 1 calc R U . . .
C4_1 C 0.3592(4) 0.6670(5) 1.1344(3) 0.0395(13) Uani 1 1 d . . . . .
H4_1 H 0.3079 0.6343 1.1561 0.047 Uiso 1 1 calc R U . . .
C5_1 C 0.3591(4) 0.7673(4) 1.1135(3) 0.0395(13) Uani 1 1 d . . . . .
H5_1 H 0.3084 0.8141 1.1187 0.047 Uiso 1 1 calc R U . . .
C1_2 C 0.7129(3) 0.7260(3) 0.8881(2) 0.0166(8) Uani 1 1 d . . . . .
C2_2 C 0.7969(3) 0.7750(3) 0.8720(3) 0.0198(8) Uani 1 1 d . . . . .
H2_2 H 0.7904 0.8171 0.8250 0.024 Uiso 1 1 calc R U . . .
C3_2 C 0.8911(3) 0.7623(3) 0.9254(3) 0.0257(9) Uani 1 1 d . . . . .
H3_2 H 0.9486 0.7962 0.9146 0.031 Uiso 1 1 calc R U . . .
C4_2 C 0.9011(3) 0.7008(3) 0.9935(3) 0.0281(10) Uani 1 1 d . . . . .
H4_2 H 0.9654 0.6928 1.0296 0.034 Uiso 1 1 calc R U . . .
C5_2 C 0.8179(3) 0.6506(4) 1.0097(3) 0.0285(10) Uani 1 1 d . . . . .
H5_2 H 0.8250 0.6081 1.0565 0.034 Uiso 1 1 calc R U . . .
C6_2 C 0.7239(3) 0.6630(3) 0.9568(3) 0.0224(9) Uani 1 1 d . . . . .
H6_2 H 0.6667 0.6283 0.9674 0.027 Uiso 1 1 calc R U . . .
C1_3 C 0.5798(3) 0.8528(3) 0.7675(2) 0.0156(7) Uani 1 1 d . . . . .
C2_3 C 0.5402(3) 0.9344(3) 0.8023(2) 0.0198(8) Uani 1 1 d . . . . .
H2_3 H 0.5220 0.9285 0.8550 0.024 Uiso 1 1 calc R U . . .
C3_3 C 0.5275(3) 1.0235(3) 0.7603(3) 0.0255(9) Uani 1 1 d . . . . .
H3_3 H 0.5011 1.0786 0.7845 0.031 Uiso 1 1 calc R U . . .
C4_3 C 0.5531(3) 1.0328(3) 0.6833(3) 0.0252(9) Uani 1 1 d . . . . .
H4_3 H 0.5437 1.0940 0.6545 0.030 Uiso 1 1 calc R U . . .
C5_3 C 0.5925(3) 0.9526(3) 0.6481(3) 0.0245(9) Uani 1 1 d . . . . .
H5_3 H 0.6110 0.9591 0.5956 0.029 Uiso 1 1 calc R U . . .
C6_3 C 0.6051(3) 0.8630(3) 0.6896(3) 0.0192(8) Uani 1 1 d . . . . .
H6_3 H 0.6311 0.8080 0.6648 0.023 Uiso 1 1 calc R U . . .
C1_4 C 0.5866(3) 0.6448(3) 0.7399(2) 0.0166(8) Uani 1 1 d . . . . .
C2_4 C 0.4941(3) 0.6230(3) 0.6873(3) 0.0232(9) Uani 1 1 d . . . . .
H2_4 H 0.4334 0.6519 0.6971 0.028 Uiso 1 1 calc R U . . .
C3_4 C 0.4905(4) 0.5594(4) 0.6208(3) 0.0299(10) Uani 1 1 d . . . . .
H3_4 H 0.4274 0.5450 0.5848 0.036 Uiso 1 1 calc R U . . .
C4_4 C 0.5784(4) 0.5167(3) 0.6067(3) 0.0309(10) Uani 1 1 d . . . . .
H4_4 H 0.5758 0.4739 0.5605 0.037 Uiso 1 1 calc R U . . .
C5_4 C 0.6700(3) 0.5364(3) 0.6597(3) 0.0277(10) Uani 1 1 d . . . . .
H5_4 H 0.7301 0.5058 0.6504 0.033 Uiso 1 1 calc R U . . .
C6_4 C 0.6749(3) 0.6002(3) 0.7262(3) 0.0221(9) Uani 1 1 d . . . . .
H6_4 H 0.7381 0.6137 0.7623 0.027 Uiso 1 1 calc R U . . .
C1_5 C 0.2331(3) 0.7673(4) 0.8134(3) 0.0319(11) Uani 1 1 d . . . . .
C2_5 C 0.2763(4) 0.8307(4) 0.7502(3) 0.0371(12) Uani 1 1 d . . . . .
H2A_5 H 0.3438 0.8065 0.7470 0.056 Uiso 1 1 calc R U . . .
H2B_5 H 0.2809 0.8996 0.7684 0.056 Uiso 1 1 calc R U . . .
H2C_5 H 0.2313 0.8259 0.6951 0.056 Uiso 1 1 calc R U . . .
C3_5 C 0.1256(4) 0.8108(6) 0.8118(3) 0.0542(18) Uani 1 1 d . . . . .
H3A_5 H 0.1319 0.8798 0.8298 0.081 Uiso 1 1 calc R U . . .
H3B_5 H 0.0926 0.7728 0.8495 0.081 Uiso 1 1 calc R U . . .
H3C_5 H 0.0847 0.8070 0.7551 0.081 Uiso 1 1 calc R U . . .
C4_5 C 0.2219(3) 0.6615(4) 0.7805(3) 0.0337(11) Uani 1 1 d . . . . .
H4A_5 H 0.1801 0.6612 0.7240 0.051 Uiso 1 1 calc R U . . .
H4B_5 H 0.1894 0.6210 0.8169 0.051 Uiso 1 1 calc R U . . .
H4C_5 H 0.2890 0.6344 0.7794 0.051 Uiso 1 1 calc R U . . .
N1_6 N 0.3099(3) 0.8872(3) 0.9325(3) 0.0331(9) Uani 1 1 d . . . . .
C2_6 C 0.3119(4) 0.9631(5) 0.9486(3) 0.0386(12) Uani 1 1 d . . . . .
S3_6 S 0.31193(12) 1.08042(10) 0.97498(9) 0.0455(3) Uani 1 1 d . . . . .

loop_
_atom_site_aniso_label
_atom_site_aniso_U_11
_atom_site_aniso_U_22
_atom_site_aniso_U_33
_atom_site_aniso_U_23
_atom_site_aniso_U_13
_atom_site_aniso_U_12
Au1 0.01248(8) 0.01968(8) 0.01841(8) -0.00015(6) 0.00633(5) -0.00042(6)
C2 0.021(2) 0.056(3) 0.022(2) 0.003(2) 0.0076(18) -0.002(2)
O2 0.0173(17) 0.101(3) 0.035(2) 0.014(2) 0.0093(15) -0.0011(19)
P1 0.0112(4) 0.0145(5) 0.0161(5) 0.0005(4) 0.0043(4) 0.0002(3)
Mn1 0.0138(3) 0.0322(3) 0.0152(3) -0.0003(2) 0.0039(2) -0.0006(2)
C1 0.027(2) 0.027(2) 0.026(2) 0.0052(18) 0.0060(18) -0.0028(18)
O1 0.058(2) 0.0257(19) 0.045(2) 0.0032(16) 0.0173(18) -0.0054(17)
B1 0.019(2) 0.029(3) 0.027(3) 0.003(2) 0.0090(19) 0.0058(19)
C1_1 0.032(3) 0.049(3) 0.021(2) -0.010(2) -0.0001(19) -0.007(2)
C2_1 0.015(2) 0.059(3) 0.016(2) -0.003(2) -0.0022(16) -0.002(2)
C3_1 0.025(2) 0.059(3) 0.020(2) 0.007(2) -0.0036(18) -0.001(2)
C4_1 0.024(2) 0.082(4) 0.013(2) 0.000(2) 0.0042(18) -0.006(2)
C5_1 0.031(3) 0.065(4) 0.023(2) -0.019(2) 0.007(2) 0.005(2)
C1_2 0.0137(18) 0.018(2) 0.0193(19) 0.0002(15) 0.0059(14) 0.0038(14)
C2_2 0.0181(19) 0.017(2) 0.025(2) -0.0031(16) 0.0058(16) 0.0006(15)
C3_2 0.015(2) 0.023(2) 0.039(3) -0.0098(18) 0.0063(18) -0.0013(16)
C4_2 0.017(2) 0.037(3) 0.028(2) -0.0069(19) -0.0014(17) 0.0104(18)
C5_2 0.025(2) 0.039(3) 0.021(2) 0.0061(19) 0.0024(17) 0.0103(19)
C6_2 0.019(2) 0.027(2) 0.022(2) 0.0040(17) 0.0054(16) 0.0043(17)
C1_3 0.0107(17) 0.0181(19) 0.0171(19) 0.0009(15) 0.0012(14) -0.0007(14)
C2_3 0.023(2) 0.020(2) 0.017(2) -0.0035(15) 0.0032(16) 0.0023(16)
C3_3 0.025(2) 0.019(2) 0.029(2) -0.0038(17) -0.0020(18) 0.0032(17)
C4_3 0.024(2) 0.019(2) 0.030(2) 0.0078(17) -0.0018(18) -0.0029(17)
C5_3 0.027(2) 0.026(2) 0.021(2) 0.0051(17) 0.0055(17) -0.0044(18)
C6_3 0.0172(19) 0.020(2) 0.022(2) 0.0013(16) 0.0065(16) -0.0007(15)
C1_4 0.0195(19) 0.0120(18) 0.019(2) 0.0016(14) 0.0063(15) -0.0001(14)
C2_4 0.019(2) 0.025(2) 0.025(2) -0.0017(17) 0.0048(17) -0.0008(16)
C3_4 0.028(2) 0.033(3) 0.026(2) -0.0054(19) -0.0017(19) -0.0036(19)
C4_4 0.042(3) 0.023(2) 0.028(2) -0.0083(18) 0.008(2) 0.001(2)
C5_4 0.027(2) 0.021(2) 0.037(3) -0.0049(18) 0.0117(19) 0.0065(18)
C6_4 0.021(2) 0.017(2) 0.027(2) -0.0017(16) 0.0038(17) 0.0020(16)
C1_5 0.018(2) 0.049(3) 0.029(2) 0.000(2) 0.0041(18) 0.007(2)
C2_5 0.024(2) 0.056(3) 0.030(3) 0.016(2) 0.003(2) 0.010(2)
C3_5 0.022(3) 0.113(6) 0.027(3) 0.023(3) 0.005(2) 0.031(3)
C4_5 0.022(2) 0.055(3) 0.023(2) 0.001(2) 0.0012(18) -0.010(2)
N1_6 0.028(2) 0.032(2) 0.041(2) 0.0121(19) 0.0104(18) 0.0114(18)
C2_6 0.030(3) 0.062(4) 0.024(3) 0.002(2) 0.008(2) 0.004(3)
S3_6 0.0569(9) 0.0342(7) 0.0438(8) -0.0035(6) 0.0065(7) 0.0069(6)

_geom_special_details            
;
 All esds (except the esd in the dihedral angle between two l.s. planes)
 are estimated using the full covariance matrix.  The cell esds are taken
 into account individually in the estimation of esds in distances, angles
 and torsion angles; correlations between esds in cell parameters are only
 used when they are defined by crystal symmetry.  An approximate (isotropic)
 treatment of cell esds is used for estimating esds involving l.s. planes.
;

loop_
_geom_bond_atom_site_label_1
_geom_bond_atom_site_label_2
_geom_bond_distance
_geom_bond_site_symmetry_2
_geom_bond_publ_flag
Au1 P1 2.2906(10) . ?
Au1 B1 2.320(5) . ?
Au1 Mn1 2.5546(7) . ?
Au1 C1 2.704(4) . ?
C2 O2 1.150(5) . ?
C2 Mn1 1.767(5) . ?
P1 C1_4 1.815(4) . ?
P1 C1_3 1.816(4) . ?
P1 C1_2 1.817(4) . ?
Mn1 C1 1.776(5) . ?
Mn1 B1 2.113(5) . ?
Mn1 C4_1 2.142(4) . ?
Mn1 C5_1 2.143(5) . ?
Mn1 C1_1 2.153(5) . ?
Mn1 C2_1 2.161(4) . ?
Mn1 C3_1 2.163(5) . ?
C1 O1 1.159(6) . ?
B1 N1_6 1.532(7) . ?
B1 C1_5 1.609(7) . ?
C1_1 C2_1 1.407(7) . ?
C1_1 C5_1 1.420(7) . ?
C1_1 H1_1 0.9500 . ?
C2_1 C3_1 1.417(7) . ?
C2_1 H2_1 0.9500 . ?
C3_1 C4_1 1.398(7) . ?
C3_1 H3_1 0.9500 . ?
C4_1 C5_1 1.402(8) . ?
C4_1 H4_1 0.9500 . ?
C5_1 H5_1 0.9500 . ?
C1_2 C2_2 1.385(5) . ?
C1_2 C6_2 1.398(6) . ?
C2_2 C3_2 1.396(6) . ?
C2_2 H2_2 0.9500 . ?
C3_2 C4_2 1.379(7) . ?
C3_2 H3_2 0.9500 . ?
C4_2 C5_2 1.384(7) . ?
C4_2 H4_2 0.9500 . ?
C5_2 C6_2 1.392(6) . ?
C5_2 H5_2 0.9500 . ?
C6_2 H6_2 0.9500 . ?
C1_3 C6_3 1.397(5) . ?
C1_3 C2_3 1.400(5) . ?
C2_3 C3_3 1.385(6) . ?
C2_3 H2_3 0.9500 . ?
C3_3 C4_3 1.383(6) . ?
C3_3 H3_3 0.9500 . ?
C4_3 C5_3 1.388(6) . ?
C4_3 H4_3 0.9500 . ?
C5_3 C6_3 1.385(6) . ?
C5_3 H5_3 0.9500 . ?
C6_3 H6_3 0.9500 . ?
C1_4 C2_4 1.394(6) . ?
C1_4 C6_4 1.396(5) . ?
C2_4 C3_4 1.384(6) . ?
C2_4 H2_4 0.9500 . ?
C3_4 C4_4 1.381(7) . ?
C3_4 H3_4 0.9500 . ?
C4_4 C5_4 1.382(7) . ?
C4_4 H4_4 0.9500 . ?
C5_4 C6_4 1.384(6) . ?
C5_4 H5_4 0.9500 . ?
C6_4 H6_4 0.9500 . ?
C1_5 C4_5 1.530(7) . ?
C1_5 C2_5 1.550(7) . ?
C1_5 C3_5 1.561(6) . ?
C2_5 H2A_5 0.9800 . ?
C2_5 H2B_5 0.9800 . ?
C2_5 H2C_5 0.9800 . ?
C3_5 H3A_5 0.9800 . ?
C3_5 H3B_5 0.9800 . ?
C3_5 H3C_5 0.9800 . ?
C4_5 H4A_5 0.9800 . ?
C4_5 H4B_5 0.9800 . ?
C4_5 H4C_5 0.9800 . ?
N1_6 C2_6 1.062(7) . ?
C2_6 S3_6 1.648(7) . ?

loop_
_geom_angle_atom_site_label_1
_geom_angle_atom_site_label_2
_geom_angle_atom_site_label_3
_geom_angle
_geom_angle_site_symmetry_1
_geom_angle_site_symmetry_3
_geom_angle_publ_flag
P1 Au1 B1 141.88(13) . . ?
P1 Au1 Mn1 165.97(3) . . ?
B1 Au1 Mn1 51.10(12) . . ?
P1 Au1 C1 137.50(10) . . ?
B1 Au1 C1 73.75(16) . . ?
Mn1 Au1 C1 39.35(10) . . ?
O2 C2 Mn1 173.5(4) . . ?
C1_4 P1 C1_3 103.96(18) . . ?
C1_4 P1 C1_2 105.08(18) . . ?
C1_3 P1 C1_2 107.84(18) . . ?
C1_4 P1 Au1 114.91(13) . . ?
C1_3 P1 Au1 112.16(13) . . ?
C1_2 P1 Au1 112.21(13) . . ?
C2 Mn1 C1 88.7(2) . . ?
C2 Mn1 B1 72.9(2) . . ?
C1 Mn1 B1 102.0(2) . . ?
C2 Mn1 C4_1 91.5(2) . . ?
C1 Mn1 C4_1 115.1(2) . . ?
B1 Mn1 C4_1 139.5(2) . . ?
C2 Mn1 C5_1 93.6(2) . . ?
C1 Mn1 C5_1 153.2(2) . . ?
B1 Mn1 C5_1 104.2(2) . . ?
C4_1 Mn1 C5_1 38.2(2) . . ?
C2 Mn1 C1_1 127.7(2) . . ?
C1 Mn1 C1_1 143.0(2) . . ?
B1 Mn1 C1_1 95.8(2) . . ?
C4_1 Mn1 C1_1 64.1(2) . . ?
C5_1 Mn1 C1_1 38.60(19) . . ?
C2 Mn1 C2_1 154.6(2) . . ?
C1 Mn1 C2_1 106.0(2) . . ?
B1 Mn1 C2_1 122.1(2) . . ?
C4_1 Mn1 C2_1 63.61(18) . . ?
C5_1 Mn1 C2_1 63.90(19) . . ?
C1_1 Mn1 C2_1 38.06(19) . . ?
C2 Mn1 C3_1 122.7(2) . . ?
C1 Mn1 C3_1 92.4(2) . . ?
B1 Mn1 C3_1 159.3(2) . . ?
C4_1 Mn1 C3_1 37.91(19) . . ?
C5_1 Mn1 C3_1 64.0(2) . . ?
C1_1 Mn1 C3_1 64.2(2) . . ?
C2_1 Mn1 C3_1 38.27(18) . . ?
C2 Mn1 Au1 123.01(15) . . ?
C1 Mn1 Au1 74.88(14) . . ?
B1 Mn1 Au1 58.70(13) . . ?
C4_1 Mn1 Au1 145.01(13) . . ?
C5_1 Mn1 Au1 124.43(16) . . ?
C1_1 Mn1 Au1 87.59(14) . . ?
C2_1 Mn1 Au1 81.45(12) . . ?
C3_1 Mn1 Au1 112.42(13) . . ?
O1 C1 Mn1 175.1(4) . . ?
O1 C1 Au1 119.1(3) . . ?
Mn1 C1 Au1 65.77(14) . . ?
N1_6 B1 C1_5 110.9(4) . . ?
N1_6 B1 Mn1 112.7(3) . . ?
C1_5 B1 Mn1 133.9(4) . . ?
N1_6 B1 Au1 112.2(3) . . ?
C1_5 B1 Au1 106.1(3) . . ?
Mn1 B1 Au1 70.20(15) . . ?
C2_1 C1_1 C5_1 107.4(5) . . ?
C2_1 C1_1 Mn1 71.3(3) . . ?
C5_1 C1_1 Mn1 70.3(3) . . ?
C2_1 C1_1 H1_1 126.3 . . ?
C5_1 C1_1 H1_1 126.3 . . ?
Mn1 C1_1 H1_1 123.7 . . ?
C1_1 C2_1 C3_1 108.5(4) . . ?
C1_1 C2_1 Mn1 70.7(3) . . ?
C3_1 C2_1 Mn1 70.9(3) . . ?
C1_1 C2_1 H2_1 125.7 . . ?
C3_1 C2_1 H2_1 125.7 . . ?
Mn1 C2_1 H2_1 124.3 . . ?
C4_1 C3_1 C2_1 107.3(5) . . ?
C4_1 C3_1 Mn1 70.2(3) . . ?
C2_1 C3_1 Mn1 70.8(3) . . ?
C4_1 C3_1 H3_1 126.3 . . ?
C2_1 C3_1 H3_1 126.3 . . ?
Mn1 C3_1 H3_1 124.3 . . ?
C3_1 C4_1 C5_1 109.0(5) . . ?
C3_1 C4_1 Mn1 71.9(3) . . ?
C5_1 C4_1 Mn1 70.9(3) . . ?
C3_1 C4_1 H4_1 125.5 . . ?
C5_1 C4_1 H4_1 125.5 . . ?
Mn1 C4_1 H4_1 123.3 . . ?
C4_1 C5_1 C1_1 107.8(5) . . ?
C4_1 C5_1 Mn1 70.8(3) . . ?
C1_1 C5_1 Mn1 71.1(3) . . ?
C4_1 C5_1 H5_1 126.1 . . ?
C1_1 C5_1 H5_1 126.1 . . ?
Mn1 C5_1 H5_1 123.6 . . ?
C2_2 C1_2 C6_2 119.5(4) . . ?
C2_2 C1_2 P1 123.3(3) . . ?
C6_2 C1_2 P1 117.1(3) . . ?
C1_2 C2_2 C3_2 119.7(4) . . ?
C1_2 C2_2 H2_2 120.1 . . ?
C3_2 C2_2 H2_2 120.1 . . ?
C4_2 C3_2 C2_2 120.4(4) . . ?
C4_2 C3_2 H3_2 119.8 . . ?
C2_2 C3_2 H3_2 119.8 . . ?
C3_2 C4_2 C5_2 120.4(4) . . ?
C3_2 C4_2 H4_2 119.8 . . ?
C5_2 C4_2 H4_2 119.8 . . ?
C4_2 C5_2 C6_2 119.5(4) . . ?
C4_2 C5_2 H5_2 120.3 . . ?
C6_2 C5_2 H5_2 120.3 . . ?
C5_2 C6_2 C1_2 120.5(4) . . ?
C5_2 C6_2 H6_2 119.8 . . ?
C1_2 C6_2 H6_2 119.8 . . ?
C6_3 C1_3 C2_3 118.8(4) . . ?
C6_3 C1_3 P1 122.2(3) . . ?
C2_3 C1_3 P1 118.8(3) . . ?
C3_3 C2_3 C1_3 120.3(4) . . ?
C3_3 C2_3 H2_3 119.9 . . ?
C1_3 C2_3 H2_3 119.9 . . ?
C4_3 C3_3 C2_3 120.4(4) . . ?
C4_3 C3_3 H3_3 119.8 . . ?
C2_3 C3_3 H3_3 119.8 . . ?
C3_3 C4_3 C5_3 119.8(4) . . ?
C3_3 C4_3 H4_3 120.1 . . ?
C5_3 C4_3 H4_3 120.1 . . ?
C6_3 C5_3 C4_3 120.1(4) . . ?
C6_3 C5_3 H5_3 119.9 . . ?
C4_3 C5_3 H5_3 119.9 . . ?
C5_3 C6_3 C1_3 120.5(4) . . ?
C5_3 C6_3 H6_3 119.7 . . ?
C1_3 C6_3 H6_3 119.7 . . ?
C2_4 C1_4 C6_4 119.5(4) . . ?
C2_4 C1_4 P1 118.0(3) . . ?
C6_4 C1_4 P1 122.4(3) . . ?
C3_4 C2_4 C1_4 120.0(4) . . ?
C3_4 C2_4 H2_4 120.0 . . ?
C1_4 C2_4 H2_4 120.0 . . ?
C4_4 C3_4 C2_4 120.2(4) . . ?
C4_4 C3_4 H3_4 119.9 . . ?
C2_4 C3_4 H3_4 119.9 . . ?
C3_4 C4_4 C5_4 120.1(4) . . ?
C3_4 C4_4 H4_4 120.0 . . ?
C5_4 C4_4 H4_4 120.0 . . ?
C4_4 C5_4 C6_4 120.4(4) . . ?
C4_4 C5_4 H5_4 119.8 . . ?
C6_4 C5_4 H5_4 119.8 . . ?
C5_4 C6_4 C1_4 119.7(4) . . ?
C5_4 C6_4 H6_4 120.1 . . ?
C1_4 C6_4 H6_4 120.1 . . ?
C4_5 C1_5 C2_5 107.9(4) . . ?
C4_5 C1_5 C3_5 108.9(4) . . ?
C2_5 C1_5 C3_5 104.9(4) . . ?
C4_5 C1_5 B1 114.7(4) . . ?
C2_5 C1_5 B1 109.5(4) . . ?
C3_5 C1_5 B1 110.5(4) . . ?
C1_5 C2_5 H2A_5 109.5 . . ?
C1_5 C2_5 H2B_5 109.5 . . ?
H2A_5 C2_5 H2B_5 109.5 . . ?
C1_5 C2_5 H2C_5 109.5 . . ?
H2A_5 C2_5 H2C_5 109.5 . . ?
H2B_5 C2_5 H2C_5 109.5 . . ?
C1_5 C3_5 H3A_5 109.5 . . ?
C1_5 C3_5 H3B_5 109.5 . . ?
H3A_5 C3_5 H3B_5 109.5 . . ?
C1_5 C3_5 H3C_5 109.5 . . ?
H3A_5 C3_5 H3C_5 109.5 . . ?
H3B_5 C3_5 H3C_5 109.5 . . ?
C1_5 C4_5 H4A_5 109.5 . . ?
C1_5 C4_5 H4B_5 109.5 . . ?
H4A_5 C4_5 H4B_5 109.5 . . ?
C1_5 C4_5 H4C_5 109.5 . . ?
H4A_5 C4_5 H4C_5 109.5 . . ?
H4B_5 C4_5 H4C_5 109.5 . . ?
C2_6 N1_6 B1 177.0(5) . . ?
N1_6 C2_6 S3_6 178.3(5) . . ?

loop_
_geom_torsion_atom_site_label_1
_geom_torsion_atom_site_label_2
_geom_torsion_atom_site_label_3
_geom_torsion_atom_site_label_4
_geom_torsion
_geom_torsion_site_symmetry_1
_geom_torsion_site_symmetry_2
_geom_torsion_site_symmetry_3
_geom_torsion_site_symmetry_4
_geom_torsion_publ_flag
C2 Mn1 C1 Au1 124.78(16) . . . . ?
B1 Mn1 C1 Au1 52.57(15) . . . . ?
C4_1 Mn1 C1 Au1 -144.14(15) . . . . ?
C5_1 Mn1 C1 Au1 -139.7(4) . . . . ?
C1_1 Mn1 C1 Au1 -64.5(3) . . . . ?
C2_1 Mn1 C1 Au1 -76.24(15) . . . . ?
C3_1 Mn1 C1 Au1 -112.58(14) . . . . ?
C5_1 C1_1 C2_1 C3_1 0.3(5) . . . . ?
Mn1 C1_1 C2_1 C3_1 -61.2(3) . . . . ?
C5_1 C1_1 C2_1 Mn1 61.4(3) . . . . ?
C1_1 C2_1 C3_1 C4_1 -0.1(5) . . . . ?
Mn1 C2_1 C3_1 C4_1 -61.1(3) . . . . ?
C1_1 C2_1 C3_1 Mn1 61.0(3) . . . . ?
C2_1 C3_1 C4_1 C5_1 -0.1(5) . . . . ?
Mn1 C3_1 C4_1 C5_1 -61.6(3) . . . . ?
C2_1 C3_1 C4_1 Mn1 61.4(3) . . . . ?
C3_1 C4_1 C5_1 C1_1 0.3(5) . . . . ?
Mn1 C4_1 C5_1 C1_1 -61.8(3) . . . . ?
C3_1 C4_1 C5_1 Mn1 62.1(3) . . . . ?
C2_1 C1_1 C5_1 C4_1 -0.3(5) . . . . ?
Mn1 C1_1 C5_1 C4_1 61.7(3) . . . . ?
C2_1 C1_1 C5_1 Mn1 -62.0(3) . . . . ?
C1_4 P1 C1_2 C2_2 84.5(4) . . . . ?
C1_3 P1 C1_2 C2_2 -26.0(4) . . . . ?
Au1 P1 C1_2 C2_2 -150.0(3) . . . . ?
C1_4 P1 C1_2 C6_2 -93.1(3) . . . . ?
C1_3 P1 C1_2 C6_2 156.4(3) . . . . ?
Au1 P1 C1_2 C6_2 32.4(3) . . . . ?
C6_2 C1_2 C2_2 C3_2 -1.1(6) . . . . ?
P1 C1_2 C2_2 C3_2 -178.7(3) . . . . ?
C1_2 C2_2 C3_2 C4_2 0.4(6) . . . . ?
C2_2 C3_2 C4_2 C5_2 0.2(7) . . . . ?
C3_2 C4_2 C5_2 C6_2 -0.2(7) . . . . ?
C4_2 C5_2 C6_2 C1_2 -0.5(7) . . . . ?
C2_2 C1_2 C6_2 C5_2 1.1(6) . . . . ?
P1 C1_2 C6_2 C5_2 178.9(3) . . . . ?
C1_4 P1 C1_3 C6_3 -19.8(4) . . . . ?
C1_2 P1 C1_3 C6_3 91.4(3) . . . . ?
Au1 P1 C1_3 C6_3 -144.6(3) . . . . ?
C1_4 P1 C1_3 C2_3 155.4(3) . . . . ?
C1_2 P1 C1_3 C2_3 -93.4(3) . . . . ?
Au1 P1 C1_3 C2_3 30.7(3) . . . . ?
C6_3 C1_3 C2_3 C3_3 -0.7(6) . . . . ?
P1 C1_3 C2_3 C3_3 -176.1(3) . . . . ?
C1_3 C2_3 C3_3 C4_3 0.5(6) . . . . ?
C2_3 C3_3 C4_3 C5_3 -0.6(6) . . . . ?
C3_3 C4_3 C5_3 C6_3 0.8(7) . . . . ?
C4_3 C5_3 C6_3 C1_3 -1.0(6) . . . . ?
C2_3 C1_3 C6_3 C5_3 0.9(6) . . . . ?
P1 C1_3 C6_3 C5_3 176.2(3) . . . . ?
C1_3 P1 C1_4 C2_4 -77.6(3) . . . . ?
C1_2 P1 C1_4 C2_4 169.2(3) . . . . ?
Au1 P1 C1_4 C2_4 45.3(3) . . . . ?
C1_3 P1 C1_4 C6_4 99.6(4) . . . . ?
C1_2 P1 C1_4 C6_4 -13.6(4) . . . . ?
Au1 P1 C1_4 C6_4 -137.5(3) . . . . ?
C6_4 C1_4 C2_4 C3_4 -1.5(6) . . . . ?
P1 C1_4 C2_4 C3_4 175.8(3) . . . . ?
C1_4 C2_4 C3_4 C4_4 0.5(7) . . . . ?
C2_4 C3_4 C4_4 C5_4 0.9(7) . . . . ?
C3_4 C4_4 C5_4 C6_4 -1.3(7) . . . . ?
C4_4 C5_4 C6_4 C1_4 0.2(7) . . . . ?
C2_4 C1_4 C6_4 C5_4 1.2(6) . . . . ?
P1 C1_4 C6_4 C5_4 -176.0(3) . . . . ?
N1_6 B1 C1_5 C4_5 -179.5(4) . . . . ?
Mn1 B1 C1_5 C4_5 -19.2(6) . . . . ?
Au1 B1 C1_5 C4_5 58.5(4) . . . . ?
N1_6 B1 C1_5 C2_5 59.1(5) . . . . ?
Mn1 B1 C1_5 C2_5 -140.6(4) . . . . ?
Au1 B1 C1_5 C2_5 -62.9(4) . . . . ?
N1_6 B1 C1_5 C3_5 -55.9(6) . . . . ?
Mn1 B1 C1_5 C3_5 104.4(5) . . . . ?
Au1 B1 C1_5 C3_5 -177.9(4) . . . . ?

_refine_diff_density_max         3.913
_refine_diff_density_min         -1.574
_refine_diff_density_rms         0.128

_shelxl_version_number           2014/6

_shelx_res_file                  
;
TITL KR747_RoSh in P2(1)/n
CELL 0.71073   13.49143   13.55914   16.41170   90.0000  101.9590   90.0000
ZERR 4.00       0.00201    0.00207    0.00233    0.0000    0.0147    0.0000
LATT 1
SYMM 0.5-X, 0.5+Y, 0.5-Z
SFAC C  H  B  N  O  P  S  Mn Au
UNIT 120 116 4 4 8 4 4 4 4
LIST 4
acta 52
L.S. 14
BOND $H
CONF
FMAP 2
PLAN 10
TEMP -173

WGHT    0.026700   11.121801
FVAR       0.06837
AU1   9    0.461439    0.717005    0.894775    11.00000    0.01248    0.01968 =
         0.01841   -0.00015    0.00633   -0.00042
C2    1    0.222489    0.672500    0.979749    11.00000    0.02121    0.05612 =
         0.02214    0.00288    0.00760   -0.00163
O2    5    0.136227    0.663151    0.971370    11.00000    0.01730    0.10056 =
         0.03504    0.01448    0.00927   -0.00113
P1    6    0.587589    0.735290    0.821606    11.00000    0.01125    0.01446 =
         0.01606    0.00047    0.00430    0.00019
MN1   8    0.356082    0.680499    1.003874    11.00000    0.01376    0.03218 =
         0.01517   -0.00029    0.00387   -0.00062
C1    1    0.361119    0.567157    0.950617    11.00000    0.02711    0.02664 =
         0.02572    0.00517    0.00600   -0.00281
O1    5    0.360892    0.490161    0.919960    11.00000    0.05764    0.02568 =
         0.04460    0.00319    0.01731   -0.00537
B1    3    0.304115    0.779160    0.904561    11.00000    0.01891    0.02860 =
         0.02671    0.00300    0.00905    0.00582
RESI 1 CP
C1    1    0.448434    0.786421    1.083145    11.00000    0.03166    0.04868 =
         0.02138   -0.01008   -0.00014   -0.00656
AFIX  43
H1    2    0.468198    0.848098    1.064119    11.00000   -1.20000
AFIX   0
C2    1    0.502262    0.697149    1.086457    11.00000    0.01531    0.05875 =
         0.01638   -0.00269   -0.00225   -0.00234
AFIX  43
H2    2    0.565226    0.688163    1.070135    11.00000   -1.20000
AFIX   0
C3    1    0.446768    0.622879    1.118235    11.00000    0.02493    0.05945 =
         0.01967    0.00725   -0.00355   -0.00128
AFIX  43
H3    2    0.465593    0.555582    1.126938    11.00000   -1.20000
AFIX   0
C4    1    0.359167    0.667019    1.134404    11.00000    0.02385    0.08162 =
         0.01316    0.00007    0.00418   -0.00608
AFIX  43
H4    2    0.307936    0.634328    1.156070    11.00000   -1.20000
AFIX   0
C5    1    0.359103    0.767312    1.113493    11.00000    0.03124    0.06485 =
         0.02295   -0.01879    0.00665    0.00498
AFIX  43
H5    2    0.308368    0.814098    1.118700    11.00000   -1.20000
AFIX   0
RESI 0
RESI 2 PH
C1    1    0.712941    0.725987    0.888074    11.00000    0.01373    0.01786 =
         0.01927    0.00016    0.00588    0.00380
C2    1    0.796901    0.774972    0.872038    11.00000    0.01806    0.01701 =
         0.02487   -0.00312    0.00576    0.00064
AFIX  43
H2    2    0.790447    0.817060    0.824953    11.00000   -1.20000
AFIX   0
C3    1    0.891082    0.762258    0.925352    11.00000    0.01493    0.02317 =
         0.03932   -0.00975    0.00629   -0.00128
AFIX  43
H3    2    0.948647    0.796182    0.914615    11.00000   -1.20000
AFIX   0
C4    1    0.901086    0.700751    0.993520    11.00000    0.01697    0.03673 =
         0.02792   -0.00687   -0.00144    0.01045
AFIX  43
H4    2    0.965431    0.692764    1.029570    11.00000   -1.20000
AFIX   0
C5    1    0.817934    0.650628    1.009683    11.00000    0.02512    0.03888 =
         0.02052    0.00612    0.00241    0.01026
AFIX  43
H5    2    0.825006    0.608120    1.056549    11.00000   -1.20000
AFIX   0
C6    1    0.723856    0.662962    0.956756    11.00000    0.01863    0.02729 =
         0.02190    0.00398    0.00539    0.00429
AFIX  43
H6    2    0.666655    0.628308    0.967379    11.00000   -1.20000
AFIX   0
RESI 0
RESI 3 PH
C1    1    0.579838    0.852818    0.767529    11.00000    0.01074    0.01813 =
         0.01708    0.00093    0.00120   -0.00071
C2    1    0.540240    0.934351    0.802308    11.00000    0.02269    0.01965 =
         0.01657   -0.00347    0.00323    0.00231
AFIX  43
H2    2    0.521996    0.928494    0.854986    11.00000   -1.20000
AFIX   0
C3    1    0.527545    1.023486    0.760275    11.00000    0.02498    0.01916 =
         0.02900   -0.00377   -0.00204    0.00321
AFIX  43
H3    2    0.501109    1.078603    0.784496    11.00000   -1.20000
AFIX   0
C4    1    0.553094    1.032824    0.683258    11.00000    0.02380    0.01885 =
         0.02990    0.00775   -0.00177   -0.00294
AFIX  43
H4    2    0.543665    1.094001    0.654475    11.00000   -1.20000
AFIX   0
C5    1    0.592546    0.952578    0.648132    11.00000    0.02672    0.02575 =
         0.02131    0.00510    0.00551   -0.00443
AFIX  43
H5    2    0.610965    0.959106    0.595572    11.00000   -1.20000
AFIX   0
C6    1    0.605115    0.862980    0.689576    11.00000    0.01716    0.01961 =
         0.02180    0.00126    0.00648   -0.00073
AFIX  43
H6    2    0.631117    0.808030    0.664809    11.00000   -1.20000
AFIX   0
RESI 0
RESI 4 PH
C1    1    0.586559    0.644804    0.739929    11.00000    0.01946    0.01203 =
         0.01918    0.00157    0.00625   -0.00005
C2    1    0.494052    0.623044    0.687320    11.00000    0.01896    0.02532 =
         0.02537   -0.00167    0.00476   -0.00083
AFIX  43
H2    2    0.433425    0.651905    0.697114    11.00000   -1.20000
AFIX   0
C3    1    0.490489    0.559407    0.620819    11.00000    0.02824    0.03270 =
         0.02568   -0.00537   -0.00169   -0.00356
AFIX  43
H3    2    0.427445    0.545045    0.584796    11.00000   -1.20000
AFIX   0
C4    1    0.578355    0.516748    0.606714    11.00000    0.04154    0.02326 =
         0.02824   -0.00827    0.00791    0.00115
AFIX  43
H4    2    0.575787    0.473864    0.560547    11.00000   -1.20000
AFIX   0
C5    1    0.670040    0.536365    0.659683    11.00000    0.02725    0.02119 =
         0.03685   -0.00489    0.01172    0.00655
AFIX  43
H5    2    0.730092    0.505814    0.650389    11.00000   -1.20000
AFIX   0
C6    1    0.674888    0.600242    0.726179    11.00000    0.02125    0.01739 =
         0.02712   -0.00175    0.00383    0.00204
AFIX  43
H6    2    0.738092    0.613696    0.762314    11.00000   -1.20000
AFIX   0
RESI 0
RESI 5 BTBU

C1    1    0.233084    0.767338    0.813383    11.00000    0.01757    0.04931 =
         0.02854   -0.00006    0.00410    0.00694
C2    1    0.276262    0.830682    0.750172    11.00000    0.02425    0.05601 =
         0.02968    0.01603    0.00271    0.01016
AFIX 137
H2A   2    0.343824    0.806549    0.746984    11.00000   -1.50000
H2B   2    0.280934    0.899649    0.768428    11.00000   -1.50000
H2C   2    0.231323    0.825887    0.695148    11.00000   -1.50000
AFIX   0
C3    1    0.125565    0.810766    0.811819    11.00000    0.02181    0.11338 =
         0.02740    0.02339    0.00527    0.03090
AFIX 137
H3A   2    0.131853    0.879799    0.829837    11.00000   -1.50000
H3B   2    0.092599    0.772798    0.849548    11.00000   -1.50000
H3C   2    0.084734    0.806969    0.755088    11.00000   -1.50000
AFIX   0
C4    1    0.221881    0.661474    0.780461    11.00000    0.02164    0.05469 =
         0.02319    0.00092    0.00116   -0.00997
AFIX 137
H4A   2    0.180113    0.661169    0.723977    11.00000   -1.50000
H4B   2    0.189395    0.621014    0.816949    11.00000   -1.50000
H4C   2    0.288959    0.634437    0.779372    11.00000   -1.50000
AFIX   0
RESI 0
RESI 6 SCN
N1    4    0.309926    0.887208    0.932477    11.00000    0.02806    0.03151 =
         0.04101    0.01210    0.01038    0.01143
C2    1    0.311859    0.963133    0.948623    11.00000    0.03016    0.06229 =
         0.02450    0.00169    0.00847    0.00399
S3    7    0.311929    1.080416    0.974977    11.00000    0.05686    0.03418 =
         0.04380   -0.00354    0.00645    0.00693
RESI 0
HKLF 4

REM  KR747_RoSh in P2(1)/n
REM R1 =  0.0300 for    5932 Fo > 4sig(Fo)  and  0.0370 for all    6738 data
REM    346 parameters refined using      0 restraints

END

WGHT      0.0267     11.1140

REM Highest difference peak  3.913,  deepest hole -1.574,  1-sigma level  0.128
Q1    1   0.4264  0.7226  0.8529  11.00000  0.05    3.91
Q2    1   0.2511  0.7187  0.8601  11.00000  0.05    2.56
Q3    1   0.4343  0.7180  0.9260  11.00000  0.05    0.98
Q4    1   0.5011  0.7171  0.8485  11.00000  0.05    0.91
Q5    1   0.5162  0.7123  0.9520  11.00000  0.05    0.77
Q6    1   0.5002  0.7146  0.8869  11.00000  0.05    0.67
Q7    1   0.3392  0.9067  0.9746  11.00000  0.05    0.67
Q8    1   0.4597  0.7039  0.9608  11.00000  0.05    0.65
Q9    1   0.1457  0.7800  0.8480  11.00000  0.05    0.56
Q10   1   0.4007  0.7203  1.0457  11.00000  0.05    0.55
;
_shelx_res_checksum              11930
####################################################################### 
# 
# This file contains crystal structure data downloaded from the 
# Cambridge Structural Database (CSD) hosted by the Cambridge 
# Crystallographic Data Centre (CCDC).
# 
# Full information about CCDC data access policies and citation 
# guidelines are available at http://www.ccdc.cam.ac.uk/access/V1 
# 
# Audit and citation data items may have been added by the CCDC. 
# Please retain this information to preserve the provenance of 
# this file and to allow appropriate attribution of the data. 
# 
#######################################################################

data_8
_database_code_depnum_ccdc_archive 'CCDC 1033287'
_audit_update_record             
;
2014-11-07 deposited with the CCDC.
2015-03-09 downloaded from the CCDC.
;


_audit_creation_method           SHELXL-2014/6
_chemical_name_systematic        08
_chemical_name_common            ?
_chemical_formula_moiety         'C22 H28 Au B2 Mn2 O4, C24 H12 B Cl8'

_chemical_formula_sum            'C46 H40 Au B3 Cl8 Mn2 O4'
_chemical_formula_weight         1279.65

loop_
_atom_type_symbol
_atom_type_description
_atom_type_scat_dispersion_real
_atom_type_scat_dispersion_imag
_atom_type_scat_source
C C 0.0033 0.0016 'International Tables Vol C Tables 4.2.6.8 and 6.1.1.4'
H H 0.0000 0.0000 'International Tables Vol C Tables 4.2.6.8 and 6.1.1.4'
B B 0.0013 0.0007 'International Tables Vol C Tables 4.2.6.8 and 6.1.1.4'
O O 0.0106 0.0060 'International Tables Vol C Tables 4.2.6.8 and 6.1.1.4'
Cl Cl 0.1484 0.1585 'International Tables Vol C Tables 4.2.6.8 and 6.1.1.4'
Mn Mn 0.3368 0.7283 'International Tables Vol C Tables 4.2.6.8 and 6.1.1.4'
Au Au -2.0133 8.8022 'International Tables Vol C Tables 4.2.6.8 and 6.1.1.4'

_space_group_crystal_system      monoclinic
_space_group_IT_number           14
_space_group_name_H-M_alt        'P 21/c'
_space_group_name_Hall           '-P 2ybc'

_shelx_space_group_comment       
;
The symmetry employed for this shelxl refinement is uniquely defined
by the following loop, which should always be used as a source of
symmetry information in preference to the above space-group names.
They are only intended as comments.
;

loop_
_space_group_symop_operation_xyz
'x, y, z'
'-x, y+1/2, -z+1/2'
'-x, -y, -z'
'x, -y-1/2, z-1/2'

_cell_length_a                   18.435(6)
_cell_length_b                   33.798(15)
_cell_length_c                   17.288(5)
_cell_angle_alpha                90
_cell_angle_beta                 113.832(18)
_cell_angle_gamma                90
_cell_volume                     9853(6)
_cell_formula_units_Z            8
_cell_measurement_temperature    100(2)
_cell_measurement_reflns_used    9268
_cell_measurement_theta_min      2.36
_cell_measurement_theta_max      28.23

_exptl_crystal_description       block
_exptl_crystal_colour            yellow
_exptl_crystal_density_meas      ?
_exptl_crystal_density_method    ?
_exptl_crystal_density_diffrn    1.725
_exptl_crystal_F_000             5024
_exptl_transmission_factor_min   ?
_exptl_transmission_factor_max   ?
_exptl_crystal_size_max          0.279
_exptl_crystal_size_mid          0.204
_exptl_crystal_size_min          0.190
_exptl_absorpt_coefficient_mu    3.951
_shelx_estimated_absorpt_T_min   0.405
_shelx_estimated_absorpt_T_max   0.521
_exptl_absorpt_correction_type   multi-scan
_exptl_absorpt_correction_T_min  0.4200
_exptl_absorpt_correction_T_max  0.5263
_exptl_absorpt_process_details   'Sadabs 2008/1 (Bruker 2008)'
_exptl_absorpt_special_details   ?

_diffrn_ambient_temperature      100(2)
_diffrn_radiation_wavelength     0.71073
_diffrn_radiation_type           MoK\a
_diffrn_source                   ?
_diffrn_measurement_device_type  'Bruker D8 Quest'
_diffrn_measurement_method       '\f and \w scans'
_diffrn_detector_area_resol_mean 8.333
_diffrn_reflns_number            94268
_diffrn_reflns_av_unetI/netI     0.0444
_diffrn_reflns_av_R_equivalents  0.0507
_diffrn_reflns_limit_h_min       -22
_diffrn_reflns_limit_h_max       22
_diffrn_reflns_limit_k_min       -40
_diffrn_reflns_limit_k_max       40
_diffrn_reflns_limit_l_min       -20
_diffrn_reflns_limit_l_max       20
_diffrn_reflns_theta_min         2.362
_diffrn_reflns_theta_max         25.348
_diffrn_reflns_theta_full        25.240
_diffrn_measured_fraction_theta_max 0.974
_diffrn_measured_fraction_theta_full 0.975
_diffrn_reflns_Laue_measured_fraction_max 0.974
_diffrn_reflns_Laue_measured_fraction_full 0.975
_diffrn_reflns_point_group_measured_fraction_max 0.974
_diffrn_reflns_point_group_measured_fraction_full 0.975
_reflns_number_total             17575
_reflns_number_gt                14515
_reflns_threshold_expression     'I > 2\s(I)'
_reflns_Friedel_coverage         0.000
_reflns_Friedel_fraction_max     .
_reflns_Friedel_fraction_full    .

_reflns_special_details          
;
 Reflections were merged by SHELXL according to the crystal
 class for the calculation of statistics and refinement.
 
 _reflns_Friedel_fraction is defined as the number of unique
 Friedel pairs measured divided by the number that would be
 possible theoretically, ignoring centric projections and
 systematic absences.
 
 The quality of the reported crystal was relatively low. The reflections were 
 diffused and at higher resolutions (0.95-0.8 ) smudging lead to lower 
 completeness (e.g. 5-10% of reflections were not integrated due to exceeding 
 of the image queue). We have attempt data collection from crystals obtained 
 from different solvents (mixtures) and temperatures but none of this 
 experiments led to high quality crystals.
;

_computing_data_collection       'APEX2 ver. 2012.4-3 (Bruker AXS)'
_computing_cell_refinement       'Saint+ ver. 8.18C (Bruker AXS)'
_computing_data_reduction        'Saint+ ver. 8.18C (Bruker AXS)'
_computing_structure_solution    'SHELXT (Sheldrick, 2012)'
_computing_structure_refinement  'SHELXL-2014/6 (Sheldrick, 2014)'
_computing_molecular_graphics    'ShelXLe (Huebschle et all, 2011)'
_computing_publication_material  'SHELXL-97 (Sheldrick, 2008)'
_refine_ls_structure_factor_coef Fsqd
_refine_ls_matrix_type           full
_refine_ls_weighting_scheme      calc
_refine_ls_weighting_details     
'w=1/[\s^2^(Fo^2^)+(0.0336P)^2^+66.2652P] where P=(Fo^2^+2Fc^2^)/3'
_atom_sites_solution_primary     ?
_atom_sites_solution_secondary   iterative
_atom_sites_solution_hydrogens   geom


_refine_special_details          
; 
As observed in case of a few earlier cymantrene-tert butylborylne derivatives, 
because of similar volume, the BtBu and cymantrene moieties can exchange their 
positions. The second cation in the structure was affected by this kind of 
disorder (see Figure 1). This led to high residual density near the gold atom. 
From the remaining residual peaks only manganese and oxygen atoms could be 
easily localized. The gross of light atoms give rise to random, diffused pattern
around borylene moiety. For that reason the minor disordered part was fitted as 
a rigid fragment. All but gold atoms from this part were refined isotropically. 
The refinement of this disorder gave occupancy of 4% for the minor fragment. 
;

_refine_ls_hydrogen_treatment    constr
_refine_ls_extinction_method     none
_refine_ls_extinction_coef       .
_refine_ls_number_reflns         17575
_refine_ls_number_parameters     1232
_refine_ls_number_restraints     900
_refine_ls_R_factor_all          0.0626
_refine_ls_R_factor_gt           0.0462
_refine_ls_wR_factor_ref         0.0999
_refine_ls_wR_factor_gt          0.0942
_refine_ls_goodness_of_fit_ref   1.053
_refine_ls_restrained_S_all      1.041
_refine_ls_shift/su_max          0.012
_refine_ls_shift/su_mean         0.000

loop_
_atom_site_label
_atom_site_type_symbol
_atom_site_fract_x
_atom_site_fract_y
_atom_site_fract_z
_atom_site_U_iso_or_equiv
_atom_site_adp_type
_atom_site_occupancy
_atom_site_site_symmetry_order
_atom_site_calc_flag
_atom_site_refinement_flags_posn
_atom_site_refinement_flags_adp
_atom_site_refinement_flags_occupancy
_atom_site_disorder_assembly
_atom_site_disorder_group
Au1_1 Au 0.23959(2) 0.36914(2) 0.89224(2) 0.01847(7) Uani 1 1 d . . . . .
Mn1_1 Mn 0.35626(5) 0.38424(3) 0.84699(5) 0.0178(2) Uani 1 1 d . . . . .
B1_1 B 0.2859(4) 0.4223(2) 0.8570(4) 0.0206(16) Uani 1 1 d . . . . .
C1_1 C 0.3993(4) 0.35303(17) 0.9409(4) 0.0230(14) Uani 1 1 d . . . . .
O1_1 O 0.4304(3) 0.33373(13) 0.9991(3) 0.0328(11) Uani 1 1 d . . . . .
C2_1 C 0.4214(4) 0.42339(19) 0.9056(4) 0.0235(14) Uani 1 1 d . . . . .
O2_1 O 0.4648(3) 0.44765(13) 0.9417(3) 0.0298(11) Uani 1 1 d . . . . .
Mn2_1 Mn 0.12079(6) 0.33190(3) 0.90634(7) 0.0330(3) Uani 1 1 d . . . . .
C3_1 C 0.0774(4) 0.3591(2) 0.8077(5) 0.0313(16) Uani 1 1 d . . . . .
O3_1 O 0.0448(3) 0.37570(17) 0.7462(3) 0.0462(14) Uani 1 1 d . . . . .
C4_1 C 0.0609(5) 0.3614(3) 0.9443(5) 0.043(2) Uani 1 1 d . . . . .
O4_1 O 0.0209(4) 0.3798(2) 0.9680(4) 0.0653(19) Uani 1 1 d . . . . .
B2_1 B 0.1986(5) 0.3615(2) 0.9931(5) 0.0278(18) Uani 1 1 d . . . . .
C1_2 C 0.2890(4) 0.3871(2) 0.7145(4) 0.0326(17) Uani 1 1 d . . . . .
H1_2 H 0.2404 0.4011 0.6894 0.039 Uiso 1 1 calc R U . . .
C2_2 C 0.3653(4) 0.4027(2) 0.7341(4) 0.0308(16) Uani 1 1 d . . . . .
H2_2 H 0.3771 0.4292 0.7244 0.037 Uiso 1 1 calc R U . . .
C3_2 C 0.4210(4) 0.3722(2) 0.7709(4) 0.0357(18) Uani 1 1 d . . . . .
H3_2 H 0.4770 0.3744 0.7907 0.043 Uiso 1 1 calc R U . . .
C4_2 C 0.3783(5) 0.3378(2) 0.7728(4) 0.0353(17) Uani 1 1 d . . . . .
H4_2 H 0.4006 0.3126 0.7936 0.042 Uiso 1 1 calc R U . . .
C5_2 C 0.2976(4) 0.3471(2) 0.7388(4) 0.0326(17) Uani 1 1 d . . . . .
H5_2 H 0.2557 0.3294 0.7330 0.039 Uiso 1 1 calc R U . . .
C1_3 C 0.2483(4) 0.46391(18) 0.8503(4) 0.0249(14) Uani 1 1 d . . . . .
C2_3 C 0.2923(4) 0.48459(19) 0.9370(4) 0.0326(17) Uani 1 1 d . . . . .
H2A_3 H 0.2847 0.4693 0.9813 0.049 Uiso 1 1 calc R U . . .
H2B_3 H 0.3490 0.4862 0.9495 0.049 Uiso 1 1 calc R U . . .
H2C_3 H 0.2709 0.5113 0.9348 0.049 Uiso 1 1 calc R U . . .
C3_3 C 0.2605(4) 0.48810(19) 0.7809(4) 0.0317(16) Uani 1 1 d . . . . .
H3A_3 H 0.3172 0.4896 0.7934 0.048 Uiso 1 1 calc R U . . .
H3B_3 H 0.2326 0.4752 0.7260 0.048 Uiso 1 1 calc R U . . .
H3C_3 H 0.2394 0.5149 0.7791 0.048 Uiso 1 1 calc R U . . .
C4_3 C 0.1590(4) 0.4616(2) 0.8303(5) 0.0358(18) Uani 1 1 d . . . . .
H4A_3 H 0.1510 0.4463 0.8743 0.054 Uiso 1 1 calc R U . . .
H4B_3 H 0.1380 0.4884 0.8284 0.054 Uiso 1 1 calc R U . . .
H4C_3 H 0.1311 0.4488 0.7753 0.054 Uiso 1 1 calc R U . . .
C1_4 C 0.1842(5) 0.2818(5) 0.9756(6) 0.0499(14) Uani 0.572(10) 1 d G U P A 1
H1_4 H 0.2359 0.2827 1.0196 0.060 Uiso 0.572(10) 1 calc R U P A 1
C2_4 C 0.1117(7) 0.2852(4) 0.9857(6) 0.0501(15) Uani 0.572(10) 1 d G U P A 1
H2_4 H 0.1064 0.2888 1.0377 0.060 Uiso 0.572(10) 1 calc R U P A 1
C3_4 C 0.0486(4) 0.2822(4) 0.9045(8) 0.0499(15) Uani 0.572(10) 1 d G U P A 1
H3_4 H -0.0064 0.2835 0.8926 0.060 Uiso 0.572(10) 1 calc R U P A 1
C4_4 C 0.0820(6) 0.2770(4) 0.8442(5) 0.0491(14) Uani 0.572(10) 1 d G U P A 1
H4_4 H 0.0533 0.2742 0.7848 0.059 Uiso 0.572(10) 1 calc R U P A 1
C5_4 C 0.1658(6) 0.2767(4) 0.8881(7) 0.0495(14) Uani 0.572(10) 1 d G U P A 1
H5_4 H 0.2030 0.2737 0.8634 0.059 Uiso 0.572(10) 1 calc R U P A 1
C1_104 C 0.0509(6) 0.2786(5) 0.8546(9) 0.0502(15) Uani 0.428(10) 1 d G U P A 2
H1_104 H -0.0046 0.2784 0.8210 0.060 Uiso 0.428(10) 1 calc R U P A 2
C2_104 C 0.1115(9) 0.2795(5) 0.8237(7) 0.0501(15) Uani 0.428(10) 1 d G U P A 2
H2_104 H 0.1038 0.2800 0.7660 0.060 Uiso 0.428(10) 1 calc R U P A 2
C3_104 C 0.1858(7) 0.2795(6) 0.8944(10) 0.0499(14) Uani 0.428(10) 1 d G U P A 2
H3_104 H 0.2365 0.2800 0.8922 0.060 Uiso 0.428(10) 1 calc R U P A 2
C4_104 C 0.1711(8) 0.2787(6) 0.9689(7) 0.0499(14) Uani 0.428(10) 1 d G U P A 2
H4_104 H 0.2102 0.2785 1.0253 0.060 Uiso 0.428(10) 1 calc R U P A 2
C5_104 C 0.0877(8) 0.2781(5) 0.9443(9) 0.0498(14) Uani 0.428(10) 1 d G U P A 2
H5_104 H 0.0612 0.2775 0.9813 0.060 Uiso 0.428(10) 1 calc R U P A 2
C1_5 C 0.2414(4) 0.3788(2) 1.0825(4) 0.0319(16) Uani 1 1 d . . . . .
C2_5 C 0.2066(5) 0.4199(2) 1.0862(4) 0.0369(18) Uani 1 1 d . . . . .
H2A_5 H 0.1493 0.4175 1.0697 0.055 Uiso 1 1 calc R U . . .
H2B_5 H 0.2316 0.4303 1.1439 0.055 Uiso 1 1 calc R U . . .
H2C_5 H 0.2167 0.4379 1.0473 0.055 Uiso 1 1 calc R U . . .
C3_5 C 0.2259(6) 0.3511(2) 1.1454(5) 0.055(2) Uani 1 1 d . . . . .
H3A_5 H 0.1687 0.3487 1.1293 0.082 Uiso 1 1 calc R U . . .
H3B_5 H 0.2482 0.3249 1.1442 0.082 Uiso 1 1 calc R U . . .
H3C_5 H 0.2510 0.3621 1.2026 0.082 Uiso 1 1 calc R U . . .
C4_5 C 0.3310(5) 0.3823(3) 1.1082(5) 0.049(2) Uani 1 1 d . . . . .
H4A_5 H 0.3560 0.3934 1.1654 0.073 Uiso 1 1 calc R U . . .
H4B_5 H 0.3532 0.3560 1.1073 0.073 Uiso 1 1 calc R U . . .
H4C_5 H 0.3412 0.3997 1.0684 0.073 Uiso 1 1 calc R U . . .
Mn1_6 Mn 0.75632(6) 0.40931(3) 0.46459(6) 0.0234(2) Uani 1 1 d . . . . .
C1_6 C 0.6484(4) 0.41065(18) 0.4168(4) 0.0248(15) Uani 1 1 d . . . . .
O1_6 O 0.5807(3) 0.41200(14) 0.3851(3) 0.0357(12) Uani 1 1 d . . . . .
C2_6 C 0.7596(4) 0.4619(2) 0.4602(4) 0.0339(17) Uani 1 1 d . . . . .
O2_6 O 0.7653(4) 0.49559(16) 0.4555(4) 0.0515(15) Uani 1 1 d . . . . .
C1_7 C 0.8646(7) 0.3765(4) 0.4953(7) 0.0341(14) Uani 0.707(9) 1 d . U P B 1
H1_7 H 0.9057 0.3751 0.5505 0.041 Uiso 0.707(9) 1 calc R U P B 1
C2_7 C 0.8009(7) 0.3492(3) 0.4603(7) 0.0334(14) Uani 0.707(9) 1 d . U P B 1
H2_7 H 0.7919 0.3266 0.4881 0.040 Uiso 0.707(9) 1 calc R U P B 1
C3_7 C 0.7535(8) 0.3614(4) 0.3774(7) 0.0349(14) Uani 0.707(9) 1 d . U P B 1
H3_7 H 0.7075 0.3481 0.3394 0.042 Uiso 0.707(9) 1 calc R U P B 1
C4_7 C 0.7845(7) 0.3958(4) 0.3601(8) 0.0354(14) Uani 0.707(9) 1 d . U P B 1
H4_7 H 0.7631 0.4105 0.3089 0.043 Uiso 0.707(9) 1 calc R U P B 1
C5_7 C 0.8574(7) 0.4057(3) 0.4359(8) 0.0353(14) Uani 0.707(9) 1 d . U P B 1
H5_7 H 0.8919 0.4275 0.4424 0.042 Uiso 0.707(9) 1 calc R U P B 1
C1_107 C 0.7595(17) 0.3875(9) 0.3490(19) 0.0353(15) Uani 0.293(9) 1 d . U P B 2
H1_107 H 0.7187 0.3897 0.2937 0.042 Uiso 0.293(9) 1 calc R U P B 2
C2_107 C 0.8211(16) 0.4169(8) 0.3885(16) 0.0349(15) Uani 0.293(9) 1 d . U P B 2
H2_107 H 0.8280 0.4415 0.3657 0.042 Uiso 0.293(9) 1 calc R U P B 2
C3_107 C 0.8703(17) 0.4000(9) 0.4713(18) 0.0351(15) Uani 0.293(9) 1 d . U P B 2
H3_107 H 0.9165 0.4117 0.5128 0.042 Uiso 0.293(9) 1 calc R U P B 2
C4_107 C 0.8386(18) 0.3650(9) 0.4784(18) 0.0348(14) Uani 0.293(9) 1 d . U P B 2
H4_107 H 0.8584 0.3478 0.5258 0.042 Uiso 0.293(9) 1 calc R U P B 2
C5_107 C 0.7679(19) 0.3581(10) 0.3997(18) 0.0348(14) Uani 0.293(9) 1 d . U P B
2
H5_107 H 0.7340 0.3357 0.3881 0.042 Uiso 0.293(9) 1 calc R U P B 2
B1_8 B 0.7927(4) 0.4254(2) 0.5782(5) 0.0221(16) Uani 1 1 d . . . . .
C1_8 C 0.8403(4) 0.44940(18) 0.6598(4) 0.0246(14) Uani 1 1 d . . . . .
C2_8 C 0.9161(4) 0.4662(2) 0.6551(5) 0.0393(19) Uani 1 1 d . . . . .
H2A_8 H 0.9489 0.4443 0.6501 0.059 Uiso 1 1 calc R U . . .
H2B_8 H 0.9016 0.4835 0.6056 0.059 Uiso 1 1 calc R U . . .
H2C_8 H 0.9459 0.4813 0.7064 0.059 Uiso 1 1 calc R U . . .
C3_8 C 0.7879(4) 0.4832(2) 0.6676(4) 0.0352(17) Uani 1 1 d . . . . .
H3A_8 H 0.7399 0.4721 0.6705 0.053 Uiso 1 1 calc R U . . .
H3B_8 H 0.8172 0.4984 0.7190 0.053 Uiso 1 1 calc R U . . .
H3C_8 H 0.7729 0.5005 0.6182 0.053 Uiso 1 1 calc R U . . .
C4_8 C 0.8646(4) 0.4231(2) 0.7392(4) 0.0361(17) Uani 1 1 d . . . . .
H4A_8 H 0.8982 0.4014 0.7352 0.054 Uiso 1 1 calc R U . . .
H4B_8 H 0.8941 0.4390 0.7896 0.054 Uiso 1 1 calc R U . . .
H4C_8 H 0.8170 0.4122 0.7433 0.054 Uiso 1 1 calc R U . . .
Au1_106 Au 0.70883(4) 0.3788(1) 0.5739(1) 0.0175(1) Uani 0.894(2) 1 d . U P C 1
Mn2_106 Mn 0.60103(7) 0.35328(3) 0.62150(7) 0.028(3) Uani 0.894(2) 1 d . U P C
1
C3_106 C 0.5974(5) 0.4086(2) 0.6224(5) 0.0354(13) Uani 0.894(2) 1 d . U P C 1
O3_106 O 0.5937(4) 0.44187(18) 0.6209(4) 0.0491(15) Uani 0.894(2) 1 d . U P C 1
C4_106 C 0.6284(5) 0.3548(2) 0.7340(5) 0.0340(12) Uani 0.894(2) 1 d . U P C 1
O4_106 O 0.6475(4) 0.35197(18) 0.8062(4) 0.0548(15) Uani 0.894(2) 1 d . U P C 1
C1_109 C 0.5654(3) 0.30057(15) 0.5564(4) 0.0433(12) Uani 0.894(2) 1 d G U P C 1
H1_109 H 0.6010 0.2800 0.5576 0.052 Uiso 0.894(2) 1 calc R U P C 1
C2_109 C 0.5294(4) 0.30564(17) 0.6144(3) 0.0486(14) Uani 0.894(2) 1 d G U P C 1
H2_109 H 0.5366 0.2890 0.6613 0.058 Uiso 0.894(2) 1 calc R U P C 1
C3_109 C 0.4807(3) 0.33988(18) 0.5901(4) 0.0448(12) Uani 0.894(2) 1 d G U P C 1
H3_109 H 0.4496 0.3502 0.6178 0.054 Uiso 0.894(2) 1 calc R U P C 1
C4_109 C 0.4867(3) 0.35597(15) 0.5170(4) 0.0420(13) Uani 0.894(2) 1 d G U P C 1
H4_109 H 0.4602 0.3790 0.4873 0.050 Uiso 0.894(2) 1 calc R U P C 1
C5_109 C 0.5390(3) 0.33168(17) 0.4962(3) 0.0405(12) Uani 0.894(2) 1 d G U P C 1
H5_109 H 0.5538 0.3356 0.4501 0.049 Uiso 0.894(2) 1 calc R U P C 1
B1_110 B 0.7060(4) 0.3322(2) 0.6603(4) 0.0320(11) Uani 0.894(2) 1 d D U P C 1
C1_110 C 0.7753(4) 0.3041(2) 0.7113(5) 0.0342(11) Uani 0.894(2) 1 d D U P C 1
C2_110 C 0.7374(5) 0.2636(2) 0.7215(5) 0.0451(16) Uani 0.894(2) 1 d D U P C 1
H2A_110 H 0.7018 0.2683 0.7500 0.068 Uiso 0.894(2) 1 calc R U P C 1
H2B_110 H 0.7073 0.2521 0.6656 0.068 Uiso 0.894(2) 1 calc R U P C 1
H2C_110 H 0.7795 0.2453 0.7553 0.068 Uiso 0.894(2) 1 calc R U P C 1
C3_110 C 0.8298(4) 0.2979(3) 0.6679(5) 0.0450(17) Uani 0.894(2) 1 d D U P C 1
H3A_110 H 0.8001 0.2866 0.6117 0.067 Uiso 0.894(2) 1 calc R U P C 1
H3B_110 H 0.8529 0.3232 0.6623 0.067 Uiso 0.894(2) 1 calc R U P C 1
H3C_110 H 0.8723 0.2796 0.7013 0.067 Uiso 0.894(2) 1 calc R U P C 1
C4_110 C 0.8220(5) 0.3218(2) 0.7996(4) 0.0407(18) Uani 0.894(2) 1 d D U P C 1
H4A_110 H 0.7863 0.3260 0.8281 0.061 Uiso 0.894(2) 1 calc R U P C 1
H4B_110 H 0.8645 0.3036 0.8329 0.061 Uiso 0.894(2) 1 calc R U P C 1
H4C_110 H 0.8452 0.3472 0.7939 0.061 Uiso 0.894(2) 1 calc R U P C 1
Au1_206 Au 0.7283(4) 0.36954(18) 0.5787(5) 0.023(1) Uani 0.106(2) 1 d G U P C 2
Mn2_206 Mn 0.7128(5) 0.3155(2) 0.6796(5) 0.0371(7) Uiso 0.106(2) 1 d G U P C 2
C3_206 C 0.7783(7) 0.3530(3) 0.7495(4) 0.0371(7) Uiso 0.106(2) 1 d G U P C 2
O3_206 O 0.8191(10) 0.3750(5) 0.7971(5) 0.0371(7) Uiso 0.106(2) 1 d G U P C 2
C4_206 C 0.6412(8) 0.3274(4) 0.7223(8) 0.0371(7) Uiso 0.106(2) 1 d G U P C 2
O4_206 O 0.5974(10) 0.3337(5) 0.7521(11) 0.0371(7) Uiso 0.106(2) 1 d G U P C 2
C1_209 C 0.7016(10) 0.26570(18) 0.6014(9) 0.0371(7) Uiso 0.106(2) 1 d G U P C 2
H1_209 H 0.6683 0.2654 0.5427 0.045 Uiso 0.106(2) 1 calc R U P C 2
C2_209 C 0.6791(10) 0.2550(3) 0.6680(9) 0.0371(7) Uiso 0.106(2) 1 d G U P C 2
H2_209 H 0.6283 0.2460 0.6619 0.045 Uiso 0.106(2) 1 calc R U P C 2
C3_209 C 0.7454(10) 0.2602(3) 0.7444(9) 0.0371(7) Uiso 0.106(2) 1 d G U P C 2
H3_209 H 0.7472 0.2557 0.7994 0.045 Uiso 0.106(2) 1 calc R U P C 2
C4_209 C 0.8093(8) 0.2734(4) 0.7256(10) 0.0371(7) Uiso 0.106(2) 1 d G U P C 2
H4_209 H 0.8615 0.2789 0.7656 0.045 Uiso 0.106(2) 1 calc R U P C 2
C5_209 C 0.7820(9) 0.2768(2) 0.6376(10) 0.0371(7) Uiso 0.106(2) 1 d G U P C 2
H5_209 H 0.8125 0.2852 0.6076 0.045 Uiso 0.106(2) 1 calc R U P C 2
B1_210 B 0.6287(4) 0.3379(3) 0.5870(6) 0.0371(7) Uiso 0.106(2) 1 d G U P C 2
C1_210 C 0.5415(4) 0.3433(5) 0.5225(10) 0.0371(7) Uiso 0.106(2) 1 d G U P C 2
C2_210 C 0.5037(5) 0.3753(6) 0.5589(14) 0.0371(7) Uiso 0.106(2) 1 d G U P C 2
H2A_210 H 0.5325 0.4003 0.5648 0.056 Uiso 0.106(2) 1 calc R U P C 2
H2B_210 H 0.4481 0.3791 0.5204 0.056 Uiso 0.106(2) 1 calc R U P C 2
H2C_210 H 0.5069 0.3668 0.6143 0.056 Uiso 0.106(2) 1 calc R U P C 2
C3_210 C 0.4957(7) 0.3040(7) 0.5134(12) 0.0371(7) Uiso 0.106(2) 1 d G U P C 2
H3A_210 H 0.5193 0.2836 0.4905 0.056 Uiso 0.106(2) 1 calc R U P C 2
H3B_210 H 0.4989 0.2957 0.5689 0.056 Uiso 0.106(2) 1 calc R U P C 2
H3C_210 H 0.4401 0.3079 0.4750 0.056 Uiso 0.106(2) 1 calc R U P C 2
C4_210 C 0.5359(6) 0.3565(6) 0.4344(8) 0.0371(7) Uiso 0.106(2) 1 d G U P C 2
H4A_210 H 0.5648 0.3814 0.4399 0.056 Uiso 0.106(2) 1 calc R U P C 2
H4B_210 H 0.5592 0.3360 0.4112 0.056 Uiso 0.106(2) 1 calc R U P C 2
H4C_210 H 0.4801 0.3603 0.3963 0.056 Uiso 0.106(2) 1 calc R U P C 2
B1 B 0.2180(4) 0.37090(19) 0.4208(4) 0.0170(14) Uani 1 1 d . . . . .
C1_11 C 0.1688(3) 0.37557(16) 0.4808(3) 0.0157(12) Uani 1 1 d . . . . .
C2_11 C 0.1405(4) 0.34322(17) 0.5104(4) 0.0200(14) Uani 1 1 d . . . . .
H2_11 H 0.1530 0.3173 0.4985 0.024 Uiso 1 1 calc R U . . .
C3_11 C 0.0952(4) 0.34762(19) 0.5563(4) 0.0240(14) Uani 1 1 d . . . . .
C4_11 C 0.0736(4) 0.38475(19) 0.5738(4) 0.0236(14) Uani 1 1 d . . . . .
H4_11 H 0.0425 0.3878 0.6058 0.028 Uiso 1 1 calc R U . . .
C5_11 C 0.0988(3) 0.41673(18) 0.5429(4) 0.0208(14) Uani 1 1 d . . . . .
C6_11 C 0.1457(3) 0.41299(17) 0.4981(3) 0.0156(13) Uani 1 1 d . . . . .
H6_11 H 0.1627 0.4361 0.4787 0.019 Uiso 1 1 calc R U . . .
Cl7_11 Cl 0.06279(12) 0.30585(5) 0.59299(12) 0.0413(5) Uani 1 1 d . . . . .
Cl8_11 Cl 0.07055(10) 0.46389(5) 0.56215(10) 0.0313(4) Uani 1 1 d . . . . .
C1_12 C 0.2708(3) 0.33019(17) 0.4391(4) 0.0185(13) Uani 1 1 d . . . . .
C2_12 C 0.2898(3) 0.31500(18) 0.3750(4) 0.0205(13) Uani 1 1 d . . . . .
H2_12 H 0.2688 0.3273 0.3210 0.025 Uiso 1 1 calc R U . . .
C3_12 C 0.3384(4) 0.28242(19) 0.3877(4) 0.0259(15) Uani 1 1 d . . . . .
C4_12 C 0.3689(4) 0.2624(2) 0.4634(5) 0.0340(17) Uani 1 1 d . . . . .
H4_12 H 0.4020 0.2398 0.4717 0.041 Uiso 1 1 calc R U . . .
C5_12 C 0.3487(4) 0.2770(2) 0.5268(4) 0.0338(17) Uani 1 1 d . . . . .
C6_12 C 0.3022(4) 0.31021(19) 0.5165(4) 0.0256(15) Uani 1 1 d . . . . .
H6_12 H 0.2913 0.3196 0.5626 0.031 Uiso 1 1 calc R U . . .
Cl7_12 Cl 0.35577(12) 0.26463(6) 0.30189(11) 0.0453(5) Uani 1 1 d . . . . .
Cl8_12 Cl 0.38240(13) 0.25121(6) 0.62226(12) 0.0513(6) Uani 1 1 d . . . . .
C1_13 C 0.1485(3) 0.37083(16) 0.3242(3) 0.0135(12) Uani 1 1 d . U . . .
C2_13 C 0.1113(3) 0.33547(17) 0.2845(4) 0.0179(13) Uani 1 1 d . . . . .
H2_13 H 0.1278 0.3109 0.3130 0.021 Uiso 1 1 calc R U . . .
C3_13 C 0.0509(3) 0.33628(17) 0.2043(4) 0.0174(13) Uani 1 1 d . . . . .
C4_13 C 0.0232(3) 0.37087(18) 0.1602(4) 0.0200(13) Uani 1 1 d . . . . .
H4_13 H -0.0183 0.3709 0.1051 0.024 Uiso 1 1 calc R U . . .
C5_13 C 0.0586(4) 0.40556(17) 0.2001(3) 0.0173(13) Uani 1 1 d . . . . .
C6_13 C 0.1194(3) 0.40589(17) 0.2800(4) 0.0170(13) Uani 1 1 d . . . . .
H6_13 H 0.1418 0.4304 0.3051 0.020 Uiso 1 1 calc R U . . .
Cl7_13 Cl 0.00887(10) 0.29151(5) 0.15527(10) 0.0294(4) Uani 1 1 d . . . . .
Cl8_13 Cl 0.02520(9) 0.45025(5) 0.14651(9) 0.0260(4) Uani 1 1 d . . . . .
C1_14 C 0.2823(3) 0.40662(17) 0.4334(4) 0.0181(13) Uani 1 1 d . . . . .
C2_14 C 0.3052(4) 0.41651(18) 0.3677(4) 0.0233(14) Uani 1 1 d . . . . .
H2_14 H 0.2805 0.4036 0.3146 0.028 Uiso 1 1 calc R U . . .
C3_14 C 0.3628(4) 0.44448(19) 0.3785(4) 0.0264(15) Uani 1 1 d . . . . .
C4_14 C 0.3994(4) 0.4642(2) 0.4530(4) 0.0337(18) Uani 1 1 d . . . . .
H4_14 H 0.4385 0.4838 0.4598 0.040 Uiso 1 1 calc R U . . .
C5_14 C 0.3776(4) 0.4548(2) 0.5185(4) 0.0320(17) Uani 1 1 d . . . . .
C6_14 C 0.3204(4) 0.42623(18) 0.5098(4) 0.0258(15) Uani 1 1 d . . . . .
H6_14 H 0.3073 0.4201 0.5563 0.031 Uiso 1 1 calc R U . . .
Cl7_14 Cl 0.38864(11) 0.45615(6) 0.29396(12) 0.0398(4) Uani 1 1 d . . . . .
Cl8_14 Cl 0.42262(11) 0.48043(5) 0.61355(11) 0.0449(5) Uani 1 1 d . . . . .
B2 B 0.7349(4) 0.37198(18) 0.0798(4) 0.0156(14) Uani 1 1 d . . . . .
C1_15 C 0.7306(3) 0.40570(16) 0.0099(3) 0.0160(13) Uani 1 1 d . . . . .
C2_15 C 0.6569(4) 0.41640(16) -0.0535(3) 0.0156(12) Uani 1 1 d . . . . .
H2_15 H 0.6095 0.4055 -0.0532 0.019 Uiso 1 1 calc R U . . .
C3_15 C 0.6529(4) 0.44274(17) -0.1163(3) 0.0184(13) Uani 1 1 d . . . . .
C4_15 C 0.7184(4) 0.46030(17) -0.1205(3) 0.0186(13) Uani 1 1 d . . . . .
H4_15 H 0.7140 0.4785 -0.1640 0.022 Uiso 1 1 calc R U . . .
C5_15 C 0.7911(4) 0.45000(18) -0.0583(4) 0.0210(14) Uani 1 1 d . . . . .
C6_15 C 0.7981(4) 0.42283(17) 0.0053(4) 0.0185(13) Uani 1 1 d . . . . .
H6_15 H 0.8492 0.4159 0.0460 0.022 Uiso 1 1 calc R U . . .
Cl7_15 Cl 0.55982(9) 0.45418(5) -0.19588(9) 0.0292(4) Uani 1 1 d . . . . .
Cl8_15 Cl 0.87545(10) 0.47267(5) -0.05924(10) 0.0333(4) Uani 1 1 d . . . . .
C1_16 C 0.7242(4) 0.33001(16) 0.0288(3) 0.0176(13) Uani 1 1 d . . . . .
C2_16 C 0.6493(4) 0.31397(17) -0.0181(4) 0.0228(14) Uani 1 1 d . . . . .
H2_16 H 0.6039 0.3265 -0.0165 0.027 Uiso 1 1 calc R U . . .
C3_16 C 0.6396(4) 0.28026(18) -0.0667(4) 0.0233(14) Uani 1 1 d . . . . .
C4_16 C 0.7028(4) 0.26027(18) -0.0712(4) 0.0247(15) Uani 1 1 d . . . . .
H4_16 H 0.6956 0.2370 -0.1042 0.030 Uiso 1 1 calc R U . . .
C5_16 C 0.7774(4) 0.27586(18) -0.0253(4) 0.0250(15) Uani 1 1 d . . . . .
C6_16 C 0.7887(4) 0.30978(17) 0.0228(4) 0.0212(14) Uani 1 1 d . . . . .
H6_16 H 0.8409 0.3197 0.0524 0.025 Uiso 1 1 calc R U . . .
Cl7_16 Cl 0.54357(10) 0.26231(5) -0.12482(11) 0.0356(4) Uani 1 1 d . . . . .
Cl8_16 Cl 0.85895(10) 0.25083(5) -0.02845(10) 0.0321(4) Uani 1 1 d . . . . .
C1_17 C 0.8169(3) 0.37363(16) 0.1661(3) 0.0144(12) Uani 1 1 d . . . . .
C2_17 C 0.8538(3) 0.40909(16) 0.2015(3) 0.0136(12) Uani 1 1 d . . . . .
H2_17 H 0.8340 0.4331 0.1720 0.016 Uiso 1 1 calc R U . . .
C3_17 C 0.9184(3) 0.41029(16) 0.2784(3) 0.0145(12) Uani 1 1 d . . . . .
C4_17 C 0.9501(3) 0.37654(16) 0.3247(3) 0.0162(12) Uani 1 1 d . . . . .
H4_17 H 0.9949 0.3774 0.3773 0.019 Uiso 1 1 calc R U . . .
C5_17 C 0.9133(3) 0.34163(16) 0.2903(4) 0.0167(13) Uani 1 1 d . . . . .
C6_17 C 0.8491(3) 0.33944(16) 0.2136(3) 0.0164(13) Uani 1 1 d . . . . .
H6_17 H 0.8262 0.3144 0.1926 0.020 Uiso 1 1 calc R U . . .
Cl7_17 Cl 0.95979(9) 0.45582(4) 0.32156(9) 0.0205(3) Uani 1 1 d . . . . .
Cl8_17 Cl 0.95013(9) 0.29803(4) 0.34805(10) 0.0282(4) Uani 1 1 d . . . . .
C1_18 C 0.6642(3) 0.37720(16) 0.1146(3) 0.0164(13) Uani 1 1 d . . . . .
C2_18 C 0.6271(3) 0.41322(17) 0.1164(3) 0.0184(13) Uani 1 1 d . . . . .
H2_18 H 0.6394 0.4360 0.0918 0.022 Uiso 1 1 calc R U . . .
C3_18 C 0.5733(4) 0.41655(17) 0.1527(4) 0.0199(14) Uani 1 1 d . . . . .
C4_18 C 0.5513(4) 0.38484(18) 0.1882(4) 0.0219(14) Uani 1 1 d . . . . .
H4_18 H 0.5132 0.3873 0.2119 0.026 Uiso 1 1 calc R U . . .
C5_18 C 0.5878(4) 0.34905(18) 0.1873(4) 0.0225(14) Uani 1 1 d . . . . .
C6_18 C 0.6422(3) 0.34511(17) 0.1524(4) 0.0194(14) Uani 1 1 d . . . . .
H6_18 H 0.6658 0.3200 0.1538 0.023 Uiso 1 1 calc R U . . .
Cl7_18 Cl 0.52911(11) 0.46220(5) 0.15368(11) 0.0339(4) Uani 1 1 d . . . . .
Cl8_18 Cl 0.56457(11) 0.30813(5) 0.23596(11) 0.0362(4) Uani 1 1 d . . . . .

loop_
_atom_site_aniso_label
_atom_site_aniso_U_11
_atom_site_aniso_U_22
_atom_site_aniso_U_33
_atom_site_aniso_U_23
_atom_site_aniso_U_13
_atom_site_aniso_U_12
Au1_1 0.01929(13) 0.01573(12) 0.02129(12) 0.00070(9) 0.00915(10) -0.00195(9)
Mn1_1 0.0157(5) 0.0171(5) 0.0190(4) -0.0002(3) 0.0054(4) -0.0019(4)
B1_1 0.024(4) 0.024(4) 0.015(3) -0.001(3) 0.009(3) -0.010(3)
C1_1 0.019(3) 0.015(3) 0.034(4) -0.001(3) 0.010(3) -0.001(3)
O1_1 0.034(3) 0.024(2) 0.035(3) 0.006(2) 0.008(2) 0.003(2)
C2_1 0.025(4) 0.027(3) 0.020(3) 0.003(3) 0.010(3) 0.005(3)
O2_1 0.026(3) 0.027(2) 0.028(2) -0.004(2) 0.003(2) -0.010(2)
Mn2_1 0.0241(6) 0.0267(6) 0.0471(6) 0.0057(5) 0.0133(5) -0.0074(4)
C3_1 0.017(3) 0.045(4) 0.036(4) -0.011(3) 0.014(3) -0.005(3)
O3_1 0.041(3) 0.067(4) 0.029(3) -0.002(3) 0.012(3) 0.005(3)
C4_1 0.025(4) 0.067(6) 0.037(4) 0.010(4) 0.012(4) 0.000(4)
O4_1 0.038(3) 0.118(6) 0.049(4) 0.003(4) 0.027(3) 0.016(4)
B2_1 0.023(4) 0.026(4) 0.038(4) 0.015(3) 0.016(4) 0.002(3)
C1_2 0.029(4) 0.046(4) 0.018(3) -0.002(3) 0.003(3) 0.002(3)
C2_2 0.039(4) 0.038(4) 0.020(3) -0.003(3) 0.017(3) -0.013(3)
C3_2 0.027(4) 0.054(5) 0.033(4) -0.012(3) 0.019(3) -0.005(4)
C4_2 0.045(5) 0.027(4) 0.039(4) -0.007(3) 0.022(4) 0.006(3)
C5_2 0.036(4) 0.035(4) 0.029(4) -0.015(3) 0.016(3) -0.017(3)
C1_3 0.028(4) 0.020(3) 0.033(4) 0.007(3) 0.019(3) 0.001(3)
C2_3 0.047(5) 0.020(3) 0.038(4) -0.001(3) 0.023(4) -0.001(3)
C3_3 0.039(4) 0.022(3) 0.036(4) 0.012(3) 0.017(3) 0.005(3)
C4_3 0.031(4) 0.022(4) 0.058(5) 0.014(3) 0.022(4) 0.005(3)
C1_4 0.0503(18) 0.0455(18) 0.0522(18) 0.0013(15) 0.0188(14) -0.0012(15)
C2_4 0.0510(19) 0.047(2) 0.0519(18) 0.0013(16) 0.0197(14) -0.0020(16)
C3_4 0.0499(19) 0.047(2) 0.0523(19) 0.0001(16) 0.0201(14) -0.0027(16)
C4_4 0.0491(18) 0.0461(18) 0.0517(17) -0.0008(14) 0.0199(13) -0.0015(14)
C5_4 0.0496(18) 0.0455(18) 0.0521(17) -0.0001(14) 0.0192(13) -0.0012(14)
C1_104 0.0504(18) 0.0467(19) 0.0518(18) 0.0004(15) 0.0189(14) -0.0029(15)
C2_104 0.051(2) 0.046(2) 0.0516(18) -0.0001(16) 0.0191(14) -0.0018(16)
C3_104 0.0503(18) 0.0457(19) 0.0520(18) -0.0002(15) 0.0190(13) -0.0010(15)
C4_104 0.0502(18) 0.0457(19) 0.0519(18) 0.0011(15) 0.0188(14) -0.0011(15)
C5_104 0.0503(18) 0.0462(18) 0.0513(18) 0.0011(14) 0.0188(13) -0.0024(14)
C1_5 0.035(4) 0.039(4) 0.029(4) 0.009(3) 0.021(3) 0.009(3)
C2_5 0.042(5) 0.041(4) 0.034(4) 0.003(3) 0.022(4) 0.002(4)
C3_5 0.092(7) 0.045(5) 0.042(5) 0.018(4) 0.043(5) 0.023(5)
C4_5 0.034(4) 0.078(6) 0.030(4) -0.015(4) 0.009(3) 0.005(4)
Mn1_6 0.0198(5) 0.0334(6) 0.0214(5) -0.0029(4) 0.0128(4) -0.0023(4)
C1_6 0.029(4) 0.021(3) 0.027(3) 0.000(3) 0.014(3) -0.002(3)
O1_6 0.024(3) 0.044(3) 0.036(3) 0.001(2) 0.009(2) 0.002(2)
C2_6 0.031(4) 0.047(5) 0.030(4) 0.002(3) 0.019(3) -0.009(3)
O2_6 0.066(4) 0.035(3) 0.059(4) 0.009(3) 0.030(3) -0.016(3)
C1_7 0.0334(18) 0.0363(19) 0.0349(18) -0.0026(14) 0.0161(14) 0.0013(14)
C2_7 0.0332(19) 0.0354(19) 0.0341(19) -0.0041(14) 0.0160(15) 0.0025(14)
C3_7 0.0347(18) 0.0369(18) 0.0346(18) -0.0030(14) 0.0157(14) 0.0021(13)
C4_7 0.0356(18) 0.0383(18) 0.0349(17) -0.0024(13) 0.0168(14) 0.0008(13)
C5_7 0.0348(18) 0.0380(18) 0.0357(18) -0.0018(13) 0.0167(14) 0.0010(13)
C1_107 0.0350(19) 0.0375(19) 0.0350(18) -0.0023(14) 0.0160(14) 0.0006(14)
C2_107 0.035(2) 0.0373(19) 0.035(2) -0.0018(15) 0.0164(16) 0.0006(15)
C3_107 0.0345(19) 0.0372(19) 0.0352(19) -0.0019(14) 0.0159(15) 0.0012(14)
C4_107 0.0345(18) 0.0366(18) 0.0351(18) -0.0023(13) 0.0160(14) 0.0017(14)
C5_107 0.0346(18) 0.0367(18) 0.0350(18) -0.0024(13) 0.0160(14) 0.0014(13)
B1_8 0.014(4) 0.026(4) 0.033(4) 0.003(3) 0.016(3) 0.000(3)
C1_8 0.026(4) 0.023(3) 0.029(3) -0.004(3) 0.015(3) -0.008(3)
C2_8 0.038(4) 0.040(4) 0.040(4) -0.007(3) 0.016(4) -0.022(4)
C3_8 0.034(4) 0.033(4) 0.039(4) -0.009(3) 0.016(3) -0.007(3)
C4_8 0.037(4) 0.032(4) 0.039(4) -0.001(3) 0.014(3) -0.003(3)
Au1_106 0.0151(3) 0.0185(3) 0.02085(17) -0.00070(19) 0.00937(19) -0.00120(19)
Mn2_106 0.0208(6) 0.0351(6) 0.0306(6) 0.0054(5) 0.0133(5) -0.0016(5)
C3_106 0.029(3) 0.037(2) 0.043(3) -0.003(2) 0.017(2) 0.002(2)
O3_106 0.048(4) 0.038(3) 0.075(4) -0.001(3) 0.039(3) 0.007(3)
C4_106 0.039(3) 0.033(3) 0.0354(18) 0.001(2) 0.0205(19) -0.003(2)
O4_106 0.079(4) 0.048(3) 0.039(2) -0.005(3) 0.025(3) 0.003(3)
C1_109 0.037(2) 0.038(2) 0.049(2) -0.0062(18) 0.0112(19) -0.0095(18)
C2_109 0.039(3) 0.047(3) 0.054(3) 0.003(2) 0.013(2) -0.017(2)
C3_109 0.033(2) 0.050(3) 0.051(2) -0.001(2) 0.0168(19) -0.009(2)
C4_109 0.033(2) 0.044(2) 0.044(2) -0.005(2) 0.0096(19) -0.001(2)
C5_109 0.035(2) 0.041(2) 0.0412(19) -0.0079(18) 0.0105(18) -0.0029(19)
B1_110 0.0303(16) 0.0370(19) 0.0315(19) 0.0017(17) 0.0154(16) -0.0022(16)
C1_110 0.0350(18) 0.0339(18) 0.0340(18) 0.0022(16) 0.0143(16) 0.0028(16)
C2_110 0.046(3) 0.039(3) 0.040(3) 0.008(2) 0.007(3) 0.000(2)
C3_110 0.042(4) 0.049(4) 0.044(3) 0.007(3) 0.017(3) 0.017(3)
C4_110 0.044(4) 0.036(3) 0.034(3) 0.007(3) 0.007(3) 0.002(3)
Au1_206 0.027(3) 0.018(2) 0.0303(18) -0.0043(16) 0.019(2) 0.0005(17)
B1 0.014(3) 0.017(3) 0.021(3) 0.008(3) 0.008(3) 0.004(3)
C1_11 0.015(3) 0.014(3) 0.016(3) -0.002(2) 0.004(2) -0.001(2)
C2_11 0.024(3) 0.014(3) 0.025(3) -0.002(2) 0.012(3) -0.001(2)
C3_11 0.023(4) 0.027(3) 0.026(3) -0.001(3) 0.015(3) -0.006(3)
C4_11 0.013(3) 0.040(4) 0.019(3) -0.006(3) 0.008(3) 0.002(3)
C5_11 0.013(3) 0.023(3) 0.020(3) -0.009(2) 0.000(3) 0.003(2)
C6_11 0.009(3) 0.018(3) 0.016(3) -0.002(2) 0.001(2) -0.001(2)
Cl7_11 0.0563(12) 0.0371(10) 0.0497(11) -0.0032(8) 0.0413(10) -0.0165(9)
Cl8_11 0.0293(9) 0.0321(9) 0.0310(8) -0.0093(7) 0.0104(7) 0.0123(7)
C1_12 0.016(3) 0.017(3) 0.026(3) 0.006(2) 0.012(3) 0.002(2)
C2_12 0.015(3) 0.025(3) 0.022(3) 0.005(2) 0.008(3) 0.004(3)
C3_12 0.024(4) 0.026(3) 0.030(3) 0.002(3) 0.014(3) 0.010(3)
C4_12 0.031(4) 0.029(4) 0.048(4) 0.010(3) 0.022(4) 0.020(3)
C5_12 0.039(4) 0.033(4) 0.035(4) 0.016(3) 0.019(3) 0.016(3)
C6_12 0.028(4) 0.031(4) 0.022(3) 0.010(3) 0.014(3) 0.013(3)
Cl7_12 0.0470(12) 0.0560(12) 0.0370(10) -0.0029(8) 0.0212(9) 0.0294(10)
Cl8_12 0.0586(13) 0.0540(12) 0.0460(11) 0.0338(9) 0.0261(10) 0.0294(10)
C1_13 0.011(2) 0.017(2) 0.017(2) 0.0015(18) 0.0105(18) 0.0007(18)
C2_13 0.012(3) 0.019(3) 0.027(3) 0.005(2) 0.012(3) 0.002(2)
C3_13 0.012(3) 0.019(3) 0.024(3) -0.005(2) 0.011(3) -0.001(2)
C4_13 0.009(3) 0.032(4) 0.022(3) -0.001(3) 0.010(3) 0.003(3)
C5_13 0.020(3) 0.019(3) 0.019(3) 0.006(2) 0.013(3) 0.009(2)
C6_13 0.016(3) 0.017(3) 0.021(3) 0.002(2) 0.011(3) 0.001(2)
Cl7_13 0.0241(9) 0.0244(8) 0.0344(9) -0.0082(6) 0.0062(7) -0.0015(7)
Cl8_13 0.0245(8) 0.0270(8) 0.0246(8) 0.0118(6) 0.0078(7) 0.0062(6)
C1_14 0.011(3) 0.018(3) 0.021(3) 0.008(2) 0.001(2) 0.007(2)
C2_14 0.016(3) 0.022(3) 0.033(4) 0.010(3) 0.010(3) 0.003(3)
C3_14 0.013(3) 0.029(4) 0.034(4) 0.015(3) 0.006(3) 0.001(3)
C4_14 0.019(4) 0.032(4) 0.043(4) 0.020(3) 0.004(3) -0.004(3)
C5_14 0.015(3) 0.031(4) 0.030(4) 0.007(3) -0.011(3) -0.007(3)
C6_14 0.016(3) 0.022(3) 0.032(4) 0.011(3) 0.002(3) 0.000(3)
Cl7_14 0.0288(10) 0.0490(11) 0.0446(10) 0.0167(8) 0.0178(8) -0.0083(8)
Cl8_14 0.0382(11) 0.0381(10) 0.0330(9) 0.0033(7) -0.0120(8) -0.0179(8)
B2 0.013(3) 0.009(3) 0.019(3) -0.003(2) 0.001(3) -0.002(2)
C1_15 0.017(3) 0.010(3) 0.021(3) -0.004(2) 0.008(3) 0.002(2)
C2_15 0.018(3) 0.014(3) 0.016(3) -0.002(2) 0.008(2) -0.003(2)
C3_15 0.023(3) 0.017(3) 0.013(3) -0.001(2) 0.006(3) 0.005(3)
C4_15 0.023(3) 0.022(3) 0.012(3) 0.002(2) 0.009(3) -0.002(3)
C5_15 0.023(3) 0.023(3) 0.022(3) -0.003(2) 0.014(3) -0.002(3)
C6_15 0.017(3) 0.021(3) 0.018(3) 0.000(2) 0.008(3) 0.004(3)
Cl7_15 0.0195(8) 0.0380(9) 0.0236(8) 0.0117(7) 0.0019(7) 0.0012(7)
Cl8_15 0.0244(9) 0.0495(11) 0.0276(8) 0.0109(7) 0.0122(7) -0.0070(8)
C1_16 0.021(3) 0.013(3) 0.017(3) 0.004(2) 0.006(3) 0.000(2)
C2_16 0.022(3) 0.020(3) 0.025(3) -0.002(2) 0.008(3) 0.005(3)
C3_16 0.022(3) 0.020(3) 0.024(3) -0.008(2) 0.005(3) -0.006(3)
C4_16 0.029(4) 0.017(3) 0.027(3) -0.006(2) 0.009(3) 0.003(3)
C5_16 0.029(4) 0.025(3) 0.023(3) -0.002(3) 0.012(3) 0.005(3)
C6_16 0.021(3) 0.019(3) 0.022(3) -0.001(2) 0.007(3) -0.002(3)
Cl7_16 0.0236(9) 0.0329(9) 0.0447(10) -0.0199(8) 0.0081(8) -0.0070(7)
Cl8_16 0.0273(9) 0.0323(9) 0.0378(9) -0.0108(7) 0.0141(8) 0.0075(7)
C1_17 0.012(3) 0.018(3) 0.014(3) 0.002(2) 0.006(2) 0.000(2)
C2_17 0.012(3) 0.016(3) 0.016(3) 0.005(2) 0.009(2) 0.003(2)
C3_17 0.017(3) 0.012(3) 0.020(3) -0.003(2) 0.013(3) -0.001(2)
C4_17 0.012(3) 0.023(3) 0.017(3) 0.002(2) 0.009(2) 0.002(2)
C5_17 0.018(3) 0.014(3) 0.023(3) 0.007(2) 0.013(3) 0.007(2)
C6_17 0.019(3) 0.010(3) 0.020(3) -0.001(2) 0.009(3) 0.000(2)
Cl7_17 0.0225(8) 0.0161(7) 0.0216(7) -0.0032(5) 0.0075(6) -0.0037(6)
Cl8_17 0.0256(9) 0.0193(8) 0.0324(8) 0.0113(6) 0.0043(7) 0.0042(6)
C1_18 0.016(3) 0.019(3) 0.012(3) -0.002(2) 0.003(2) -0.002(2)
C2_18 0.018(3) 0.017(3) 0.015(3) -0.002(2) 0.002(3) 0.000(2)
C3_18 0.019(3) 0.021(3) 0.021(3) -0.006(2) 0.009(3) 0.004(3)
C4_18 0.012(3) 0.031(4) 0.024(3) -0.004(3) 0.008(3) -0.003(3)
C5_18 0.018(3) 0.023(3) 0.023(3) 0.001(2) 0.006(3) -0.009(3)
C6_18 0.016(3) 0.018(3) 0.021(3) -0.001(2) 0.004(3) -0.001(2)
Cl7_18 0.0383(10) 0.0275(9) 0.0430(10) -0.0027(7) 0.0238(8) 0.0089(7)
Cl8_18 0.0350(10) 0.0333(9) 0.0461(10) 0.0107(8) 0.0225(9) -0.0068(8)


loop_
_geom_bond_atom_site_label_1
_geom_bond_atom_site_label_2
_geom_bond_distance
_geom_bond_site_symmetry_2
_geom_bond_publ_flag
Au1_1 B2_1 2.177(8) . ?
Au1_1 B1_1 2.181(7) . ?
Au1_1 Mn1_1 2.6190(12) . ?
Au1_1 Mn2_1 2.6213(13) . ?
Mn1_1 C2_1 1.799(7) . ?
Mn1_1 C1_1 1.826(6) . ?
Mn1_1 B1_1 1.884(8) . ?
C1_1 O1_1 1.141(7) . ?
C2_1 O2_1 1.139(7) . ?
Mn2_1 C4_1 1.796(9) . ?
Mn2_1 C3_1 1.814(8) . ?
Mn2_1 B2_1 1.889(8) . ?
C3_1 O3_1 1.136(8) . ?
C4_1 O4_1 1.160(10) . ?
C1_2 C5_2 1.404(10) . ?
C1_2 C2_2 1.409(10) . ?
C1_2 H1_2 0.9500 . ?
C2_2 C3_2 1.414(10) . ?
C2_2 H2_2 0.9500 . ?
C3_2 C4_2 1.412(10) . ?
C3_2 H3_2 0.9500 . ?
C4_2 C5_2 1.396(10) . ?
C4_2 H4_2 0.9500 . ?
C5_2 H5_2 0.9500 . ?
C1_3 C3_3 1.542(9) . ?
C1_3 C4_3 1.542(9) . ?
C1_3 C2_3 1.552(9) . ?
C2_3 H2A_3 0.9800 . ?
C2_3 H2B_3 0.9800 . ?
C2_3 H2C_3 0.9800 . ?
C3_3 H3A_3 0.9800 . ?
C3_3 H3B_3 0.9800 . ?
C3_3 H3C_3 0.9800 . ?
C4_3 H4A_3 0.9800 . ?
C4_3 H4B_3 0.9800 . ?
C4_3 H4C_3 0.9800 . ?
C1_4 C5_4 1.4200 . ?
C1_4 C2_4 1.4200 . ?
C1_4 H1_4 0.9500 . ?
C2_4 C3_4 1.4200 . ?
C2_4 H2_4 0.9500 . ?
C3_4 C4_4 1.4200 . ?
C3_4 H3_4 0.9500 . ?
C4_4 C5_4 1.4200 . ?
C4_4 H4_4 0.9500 . ?
C5_4 H5_4 0.9500 . ?
C1_104 C2_104 1.4200 . ?
C1_104 C5_104 1.4200 . ?
C1_104 H1_104 0.9500 . ?
C2_104 C3_104 1.4200 . ?
C2_104 H2_104 0.9500 . ?
C3_104 C4_104 1.4200 . ?
C3_104 H3_104 0.9500 . ?
C4_104 C5_104 1.4200 . ?
C4_104 H4_104 0.9500 . ?
C5_104 H5_104 0.9500 . ?
C1_5 C4_5 1.533(10) . ?
C1_5 C2_5 1.542(10) . ?
C1_5 C3_5 1.545(10) . ?
C2_5 H2A_5 0.9800 . ?
C2_5 H2B_5 0.9800 . ?
C2_5 H2C_5 0.9800 . ?
C3_5 H3A_5 0.9800 . ?
C3_5 H3B_5 0.9800 . ?
C3_5 H3C_5 0.9800 . ?
C4_5 H4A_5 0.9800 . ?
C4_5 H4B_5 0.9800 . ?
C4_5 H4C_5 0.9800 . ?
Mn1_6 C2_6 1.781(8) . ?
Mn1_6 C1_6 1.820(7) . ?
C1_6 O1_6 1.143(8) . ?
C2_6 O2_6 1.149(8) . ?
C1_7 C5_7 1.391(17) . ?
C1_7 C2_7 1.424(15) . ?
C1_7 H1_7 0.9500 . ?
C2_7 C3_7 1.406(15) . ?
C2_7 H2_7 0.9500 . ?
C3_7 C4_7 1.381(19) . ?
C3_7 H3_7 0.9500 . ?
C4_7 C5_7 1.487(17) . ?
C4_7 H4_7 0.9500 . ?
C5_7 H5_7 0.9500 . ?
C1_107 C5_107 1.29(5) . ?
C1_107 C2_107 1.46(4) . ?
C1_107 H1_107 0.9500 . ?
C2_107 C3_107 1.47(4) . ?
C2_107 H2_107 0.9500 . ?
C3_107 C4_107 1.35(4) . ?
C3_107 H3_107 0.9500 . ?
C4_107 C5_107 1.47(4) . ?
C4_107 H4_107 0.9500 . ?
C5_107 H5_107 0.9500 . ?
B1_8 C1_8 1.555(9) . ?
C1_8 C3_8 1.536(9) . ?
C1_8 C2_8 1.540(9) . ?
C1_8 C4_8 1.541(9) . ?
C2_8 H2A_8 0.9800 . ?
C2_8 H2B_8 0.9800 . ?
C2_8 H2C_8 0.9800 . ?
C3_8 H3A_8 0.9800 . ?
C3_8 H3B_8 0.9800 . ?
C3_8 H3C_8 0.9800 . ?
C4_8 H4A_8 0.9800 . ?
C4_8 H4B_8 0.9800 . ?
C4_8 H4C_8 0.9800 . ?
Au1_106 Mn2_106 2.5874(15) . ?
Au1_106 C3_106 2.706(8) . ?
Mn2_106 C4_106 1.802(8) . ?
Mn2_106 C3_106 1.870(8) . ?
C3_106 O3_106 1.127(9) . ?
C4_106 O4_106 1.156(9) . ?
C1_109 C2_109 1.4200 . ?
C1_109 C5_109 1.4200 . ?
C1_109 H1_109 0.9500 . ?
C2_109 C3_109 1.4200 . ?
C2_109 H2_109 0.9500 . ?
C3_109 C4_109 1.4200 . ?
C3_109 H3_109 0.9500 . ?
C4_109 C5_109 1.4200 . ?
C4_109 H4_109 0.9500 . ?
C5_109 H5_109 0.9500 . ?
B1_110 C1_110 1.549(2) . ?
C1_110 C3_110 1.492(11) . ?
C1_110 C4_110 1.539(10) . ?
C1_110 C2_110 1.579(11) . ?
C2_110 H2A_110 0.9800 . ?
C2_110 H2B_110 0.9800 . ?
C2_110 H2C_110 0.9800 . ?
C3_110 H3A_110 0.9800 . ?
C3_110 H3B_110 0.9800 . ?
C3_110 H3C_110 0.9800 . ?
C4_110 H4A_110 0.9800 . ?
C4_110 H4B_110 0.9800 . ?
C4_110 H4C_110 0.9800 . ?
Au1_206 Mn2_206 2.6191 . ?
Mn2_206 C4_206 1.7996 . ?
Mn2_206 C3_206 1.8269 . ?
C3_206 O3_206 1.1391 . ?
C4_206 O4_206 1.1391 . ?
C1_209 C5_209 1.4067 . ?
C1_209 C2_209 1.4196 . ?
C1_209 H1_209 0.9500 . ?
C2_209 C3_209 1.4017 . ?
C2_209 H2_209 0.9500 . ?
C3_209 C4_209 1.4141 . ?
C3_209 H3_209 0.9500 . ?
C4_209 C5_209 1.4008 . ?
C4_209 H4_209 0.9500 . ?
C5_209 H5_209 0.9500 . ?
B1_210 C1_210 1.5530 . ?
C1_210 C3_210 1.5454 . ?
C1_210 C2_210 1.5505 . ?
C1_210 C4_210 1.5510 . ?
C2_210 H2A_210 0.9800 . ?
C2_210 H2B_210 0.9800 . ?
C2_210 H2C_210 0.9800 . ?
C3_210 H3A_210 0.9800 . ?
C3_210 H3B_210 0.9800 . ?
C3_210 H3C_210 0.9800 . ?
C4_210 H4A_210 0.9800 . ?
C4_210 H4B_210 0.9800 . ?
C4_210 H4C_210 0.9800 . ?
B1 C1_11 1.638(9) . ?
B1 C1_12 1.641(8) . ?
B1 C1_14 1.643(9) . ?
B1 C1_13 1.643(8) . ?
C1_11 C2_11 1.394(8) . ?
C1_11 C6_11 1.404(8) . ?
C2_11 C3_11 1.373(9) . ?
C2_11 H2_11 0.9500 . ?
C3_11 C4_11 1.386(9) . ?
C3_11 Cl7_11 1.749(6) . ?
C4_11 C5_11 1.368(9) . ?
C4_11 H4_11 0.9500 . ?
C5_11 C6_11 1.380(9) . ?
C5_11 Cl8_11 1.750(6) . ?
C6_11 H6_11 0.9500 . ?
C1_12 C2_12 1.389(8) . ?
C1_12 C6_12 1.399(8) . ?
C2_12 C3_12 1.380(8) . ?
C2_12 H2_12 0.9500 . ?
C3_12 C4_12 1.376(9) . ?
C3_12 Cl7_12 1.747(7) . ?
C4_12 C5_12 1.385(10) . ?
C4_12 H4_12 0.9500 . ?
C5_12 C6_12 1.379(9) . ?
C5_12 Cl8_12 1.744(6) . ?
C6_12 H6_12 0.9500 . ?
C1_13 C6_13 1.395(8) . ?
C1_13 C2_13 1.411(8) . ?
C2_13 C3_13 1.383(8) . ?
C2_13 H2_13 0.9500 . ?
C3_13 C4_13 1.377(8) . ?
C3_13 Cl7_13 1.754(6) . ?
C4_13 C5_13 1.383(8) . ?
C4_13 H4_13 0.9500 . ?
C5_13 C6_13 1.383(8) . ?
C5_13 Cl8_13 1.748(6) . ?
C6_13 H6_13 0.9500 . ?
C1_14 C6_14 1.387(9) . ?
C1_14 C2_14 1.404(9) . ?
C2_14 C3_14 1.377(9) . ?
C2_14 H2_14 0.9500 . ?
C3_14 C4_14 1.363(10) . ?
C3_14 Cl7_14 1.754(7) . ?
C4_14 C5_14 1.382(10) . ?
C4_14 H4_14 0.9500 . ?
C5_14 C6_14 1.393(9) . ?
C5_14 Cl8_14 1.743(7) . ?
C6_14 H6_14 0.9500 . ?
B2 C1_16 1.640(8) . ?
B2 C1_17 1.640(8) . ?
B2 C1_15 1.640(8) . ?
B2 C1_18 1.652(10) . ?
C1_15 C6_15 1.402(8) . ?
C1_15 C2_15 1.406(8) . ?
C2_15 C3_15 1.382(8) . ?
C2_15 H2_15 0.9500 . ?
C3_15 C4_15 1.374(9) . ?
C3_15 Cl7_15 1.755(6) . ?
C4_15 C5_15 1.381(8) . ?
C4_15 H4_15 0.9500 . ?
C5_15 C6_15 1.398(8) . ?
C5_15 Cl8_15 1.740(6) . ?
C6_15 H6_15 0.9500 . ?
C1_16 C2_16 1.397(8) . ?
C1_16 C6_16 1.411(9) . ?
C2_16 C3_16 1.384(8) . ?
C2_16 H2_16 0.9500 . ?
C3_16 C4_16 1.376(9) . ?
C3_16 Cl7_16 1.754(6) . ?
C4_16 C5_16 1.384(9) . ?
C4_16 H4_16 0.9500 . ?
C5_16 C6_16 1.381(8) . ?
C5_16 Cl8_16 1.746(7) . ?
C6_16 H6_16 0.9500 . ?
C1_17 C2_17 1.392(8) . ?
C1_17 C6_17 1.403(8) . ?
C2_17 C3_17 1.381(8) . ?
C2_17 H2_17 0.9500 . ?
C3_17 C4_17 1.381(8) . ?
C3_17 Cl7_17 1.746(5) . ?
C4_17 C5_17 1.371(8) . ?
C4_17 H4_17 0.9500 . ?
C5_17 C6_17 1.377(8) . ?
C5_17 Cl8_17 1.755(5) . ?
C6_17 H6_17 0.9500 . ?
C1_18 C2_18 1.403(8) . ?
C1_18 C6_18 1.408(8) . ?
C2_18 C3_18 1.375(9) . ?
C2_18 H2_18 0.9500 . ?
C3_18 C4_18 1.375(9) . ?
C3_18 Cl7_18 1.748(6) . ?
C4_18 C5_18 1.387(9) . ?
C4_18 H4_18 0.9500 . ?
C5_18 C6_18 1.368(9) . ?
C5_18 Cl8_18 1.760(6) . ?
C6_18 H6_18 0.9500 . ?

loop_
_geom_angle_atom_site_label_1
_geom_angle_atom_site_label_2
_geom_angle_atom_site_label_3
_geom_angle
_geom_angle_site_symmetry_1
_geom_angle_site_symmetry_3
_geom_angle_publ_flag
B2_1 Au1_1 B1_1 128.6(3) . . ?
B2_1 Au1_1 Mn1_1 148.8(2) . . ?
B1_1 Au1_1 Mn1_1 45.1(2) . . ?
B2_1 Au1_1 Mn2_1 45.2(2) . . ?
B1_1 Au1_1 Mn2_1 149.1(2) . . ?
Mn1_1 Au1_1 Mn2_1 159.92(3) . . ?
C2_1 Mn1_1 C1_1 88.5(3) . . ?
C2_1 Mn1_1 B1_1 76.9(3) . . ?
C1_1 Mn1_1 B1_1 112.4(3) . . ?
C2_1 Mn1_1 Au1_1 114.7(2) . . ?
C1_1 Mn1_1 Au1_1 74.7(2) . . ?
B1_1 Mn1_1 Au1_1 55.1(2) . . ?
Mn1_1 B1_1 Au1_1 79.9(3) . . ?
O1_1 C1_1 Mn1_1 175.9(6) . . ?
O2_1 C2_1 Mn1_1 177.4(6) . . ?
C4_1 Mn2_1 C3_1 87.6(3) . . ?
C4_1 Mn2_1 B2_1 78.3(4) . . ?
C3_1 Mn2_1 B2_1 112.5(3) . . ?
O3_1 C3_1 Mn2_1 174.8(6) . . ?
O4_1 C4_1 Mn2_1 178.5(8) . . ?
Mn2_1 B2_1 Au1_1 79.9(3) . . ?
C5_2 C1_2 C2_2 107.9(6) . . ?
C5_2 C1_2 H1_2 126.0 . . ?
C2_2 C1_2 H1_2 126.0 . . ?
C1_2 C2_2 C3_2 107.9(6) . . ?
C1_2 C2_2 H2_2 126.0 . . ?
C3_2 C2_2 H2_2 126.0 . . ?
C4_2 C3_2 C2_2 107.5(6) . . ?
C4_2 C3_2 H3_2 126.3 . . ?
C2_2 C3_2 H3_2 126.3 . . ?
C5_2 C4_2 C3_2 108.3(6) . . ?
C5_2 C4_2 H4_2 125.8 . . ?
C3_2 C4_2 H4_2 125.8 . . ?
C4_2 C5_2 C1_2 108.4(6) . . ?
C4_2 C5_2 H5_2 125.8 . . ?
C1_2 C5_2 H5_2 125.8 . . ?
C3_3 C1_3 C4_3 109.2(5) . . ?
C3_3 C1_3 C2_3 109.2(5) . . ?
C4_3 C1_3 C2_3 109.5(6) . . ?
C1_3 C2_3 H2A_3 109.5 . . ?
C1_3 C2_3 H2B_3 109.5 . . ?
H2A_3 C2_3 H2B_3 109.5 . . ?
C1_3 C2_3 H2C_3 109.5 . . ?
H2A_3 C2_3 H2C_3 109.5 . . ?
H2B_3 C2_3 H2C_3 109.5 . . ?
C1_3 C3_3 H3A_3 109.5 . . ?
C1_3 C3_3 H3B_3 109.5 . . ?
H3A_3 C3_3 H3B_3 109.5 . . ?
C1_3 C3_3 H3C_3 109.5 . . ?
H3A_3 C3_3 H3C_3 109.5 . . ?
H3B_3 C3_3 H3C_3 109.5 . . ?
C1_3 C4_3 H4A_3 109.5 . . ?
C1_3 C4_3 H4B_3 109.5 . . ?
H4A_3 C4_3 H4B_3 109.5 . . ?
C1_3 C4_3 H4C_3 109.5 . . ?
H4A_3 C4_3 H4C_3 109.5 . . ?
H4B_3 C4_3 H4C_3 109.5 . . ?
C5_4 C1_4 C2_4 108.0 . . ?
C5_4 C1_4 H1_4 126.0 . . ?
C2_4 C1_4 H1_4 126.0 . . ?
C3_4 C2_4 C1_4 108.0 . . ?
C3_4 C2_4 H2_4 126.0 . . ?
C1_4 C2_4 H2_4 126.0 . . ?
C2_4 C3_4 C4_4 108.0 . . ?
C2_4 C3_4 H3_4 126.0 . . ?
C4_4 C3_4 H3_4 126.0 . . ?
C5_4 C4_4 C3_4 108.0 . . ?
C5_4 C4_4 H4_4 126.0 . . ?
C3_4 C4_4 H4_4 126.0 . . ?
C4_4 C5_4 C1_4 108.0 . . ?
C4_4 C5_4 H5_4 126.0 . . ?
C1_4 C5_4 H5_4 126.0 . . ?
C2_104 C1_104 C5_104 108.0 . . ?
C2_104 C1_104 H1_104 126.0 . . ?
C5_104 C1_104 H1_104 126.0 . . ?
C1_104 C2_104 C3_104 108.0 . . ?
C1_104 C2_104 H2_104 126.0 . . ?
C3_104 C2_104 H2_104 126.0 . . ?
C4_104 C3_104 C2_104 108.0 . . ?
C4_104 C3_104 H3_104 126.0 . . ?
C2_104 C3_104 H3_104 126.0 . . ?
C3_104 C4_104 C5_104 108.0 . . ?
C3_104 C4_104 H4_104 126.0 . . ?
C5_104 C4_104 H4_104 126.0 . . ?
C4_104 C5_104 C1_104 108.0 . . ?
C4_104 C5_104 H5_104 126.0 . . ?
C1_104 C5_104 H5_104 126.0 . . ?
C4_5 C1_5 C2_5 109.7(6) . . ?
C4_5 C1_5 C3_5 109.1(6) . . ?
C2_5 C1_5 C3_5 108.5(6) . . ?
C1_5 C2_5 H2A_5 109.5 . . ?
C1_5 C2_5 H2B_5 109.5 . . ?
H2A_5 C2_5 H2B_5 109.5 . . ?
C1_5 C2_5 H2C_5 109.5 . . ?
H2A_5 C2_5 H2C_5 109.5 . . ?
H2B_5 C2_5 H2C_5 109.5 . . ?
C1_5 C3_5 H3A_5 109.5 . . ?
C1_5 C3_5 H3B_5 109.5 . . ?
H3A_5 C3_5 H3B_5 109.5 . . ?
C1_5 C3_5 H3C_5 109.5 . . ?
H3A_5 C3_5 H3C_5 109.5 . . ?
H3B_5 C3_5 H3C_5 109.5 . . ?
C1_5 C4_5 H4A_5 109.5 . . ?
C1_5 C4_5 H4B_5 109.5 . . ?
H4A_5 C4_5 H4B_5 109.5 . . ?
C1_5 C4_5 H4C_5 109.5 . . ?
H4A_5 C4_5 H4C_5 109.5 . . ?
H4B_5 C4_5 H4C_5 109.5 . . ?
C2_6 Mn1_6 C1_6 90.3(3) . . ?
O1_6 C1_6 Mn1_6 178.3(6) . . ?
O2_6 C2_6 Mn1_6 175.9(7) . . ?
C5_7 C1_7 C2_7 109.3(10) . . ?
C5_7 C1_7 H1_7 125.4 . . ?
C2_7 C1_7 H1_7 125.4 . . ?
C3_7 C2_7 C1_7 107.9(11) . . ?
C3_7 C2_7 H2_7 126.0 . . ?
C1_7 C2_7 H2_7 126.0 . . ?
C4_7 C3_7 C2_7 109.2(11) . . ?
C4_7 C3_7 H3_7 125.4 . . ?
C2_7 C3_7 H3_7 125.4 . . ?
C3_7 C4_7 C5_7 107.7(11) . . ?
C3_7 C4_7 H4_7 126.2 . . ?
C5_7 C4_7 H4_7 126.2 . . ?
C1_7 C5_7 C4_7 105.9(10) . . ?
C1_7 C5_7 H5_7 127.0 . . ?
C4_7 C5_7 H5_7 127.0 . . ?
C5_107 C1_107 C2_107 111(3) . . ?
C5_107 C1_107 H1_107 124.7 . . ?
C2_107 C1_107 H1_107 124.7 . . ?
C1_107 C2_107 C3_107 104(2) . . ?
C1_107 C2_107 H2_107 127.8 . . ?
C3_107 C2_107 H2_107 127.8 . . ?
C4_107 C3_107 C2_107 108(2) . . ?
C4_107 C3_107 H3_107 125.9 . . ?
C2_107 C3_107 H3_107 125.9 . . ?
C3_107 C4_107 C5_107 108(3) . . ?
C3_107 C4_107 H4_107 126.0 . . ?
C5_107 C4_107 H4_107 126.0 . . ?
C1_107 C5_107 C4_107 109(3) . . ?
C1_107 C5_107 H5_107 125.6 . . ?
C4_107 C5_107 H5_107 125.6 . . ?
C3_8 C1_8 C2_8 110.4(6) . . ?
C3_8 C1_8 C4_8 108.5(6) . . ?
C2_8 C1_8 C4_8 108.4(6) . . ?
C3_8 C1_8 B1_8 108.8(5) . . ?
C2_8 C1_8 B1_8 109.6(5) . . ?
C4_8 C1_8 B1_8 111.2(5) . . ?
C1_8 C2_8 H2A_8 109.5 . . ?
C1_8 C2_8 H2B_8 109.5 . . ?
H2A_8 C2_8 H2B_8 109.5 . . ?
C1_8 C2_8 H2C_8 109.5 . . ?
H2A_8 C2_8 H2C_8 109.5 . . ?
H2B_8 C2_8 H2C_8 109.5 . . ?
C1_8 C3_8 H3A_8 109.5 . . ?
C1_8 C3_8 H3B_8 109.5 . . ?
H3A_8 C3_8 H3B_8 109.5 . . ?
C1_8 C3_8 H3C_8 109.5 . . ?
H3A_8 C3_8 H3C_8 109.5 . . ?
H3B_8 C3_8 H3C_8 109.5 . . ?
C1_8 C4_8 H4A_8 109.5 . . ?
C1_8 C4_8 H4B_8 109.5 . . ?
H4A_8 C4_8 H4B_8 109.5 . . ?
C1_8 C4_8 H4C_8 109.5 . . ?
H4A_8 C4_8 H4C_8 109.5 . . ?
H4B_8 C4_8 H4C_8 109.5 . . ?
Mn2_106 Au1_106 C3_106 41.31(18) . . ?
C4_106 Mn2_106 C3_106 87.6(4) . . ?
C4_106 Mn2_106 Au1_106 114.7(3) . . ?
C3_106 Mn2_106 Au1_106 72.7(3) . . ?
O3_106 C3_106 Mn2_106 178.2(8) . . ?
O3_106 C3_106 Au1_106 114.1(6) . . ?
Mn2_106 C3_106 Au1_106 65.9(2) . . ?
O4_106 C4_106 Mn2_106 173.5(7) . . ?
C2_109 C1_109 C5_109 108.0 . . ?
C2_109 C1_109 H1_109 126.0 . . ?
C5_109 C1_109 H1_109 126.0 . . ?
C1_109 C2_109 C3_109 108.0 . . ?
C1_109 C2_109 H2_109 126.0 . . ?
C3_109 C2_109 H2_109 126.0 . . ?
C4_109 C3_109 C2_109 108.0 . . ?
C4_109 C3_109 H3_109 126.0 . . ?
C2_109 C3_109 H3_109 126.0 . . ?
C5_109 C4_109 C3_109 108.0 . . ?
C5_109 C4_109 H4_109 126.0 . . ?
C3_109 C4_109 H4_109 126.0 . . ?
C4_109 C5_109 C1_109 108.0 . . ?
C4_109 C5_109 H5_109 126.0 . . ?
C1_109 C5_109 H5_109 126.0 . . ?
C3_110 C1_110 C4_110 109.4(7) . . ?
C3_110 C1_110 B1_110 111.7(6) . . ?
C4_110 C1_110 B1_110 109.2(5) . . ?
C3_110 C1_110 C2_110 110.6(7) . . ?
C4_110 C1_110 C2_110 108.8(6) . . ?
B1_110 C1_110 C2_110 107.1(6) . . ?
C1_110 C2_110 H2A_110 109.5 . . ?
C1_110 C2_110 H2B_110 109.5 . . ?
H2A_110 C2_110 H2B_110 109.5 . . ?
C1_110 C2_110 H2C_110 109.5 . . ?
H2A_110 C2_110 H2C_110 109.5 . . ?
H2B_110 C2_110 H2C_110 109.5 . . ?
C1_110 C3_110 H3A_110 109.5 . . ?
C1_110 C3_110 H3B_110 109.5 . . ?
H3A_110 C3_110 H3B_110 109.5 . . ?
C1_110 C3_110 H3C_110 109.5 . . ?
H3A_110 C3_110 H3C_110 109.5 . . ?
H3B_110 C3_110 H3C_110 109.5 . . ?
C1_110 C4_110 H4A_110 109.5 . . ?
C1_110 C4_110 H4B_110 109.5 . . ?
H4A_110 C4_110 H4B_110 109.5 . . ?
C1_110 C4_110 H4C_110 109.5 . . ?
H4A_110 C4_110 H4C_110 109.5 . . ?
H4B_110 C4_110 H4C_110 109.5 . . ?
C4_206 Mn2_206 C3_206 88.4 . . ?
C4_206 Mn2_206 Au1_206 114.4 . . ?
C3_206 Mn2_206 Au1_206 74.7 . . ?
O3_206 C3_206 Mn2_206 175.8 . . ?
O4_206 C4_206 Mn2_206 176.9 . . ?
C5_209 C1_209 C2_209 107.9 . . ?
C5_209 C1_209 H1_209 126.1 . . ?
C2_209 C1_209 H1_209 126.1 . . ?
C3_209 C2_209 C1_209 107.7 . . ?
C3_209 C2_209 H2_209 126.1 . . ?
C1_209 C2_209 H2_209 126.1 . . ?
C2_209 C3_209 C4_209 108.2 . . ?
C2_209 C3_209 H3_209 125.9 . . ?
C4_209 C3_209 H3_209 125.9 . . ?
C5_209 C4_209 C3_209 108.0 . . ?
C5_209 C4_209 H4_209 126.0 . . ?
C3_209 C4_209 H4_209 126.0 . . ?
C4_209 C5_209 C1_209 108.2 . . ?
C4_209 C5_209 H5_209 125.9 . . ?
C1_209 C5_209 H5_209 125.9 . . ?
C3_210 C1_210 C2_210 109.0 . . ?
C3_210 C1_210 C4_210 109.2 . . ?
C2_210 C1_210 C4_210 109.6 . . ?
C3_210 C1_210 B1_210 109.6 . . ?
C2_210 C1_210 B1_210 107.2 . . ?
C4_210 C1_210 B1_210 112.2 . . ?
C1_210 C2_210 H2A_210 109.5 . . ?
C1_210 C2_210 H2B_210 109.5 . . ?
H2A_210 C2_210 H2B_210 109.5 . . ?
C1_210 C2_210 H2C_210 109.5 . . ?
H2A_210 C2_210 H2C_210 109.5 . . ?
H2B_210 C2_210 H2C_210 109.5 . . ?
C1_210 C3_210 H3A_210 109.5 . . ?
C1_210 C3_210 H3B_210 109.5 . . ?
H3A_210 C3_210 H3B_210 109.5 . . ?
C1_210 C3_210 H3C_210 109.5 . . ?
H3A_210 C3_210 H3C_210 109.5 . . ?
H3B_210 C3_210 H3C_210 109.5 . . ?
C1_210 C4_210 H4A_210 109.5 . . ?
C1_210 C4_210 H4B_210 109.5 . . ?
H4A_210 C4_210 H4B_210 109.5 . . ?
C1_210 C4_210 H4C_210 109.5 . . ?
H4A_210 C4_210 H4C_210 109.5 . . ?
H4B_210 C4_210 H4C_210 109.5 . . ?
C2_11 C1_11 C6_11 116.0(6) . . ?
C2_11 C1_11 B1 122.8(5) . . ?
C6_11 C1_11 B1 120.9(5) . . ?
C3_11 C2_11 C1_11 122.1(6) . . ?
C3_11 C2_11 H2_11 118.9 . . ?
C1_11 C2_11 H2_11 118.9 . . ?
C2_11 C3_11 C4_11 121.3(6) . . ?
C2_11 C3_11 Cl7_11 119.9(5) . . ?
C4_11 C3_11 Cl7_11 118.8(5) . . ?
C5_11 C4_11 C3_11 117.2(6) . . ?
C5_11 C4_11 H4_11 121.4 . . ?
C3_11 C4_11 H4_11 121.4 . . ?
C4_11 C5_11 C6_11 122.4(6) . . ?
C4_11 C5_11 Cl8_11 118.1(5) . . ?
C6_11 C5_11 Cl8_11 119.5(5) . . ?
C5_11 C6_11 C1_11 120.9(6) . . ?
C5_11 C6_11 H6_11 119.5 . . ?
C1_11 C6_11 H6_11 119.5 . . ?
C2_12 C1_12 C6_12 116.5(5) . . ?
C2_12 C1_12 B1 118.5(5) . . ?
C6_12 C1_12 B1 125.0(5) . . ?
C3_12 C2_12 C1_12 121.6(6) . . ?
C3_12 C2_12 H2_12 119.2 . . ?
C1_12 C2_12 H2_12 119.2 . . ?
C4_12 C3_12 C2_12 122.3(6) . . ?
C4_12 C3_12 Cl7_12 119.5(5) . . ?
C2_12 C3_12 Cl7_12 118.0(5) . . ?
C3_12 C4_12 C5_12 116.0(6) . . ?
C3_12 C4_12 H4_12 122.0 . . ?
C5_12 C4_12 H4_12 122.0 . . ?
C6_12 C5_12 C4_12 122.8(6) . . ?
C6_12 C5_12 Cl8_12 119.6(5) . . ?
C4_12 C5_12 Cl8_12 117.6(5) . . ?
C5_12 C6_12 C1_12 120.7(6) . . ?
C5_12 C6_12 H6_12 119.6 . . ?
C1_12 C6_12 H6_12 119.6 . . ?
C6_13 C1_13 C2_13 116.7(5) . . ?
C6_13 C1_13 B1 121.7(5) . . ?
C2_13 C1_13 B1 121.5(5) . . ?
C3_13 C2_13 C1_13 120.5(5) . . ?
C3_13 C2_13 H2_13 119.8 . . ?
C1_13 C2_13 H2_13 119.8 . . ?
C4_13 C3_13 C2_13 122.7(5) . . ?
C4_13 C3_13 Cl7_13 118.2(4) . . ?
C2_13 C3_13 Cl7_13 119.1(5) . . ?
C3_13 C4_13 C5_13 116.7(5) . . ?
C3_13 C4_13 H4_13 121.7 . . ?
C5_13 C4_13 H4_13 121.7 . . ?
C4_13 C5_13 C6_13 122.2(5) . . ?
C4_13 C5_13 Cl8_13 118.3(4) . . ?
C6_13 C5_13 Cl8_13 119.5(5) . . ?
C5_13 C6_13 C1_13 121.2(5) . . ?
C5_13 C6_13 H6_13 119.4 . . ?
C1_13 C6_13 H6_13 119.4 . . ?
C6_14 C1_14 C2_14 117.0(6) . . ?
C6_14 C1_14 B1 122.5(5) . . ?
C2_14 C1_14 B1 120.3(5) . . ?
C3_14 C2_14 C1_14 121.5(6) . . ?
C3_14 C2_14 H2_14 119.3 . . ?
C1_14 C2_14 H2_14 119.3 . . ?
C4_14 C3_14 C2_14 121.5(6) . . ?
C4_14 C3_14 Cl7_14 118.7(5) . . ?
C2_14 C3_14 Cl7_14 119.7(5) . . ?
C3_14 C4_14 C5_14 117.7(6) . . ?
C3_14 C4_14 H4_14 121.1 . . ?
C5_14 C4_14 H4_14 121.1 . . ?
C4_14 C5_14 C6_14 121.9(6) . . ?
C4_14 C5_14 Cl8_14 118.2(5) . . ?
C6_14 C5_14 Cl8_14 119.9(6) . . ?
C1_14 C6_14 C5_14 120.3(6) . . ?
C1_14 C6_14 H6_14 119.9 . . ?
C5_14 C6_14 H6_14 119.9 . . ?
C6_15 C1_15 C2_15 116.7(5) . . ?
C6_15 C1_15 B2 123.3(5) . . ?
C2_15 C1_15 B2 119.8(5) . . ?
C3_15 C2_15 C1_15 120.4(6) . . ?
C3_15 C2_15 H2_15 119.8 . . ?
C1_15 C2_15 H2_15 119.8 . . ?
C4_15 C3_15 C2_15 123.5(5) . . ?
C4_15 C3_15 Cl7_15 117.7(4) . . ?
C2_15 C3_15 Cl7_15 118.8(5) . . ?
C3_15 C4_15 C5_15 116.5(5) . . ?
C3_15 C4_15 H4_15 121.8 . . ?
C5_15 C4_15 H4_15 121.8 . . ?
C4_15 C5_15 C6_15 122.1(6) . . ?
C4_15 C5_15 Cl8_15 118.1(5) . . ?
C6_15 C5_15 Cl8_15 119.9(5) . . ?
C5_15 C6_15 C1_15 120.9(5) . . ?
C5_15 C6_15 H6_15 119.6 . . ?
C1_15 C6_15 H6_15 119.6 . . ?
C2_16 C1_16 C6_16 115.7(5) . . ?
C2_16 C1_16 B2 121.5(5) . . ?
C6_16 C1_16 B2 122.5(5) . . ?
C3_16 C2_16 C1_16 121.8(6) . . ?
C3_16 C2_16 H2_16 119.1 . . ?
C1_16 C2_16 H2_16 119.1 . . ?
C4_16 C3_16 C2_16 122.3(6) . . ?
C4_16 C3_16 Cl7_16 118.6(5) . . ?
C2_16 C3_16 Cl7_16 119.1(5) . . ?
C3_16 C4_16 C5_16 116.6(5) . . ?
C3_16 C4_16 H4_16 121.7 . . ?
C5_16 C4_16 H4_16 121.7 . . ?
C6_16 C5_16 C4_16 122.3(6) . . ?
C6_16 C5_16 Cl8_16 119.9(5) . . ?
C4_16 C5_16 Cl8_16 117.8(5) . . ?
C5_16 C6_16 C1_16 121.3(6) . . ?
C5_16 C6_16 H6_16 119.4 . . ?
C1_16 C6_16 H6_16 119.4 . . ?
C2_17 C1_17 C6_17 115.8(5) . . ?
C2_17 C1_17 B2 122.4(5) . . ?
C6_17 C1_17 B2 121.4(5) . . ?
C3_17 C2_17 C1_17 121.8(5) . . ?
C3_17 C2_17 H2_17 119.1 . . ?
C1_17 C2_17 H2_17 119.1 . . ?
C4_17 C3_17 C2_17 122.2(5) . . ?
C4_17 C3_17 Cl7_17 118.1(4) . . ?
C2_17 C3_17 Cl7_17 119.7(4) . . ?
C5_17 C4_17 C3_17 116.1(5) . . ?
C5_17 C4_17 H4_17 122.0 . . ?
C3_17 C4_17 H4_17 122.0 . . ?
C4_17 C5_17 C6_17 123.1(5) . . ?
C4_17 C5_17 Cl8_17 117.8(4) . . ?
C6_17 C5_17 Cl8_17 119.1(4) . . ?
C5_17 C6_17 C1_17 121.0(5) . . ?
C5_17 C6_17 H6_17 119.5 . . ?
C1_17 C6_17 H6_17 119.5 . . ?
C2_18 C1_18 C6_18 115.1(6) . . ?
C2_18 C1_18 B2 124.4(5) . . ?
C6_18 C1_18 B2 120.3(5) . . ?
C3_18 C2_18 C1_18 121.9(6) . . ?
C3_18 C2_18 H2_18 119.0 . . ?
C1_18 C2_18 H2_18 119.0 . . ?
C4_18 C3_18 C2_18 122.5(6) . . ?
C4_18 C3_18 Cl7_18 117.4(5) . . ?
C2_18 C3_18 Cl7_18 120.1(5) . . ?
C3_18 C4_18 C5_18 116.3(6) . . ?
C3_18 C4_18 H4_18 121.9 . . ?
C5_18 C4_18 H4_18 121.9 . . ?
C6_18 C5_18 C4_18 122.3(6) . . ?
C6_18 C5_18 Cl8_18 119.8(5) . . ?
C4_18 C5_18 Cl8_18 117.8(5) . . ?
C5_18 C6_18 C1_18 121.9(6) . . ?
C5_18 C6_18 H6_18 119.0 . . ?
C1_18 C6_18 H6_18 119.0 . . ?

loop_
_geom_torsion_atom_site_label_1
_geom_torsion_atom_site_label_2
_geom_torsion_atom_site_label_3
_geom_torsion_atom_site_label_4
_geom_torsion
_geom_torsion_site_symmetry_1
_geom_torsion_site_symmetry_2
_geom_torsion_site_symmetry_3
_geom_torsion_site_symmetry_4
_geom_torsion_publ_flag
C2_1 Mn1_1 B1_1 Au1_1 -133.3(3) . . . . ?
C1_1 Mn1_1 B1_1 Au1_1 -50.5(3) . . . . ?
C4_1 Mn2_1 B2_1 Au1_1 -132.7(3) . . . . ?
C3_1 Mn2_1 B2_1 Au1_1 -50.3(3) . . . . ?
C5_2 C1_2 C2_2 C3_2 -0.2(7) . . . . ?
C1_2 C2_2 C3_2 C4_2 0.6(8) . . . . ?
C2_2 C3_2 C4_2 C5_2 -0.8(8) . . . . ?
C3_2 C4_2 C5_2 C1_2 0.6(8) . . . . ?
C2_2 C1_2 C5_2 C4_2 -0.3(8) . . . . ?
C5_4 C1_4 C2_4 C3_4 0.0 . . . . ?
C1_4 C2_4 C3_4 C4_4 0.0 . . . . ?
C2_4 C3_4 C4_4 C5_4 0.0 . . . . ?
C3_4 C4_4 C5_4 C1_4 0.0 . . . . ?
C2_4 C1_4 C5_4 C4_4 0.0 . . . . ?
C5_104 C1_104 C2_104 C3_104 0.0 . . . . ?
C1_104 C2_104 C3_104 C4_104 0.0 . . . . ?
C2_104 C3_104 C4_104 C5_104 0.0 . . . . ?
C3_104 C4_104 C5_104 C1_104 0.0 . . . . ?
C2_104 C1_104 C5_104 C4_104 0.0 . . . . ?
C5_7 C1_7 C2_7 C3_7 0.5(13) . . . . ?
C1_7 C2_7 C3_7 C4_7 -1.2(14) . . . . ?
C2_7 C3_7 C4_7 C5_7 1.4(14) . . . . ?
C2_7 C1_7 C5_7 C4_7 0.4(12) . . . . ?
C3_7 C4_7 C5_7 C1_7 -1.1(13) . . . . ?
C5_107 C1_107 C2_107 C3_107 2(3) . . . . ?
C1_107 C2_107 C3_107 C4_107 -1(3) . . . . ?
C2_107 C3_107 C4_107 C5_107 0(3) . . . . ?
C2_107 C1_107 C5_107 C4_107 -1(4) . . . . ?
C3_107 C4_107 C5_107 C1_107 1(4) . . . . ?
C4_106 Mn2_106 C3_106 Au1_106 116.8(3) . . . . ?
C5_109 C1_109 C2_109 C3_109 0.0 . . . . ?
C1_109 C2_109 C3_109 C4_109 0.0 . . . . ?
C2_109 C3_109 C4_109 C5_109 0.0 . . . . ?
C3_109 C4_109 C5_109 C1_109 0.0 . . . . ?
C2_109 C1_109 C5_109 C4_109 0.0 . . . . ?
C5_209 C1_209 C2_209 C3_209 0.8 . . . . ?
C1_209 C2_209 C3_209 C4_209 -1.0 . . . . ?
C2_209 C3_209 C4_209 C5_209 0.8 . . . . ?
C3_209 C4_209 C5_209 C1_209 -0.3 . . . . ?
C2_209 C1_209 C5_209 C4_209 -0.3 . . . . ?
C6_11 C1_11 C2_11 C3_11 -2.2(8) . . . . ?
B1 C1_11 C2_11 C3_11 -175.9(5) . . . . ?
C1_11 C2_11 C3_11 C4_11 1.6(9) . . . . ?
C1_11 C2_11 C3_11 Cl7_11 -179.0(5) . . . . ?
C2_11 C3_11 C4_11 C5_11 0.5(9) . . . . ?
Cl7_11 C3_11 C4_11 C5_11 -178.9(4) . . . . ?
C3_11 C4_11 C5_11 C6_11 -1.8(9) . . . . ?
C3_11 C4_11 C5_11 Cl8_11 178.7(4) . . . . ?
C4_11 C5_11 C6_11 C1_11 1.1(9) . . . . ?
Cl8_11 C5_11 C6_11 C1_11 -179.3(4) . . . . ?
C2_11 C1_11 C6_11 C5_11 0.9(8) . . . . ?
B1 C1_11 C6_11 C5_11 174.7(5) . . . . ?
C6_12 C1_12 C2_12 C3_12 -1.4(9) . . . . ?
B1 C1_12 C2_12 C3_12 175.6(6) . . . . ?
C1_12 C2_12 C3_12 C4_12 2.0(10) . . . . ?
C1_12 C2_12 C3_12 Cl7_12 177.9(5) . . . . ?
C2_12 C3_12 C4_12 C5_12 -0.6(11) . . . . ?
Cl7_12 C3_12 C4_12 C5_12 -176.4(6) . . . . ?
C3_12 C4_12 C5_12 C6_12 -1.4(11) . . . . ?
C3_12 C4_12 C5_12 Cl8_12 177.2(6) . . . . ?
C4_12 C5_12 C6_12 C1_12 2.0(11) . . . . ?
Cl8_12 C5_12 C6_12 C1_12 -176.5(5) . . . . ?
C2_12 C1_12 C6_12 C5_12 -0.6(10) . . . . ?
B1 C1_12 C6_12 C5_12 -177.3(6) . . . . ?
C6_13 C1_13 C2_13 C3_13 2.1(8) . . . . ?
B1 C1_13 C2_13 C3_13 177.6(5) . . . . ?
C1_13 C2_13 C3_13 C4_13 -1.2(9) . . . . ?
C1_13 C2_13 C3_13 Cl7_13 177.4(4) . . . . ?
C2_13 C3_13 C4_13 C5_13 -0.2(9) . . . . ?
Cl7_13 C3_13 C4_13 C5_13 -178.8(4) . . . . ?
C3_13 C4_13 C5_13 C6_13 0.6(9) . . . . ?
C3_13 C4_13 C5_13 Cl8_13 -179.9(5) . . . . ?
C4_13 C5_13 C6_13 C1_13 0.4(9) . . . . ?
Cl8_13 C5_13 C6_13 C1_13 -179.0(5) . . . . ?
C2_13 C1_13 C6_13 C5_13 -1.8(9) . . . . ?
B1 C1_13 C6_13 C5_13 -177.2(6) . . . . ?
C6_14 C1_14 C2_14 C3_14 -0.2(9) . . . . ?
B1 C1_14 C2_14 C3_14 -175.6(5) . . . . ?
C1_14 C2_14 C3_14 C4_14 -0.9(10) . . . . ?
C1_14 C2_14 C3_14 Cl7_14 -179.3(5) . . . . ?
C2_14 C3_14 C4_14 C5_14 1.0(10) . . . . ?
Cl7_14 C3_14 C4_14 C5_14 179.4(5) . . . . ?
C3_14 C4_14 C5_14 C6_14 0.0(10) . . . . ?
C3_14 C4_14 C5_14 Cl8_14 -178.8(5) . . . . ?
C2_14 C1_14 C6_14 C5_14 1.0(9) . . . . ?
B1 C1_14 C6_14 C5_14 176.4(6) . . . . ?
C4_14 C5_14 C6_14 C1_14 -1.0(10) . . . . ?
Cl8_14 C5_14 C6_14 C1_14 177.8(5) . . . . ?
C6_15 C1_15 C2_15 C3_15 -0.3(8) . . . . ?
B2 C1_15 C2_15 C3_15 -175.5(5) . . . . ?
C1_15 C2_15 C3_15 C4_15 -1.0(9) . . . . ?
C1_15 C2_15 C3_15 Cl7_15 178.2(4) . . . . ?
C2_15 C3_15 C4_15 C5_15 0.7(9) . . . . ?
Cl7_15 C3_15 C4_15 C5_15 -178.4(4) . . . . ?
C3_15 C4_15 C5_15 C6_15 0.8(9) . . . . ?
C3_15 C4_15 C5_15 Cl8_15 -178.0(4) . . . . ?
C4_15 C5_15 C6_15 C1_15 -2.0(9) . . . . ?
Cl8_15 C5_15 C6_15 C1_15 176.8(4) . . . . ?
C2_15 C1_15 C6_15 C5_15 1.7(8) . . . . ?
B2 C1_15 C6_15 C5_15 176.8(5) . . . . ?
C6_16 C1_16 C2_16 C3_16 0.3(9) . . . . ?
B2 C1_16 C2_16 C3_16 174.8(6) . . . . ?
C1_16 C2_16 C3_16 C4_16 0.7(10) . . . . ?
C1_16 C2_16 C3_16 Cl7_16 -179.1(5) . . . . ?
C2_16 C3_16 C4_16 C5_16 -0.8(10) . . . . ?
Cl7_16 C3_16 C4_16 C5_16 179.1(5) . . . . ?
C3_16 C4_16 C5_16 C6_16 -0.2(10) . . . . ?
C3_16 C4_16 C5_16 Cl8_16 179.1(5) . . . . ?
C4_16 C5_16 C6_16 C1_16 1.2(10) . . . . ?
Cl8_16 C5_16 C6_16 C1_16 -178.0(5) . . . . ?
C2_16 C1_16 C6_16 C5_16 -1.3(8) . . . . ?
B2 C1_16 C6_16 C5_16 -175.6(5) . . . . ?
C6_17 C1_17 C2_17 C3_17 0.5(9) . . . . ?
B2 C1_17 C2_17 C3_17 173.7(5) . . . . ?
C1_17 C2_17 C3_17 C4_17 -0.1(9) . . . . ?
C1_17 C2_17 C3_17 Cl7_17 -177.6(5) . . . . ?
C2_17 C3_17 C4_17 C5_17 -0.6(9) . . . . ?
Cl7_17 C3_17 C4_17 C5_17 176.9(4) . . . . ?
C3_17 C4_17 C5_17 C6_17 0.9(9) . . . . ?
C3_17 C4_17 C5_17 Cl8_17 -178.5(4) . . . . ?
C4_17 C5_17 C6_17 C1_17 -0.5(9) . . . . ?
Cl8_17 C5_17 C6_17 C1_17 178.9(5) . . . . ?
C2_17 C1_17 C6_17 C5_17 -0.2(9) . . . . ?
B2 C1_17 C6_17 C5_17 -173.5(6) . . . . ?
C6_18 C1_18 C2_18 C3_18 0.1(8) . . . . ?
B2 C1_18 C2_18 C3_18 -174.3(5) . . . . ?
C1_18 C2_18 C3_18 C4_18 -1.3(9) . . . . ?
C1_18 C2_18 C3_18 Cl7_18 179.7(4) . . . . ?
C2_18 C3_18 C4_18 C5_18 1.5(9) . . . . ?
Cl7_18 C3_18 C4_18 C5_18 -179.4(4) . . . . ?
C3_18 C4_18 C5_18 C6_18 -0.7(9) . . . . ?
C3_18 C4_18 C5_18 Cl8_18 177.3(4) . . . . ?
C4_18 C5_18 C6_18 C1_18 -0.5(9) . . . . ?
Cl8_18 C5_18 C6_18 C1_18 -178.4(4) . . . . ?
C2_18 C1_18 C6_18 C5_18 0.7(8) . . . . ?
B2 C1_18 C6_18 C5_18 175.4(5) . . . . ?

_refine_diff_density_max         3.578
_refine_diff_density_min         -1.541
_refine_diff_density_rms         0.140

_shelxl_version_number           2014/6

_shelx_res_file                  
;
TITL KR835 in P2(1)/c
CELL 0.71073   18.43502   33.79815   17.28807    90.0000  113.8317   90.0000
ZERR    8.00    0.00635    0.01465    0.00527     0.0000    0.0177    0.0000
LATT  1
SYMM -X, 0.5+Y, 0.5-Z
SFAC C  H  B  O  Cl Mn Au
UNIT 368 320 24 32 64 16 8
LIST 4
L.S. 8
SIZE 0.190        0.204        0.279
temp -173
BOND $H
CONF
shel 999 0.83
ACTA 50.48 nohkl
FMAP 2
PLAN 10

rem CONN Mn1_1 0
rem CONN Mn2_1 0
rem CONN Mn1_6 0
rem CONN Mn2_106 0
rem CONN Mn2_206 0

BIND AU1_1 B1_1
BIND AU1_1 Mn1_1
BIND B1_1 Mn1_1

WGHT    0.033600   66.265213
FVAR       0.03177   0.57244   0.70702   0.89414   0.03730
MOLE 1
RESI 1 MAIN
AU1   7    0.239587    0.369137    0.892245    11.00000    0.01949    0.01591 =
         0.02146    0.00070    0.00921   -0.00195
MN1   6    0.356265    0.384237    0.846989    11.00000    0.01587    0.01730 =
         0.01923   -0.00019    0.00548   -0.00186
B1    3    0.285939    0.422349    0.857010    11.00000    0.02379    0.02460 =
         0.01496   -0.00053    0.00898   -0.01005
C1    1    0.399273    0.353030    0.940902    11.00000    0.01965    0.01529 =
         0.03385   -0.00066    0.00993   -0.00086
O1    4    0.430384    0.333725    0.999097    11.00000    0.03374    0.02436 =
         0.03526    0.00647    0.00839    0.00293
C2    1    0.421403    0.423394    0.905564    11.00000    0.02488    0.02696 =
         0.01981    0.00310    0.00956    0.00511
O2    4    0.464746    0.447656    0.941693    11.00000    0.02630    0.02759 =
         0.02841   -0.00438    0.00306   -0.01027
MN2   6    0.120794    0.331898    0.906344    11.00000    0.02433    0.02690 =
         0.04732    0.00569    0.01339   -0.00737
C3    1    0.077385    0.359140    0.807742    11.00000    0.01705    0.04494 =
         0.03589   -0.01106    0.01399   -0.00461
O3    4    0.044791    0.375701    0.746210    11.00000    0.04097    0.06746 =
         0.02895   -0.00174    0.01231    0.00480
C4    1    0.060907    0.361387    0.944266    11.00000    0.02549    0.06694 =
         0.03659    0.01011    0.01197   -0.00018
O4    4    0.020902    0.379829    0.967993    11.00000    0.03786    0.11821 =
         0.04971    0.00309    0.02733    0.01572
B2    3    0.198586    0.361499    0.993086    11.00000    0.02313    0.02618 =
         0.03828    0.01488    0.01638    0.00169
RESI 0
RESI 2 CP
C1    1    0.289021    0.387091    0.714552    11.00000    0.02875    0.04602 =
         0.01770   -0.00240    0.00315    0.00189
AFIX  43
H1    2    0.240374    0.401103    0.689402    11.00000   -1.20000
AFIX   0
C2    1    0.365270    0.402750    0.734154    11.00000    0.03909    0.03832 =
         0.02037   -0.00300    0.01708   -0.01332
AFIX  43
H2    2    0.377101    0.429160    0.724393    11.00000   -1.20000
AFIX   0
C3    1    0.421047    0.372206    0.770916    11.00000    0.02683    0.05453 =
         0.03357   -0.01204    0.01951   -0.00528
AFIX  43
H3    2    0.477037    0.374413    0.790750    11.00000   -1.20000
AFIX   0
C4    1    0.378272    0.337814    0.772746    11.00000    0.04520    0.02716 =
         0.03892   -0.00682    0.02207    0.00569
AFIX  43
H4    2    0.400579    0.312647    0.793557    11.00000   -1.20000
AFIX   0
C5    1    0.297646    0.347102    0.738769    11.00000    0.03662    0.03502 =
         0.02906   -0.01543    0.01573   -0.01654
AFIX  43
H5    2    0.255737    0.329401    0.732999    11.00000   -1.20000
AFIX   0
RESI 0
RESI 3 TBU
C1    1    0.248312    0.463907    0.850299    11.00000    0.02815    0.01982 =
         0.03302    0.00726    0.01859    0.00109
C2    1    0.292288    0.484593    0.936934    11.00000    0.04693    0.01982 =
         0.03772   -0.00132    0.02315   -0.00096
AFIX  33
H2A   2    0.284707    0.469307    0.981266    11.00000   -1.50000
H2B   2    0.349012    0.486221    0.949465    11.00000   -1.50000
H2C   2    0.270917    0.511314    0.934783    11.00000   -1.50000
AFIX   0
C3    1    0.260470    0.488093    0.780872    11.00000    0.03909    0.02235 =
         0.03620    0.01174    0.01737    0.00507
AFIX  33
H3A   2    0.317207    0.489597    0.793404    11.00000   -1.50000
H3B   2    0.232544    0.475202    0.725988    11.00000   -1.50000
H3C   2    0.239389    0.514854    0.779088    11.00000   -1.50000
AFIX   0
C4    1    0.158968    0.461638    0.830264    11.00000    0.03153    0.02219 =
         0.05824    0.01420    0.02225    0.00515
AFIX  33
H4A   2    0.151013    0.446279    0.874286    11.00000   -1.50000
H4B   2    0.137977    0.488423    0.828437    11.00000   -1.50000
H4C   2    0.131132    0.448771    0.775337    11.00000   -1.50000
AFIX  56
RESI 0

simu 0.003 c1_4 > c5_104
delu 0.003 c1_4 > c5_104
isor 0.003 c1_4 > c5_104
part 1 21
RESI 4 CP
C1    1    0.184165    0.281753    0.975605    21.00000    0.05055    0.04582 =
         0.05244    0.00125    0.01894   -0.00120
AFIX  43
H1    2    0.235859    0.282681    1.019646    21.00000   -1.20000
AFIX  55
C2    1    0.111699    0.285146    0.985689    21.00000    0.05124    0.04686 =
         0.05215    0.00125    0.01984   -0.00199
AFIX  43
H2    2    0.106400    0.288742    1.037659    21.00000   -1.20000
AFIX  55
C3    1    0.048544    0.282219    0.904450    21.00000    0.05020    0.04717 =
         0.05253    0.00007    0.02016   -0.00266
AFIX  43
H3    2   -0.006424    0.283514    0.892530    21.00000   -1.20000
AFIX  55
C4    1    0.081978    0.277018    0.844159    21.00000    0.04942    0.04638 =
         0.05200   -0.00084    0.02002   -0.00151
AFIX  43
H4    2    0.053305    0.274221    0.784821    21.00000   -1.20000
AFIX  55
C5    1    0.165797    0.276729    0.888135    21.00000    0.04990    0.04586 =
         0.05231   -0.00009    0.01932   -0.00117
AFIX  43
H5    2    0.203044    0.273707    0.863383    21.00000   -1.20000
AFIX  56
RESI 0
part 2 -21
RESI 104 CP
C1    1    0.050887    0.278620    0.854548   -21.00000    0.05072    0.04703 =
         0.05203    0.00043    0.01906   -0.00286
AFIX  43
H1    2   -0.004577    0.278413    0.821031   -21.00000   -1.20000
AFIX  55
C2    1    0.111531    0.279501    0.823715   -21.00000    0.05111    0.04672 =
         0.05192   -0.00011    0.01923   -0.00176
AFIX  43
H2    2    0.103761    0.279988    0.765950   -21.00000   -1.20000
AFIX  55
C3    1    0.185827    0.279528    0.894387   -21.00000    0.05054    0.04605 =
         0.05228   -0.00023    0.01912   -0.00101
AFIX  43
H3    2    0.236490    0.280035    0.892203   -21.00000   -1.20000
AFIX  55
C4    1    0.171102    0.278663    0.968897   -21.00000    0.05051    0.04601 =
         0.05219    0.00106    0.01892   -0.00110
AFIX  43
H4    2    0.210183    0.278491    1.025312   -21.00000   -1.20000
AFIX  55
C5    1    0.087704    0.278102    0.944274   -21.00000    0.05057    0.04654 =
         0.05156    0.00113    0.01893   -0.00234
AFIX  43
H5    2    0.061195    0.277488    0.981325   -21.00000   -1.20000
AFIX   0
RESI 0
part 0
rem delu 0.005 c1_5 > c4_105
RESI 5 TBU
C1    1    0.241380    0.378785    1.082522    11.00000    0.03505    0.03937 =
         0.02954    0.00927    0.02086    0.00853
C2    1    0.206571    0.419870    1.086184    11.00000    0.04212    0.04129 =
         0.03414    0.00295    0.02198    0.00167
AFIX  33
H2A   2    0.149262    0.417536    1.069715    11.00000   -1.50000
H2B   2    0.231586    0.430300    1.143889    11.00000   -1.50000
H2C   2    0.216739    0.437889    1.047275    11.00000   -1.50000
AFIX   0
C3    1    0.225898    0.351111    1.145386    11.00000    0.09255    0.04524 =
         0.04190    0.01816    0.04328    0.02326
AFIX  33
H3A   2    0.168646    0.348752    1.129293    11.00000   -1.50000
H3B   2    0.248192    0.324913    1.144156    11.00000   -1.50000
H3C   2    0.251036    0.362117    1.202576    11.00000   -1.50000
AFIX   0
C4    1    0.331044    0.382274    1.108237    11.00000    0.03452    0.07817 =
         0.03073   -0.01545    0.00877    0.00473
AFIX  33
H4A   2    0.355975    0.393362    1.165369    11.00000   -1.50000
H4B   2    0.353211    0.356007    1.107360    11.00000   -1.50000
H4C   2    0.341267    0.399684    1.068421    11.00000   -1.50000
AFIX   0
RESI 0

rem delu 0.005 au1_6 > b2_106
RESI 6 Cym
MN1   6    0.756323    0.409314    0.464597    11.00000    0.01998    0.03357 =
         0.02154   -0.00286    0.01289   -0.00225
C1    1    0.648451    0.410652    0.416812    11.00000    0.02878    0.02146 =
         0.02736    0.00014    0.01427   -0.00185
O1    4    0.580740    0.411998    0.385148    11.00000    0.02425    0.04413 =
         0.03612    0.00089    0.00914    0.00210
C2    1    0.759640    0.461922    0.460188    11.00000    0.03139    0.04716 =
         0.03056    0.00174    0.01963   -0.00885
O2    4    0.765267    0.495588    0.455538    11.00000    0.06590    0.03492 =
         0.05924    0.00915    0.03037   -0.01618
RESI 0

simu 0.003 c1_7 > c5_107
delu 0.003 c1_7 > c5_107
isor 0.003 c1_7 > c5_107

PART 1 31
RESI 7 CP
C1    1    0.864646    0.376531    0.495364    31.00000    0.03355    0.03647 =
         0.03502   -0.00263    0.01619    0.00129
AFIX  43
H1    2    0.905675    0.375085    0.550592    31.00000   -1.20000
AFIX   0
C2    1    0.800881    0.349164    0.460360    31.00000    0.03333    0.03554 =
         0.03431   -0.00403    0.01607    0.00249
AFIX  43
H2    2    0.791954    0.326613    0.488137    31.00000   -1.20000
AFIX   0
C3    1    0.753453    0.361409    0.377416    31.00000    0.03487    0.03700 =
         0.03473   -0.00299    0.01570    0.00212
AFIX  43
H3    2    0.707425    0.348137    0.339399    31.00000   -1.20000
AFIX   0
C4    1    0.784502    0.395819    0.360071    31.00000    0.03572    0.03847 =
         0.03505   -0.00239    0.01686    0.00077
AFIX  43
H4    2    0.763151    0.410511    0.308910    31.00000   -1.20000
AFIX   0
C5    1    0.857365    0.405722    0.435906    31.00000    0.03492    0.03812 =
         0.03584   -0.00176    0.01680    0.00098
AFIX  43
H5    2    0.891883    0.427521    0.442423    31.00000   -1.20000
AFIX   0
RESI 0
part 2 -31
RESI 107 CP
C1    1    0.759487    0.387516    0.349004   -31.00000    0.03520    0.03762 =
         0.03517   -0.00228    0.01601    0.00059
AFIX  43
H1    2    0.718742    0.389627    0.293725   -31.00000   -1.20000
AFIX   0
C2    1    0.821189    0.416940    0.388476   -31.00000    0.03499    0.03744 =
         0.03512   -0.00183    0.01650    0.00063
AFIX  43
H2    2    0.828039    0.441534    0.365678   -31.00000   -1.20000
AFIX   0
C3    1    0.870335    0.400056    0.471298   -31.00000    0.03471    0.03736 =
         0.03532   -0.00189    0.01592    0.00123
AFIX  43
H3    2    0.916514    0.411761    0.512807   -31.00000   -1.20000
AFIX   0
C4    1    0.838601    0.365064    0.478271   -31.00000    0.03469    0.03672 =
         0.03526   -0.00230    0.01601    0.00173
AFIX  43
H4    2    0.858376    0.347823    0.525668   -31.00000   -1.20000
AFIX   0
C5    1    0.767964    0.358164    0.399718   -31.00000    0.03479    0.03684 =
         0.03516   -0.00239    0.01602    0.00143
AFIX  43
H5    2    0.734106    0.335754    0.388197   -31.00000   -1.20000
AFIX   0
RESI 0
part 0

RESI 8 BTBU
B1    3    0.792639    0.425425    0.578176    11.00000    0.01401    0.02575 =
         0.03307    0.00310    0.01567   -0.00032
C1    1    0.840291    0.449407    0.659801    11.00000    0.02658    0.02254 =
         0.02904   -0.00399    0.01521   -0.00766
C2    1    0.916055    0.466150    0.655034    11.00000    0.03826    0.04058 =
         0.03989   -0.00666    0.01610   -0.02191
AFIX  33
H2A   2    0.948884    0.444307    0.650089    11.00000   -1.50000
H2B   2    0.901597    0.483458    0.605567    11.00000   -1.50000
H2C   2    0.945905    0.481341    0.706413    11.00000   -1.50000
AFIX   0
C3    1    0.787853    0.483158    0.667587    11.00000    0.03446    0.03331 =
         0.03883   -0.00903    0.01570   -0.00683
AFIX  33
H3A   2    0.739922    0.472071    0.670554    11.00000   -1.50000
H3B   2    0.817243    0.498410    0.719011    11.00000   -1.50000
H3C   2    0.772935    0.500527    0.618165    11.00000   -1.50000
AFIX   0
C4    1    0.864608    0.423119    0.739184    11.00000    0.03691    0.03178 =
         0.03910   -0.00122    0.01407   -0.00343
AFIX  33
H4A   2    0.898151    0.401406    0.735167    11.00000   -1.50000
H4B   2    0.894138    0.438995    0.789594    11.00000   -1.50000
H4C   2    0.816995    0.412244    0.743253    11.00000   -1.50000
AFIX   0
RESI 0

rem ######################################
simu 0.005 au1_106 > c4_210
delu 0.005 au1_106 > c4_210
PART 1 41
RESI 106 Cym
AU1   7    0.708825    0.378882    0.573936    41.00000    0.01530    0.01873 =
         0.02103   -0.00071    0.00944   -0.00120
MN2   6    0.601031    0.353278    0.621504    41.00000    0.02096    0.03525 =
         0.03084    0.00542    0.01337   -0.00164
C3    1    0.597410    0.408597    0.622427    41.00000    0.02868    0.03755 =
         0.04322   -0.00279    0.01756    0.00219
O3    4    0.593746    0.441869    0.620870    41.00000    0.04815    0.03756 =
         0.07568   -0.00082    0.03901    0.00738
C4    1    0.628404    0.354799    0.733978    41.00000    0.03882    0.03338 =
         0.03561    0.00081    0.02053   -0.00289
O4    4    0.647470    0.351962    0.806209    41.00000    0.07943    0.04815 =
         0.03885   -0.00506    0.02547    0.00316
resi 0

RESI 109 CP
AFIX  56
C1    1    0.565430    0.300572    0.556394    41.00000    0.03735    0.03812 =
         0.04918   -0.00616    0.01125   -0.00947
AFIX  43
H1    2    0.600977    0.279989    0.557636    41.00000   -1.20000
AFIX  55
C2    1    0.529385    0.305639    0.614431    41.00000    0.03953    0.04694 =
         0.05386    0.00326    0.01259   -0.01680
AFIX  43
H2    2    0.536583    0.289039    0.661319    41.00000   -1.20000
AFIX  55
C3    1    0.480691    0.339873    0.590079    41.00000    0.03291    0.05017 =
         0.05170   -0.00074    0.01683   -0.00890
AFIX  43
H3    2    0.449593    0.350197    0.617815    41.00000   -1.20000
AFIX  55
C4    1    0.486642    0.355964    0.516991    41.00000    0.03278    0.04401 =
         0.04406   -0.00477    0.00965   -0.00107
AFIX  43
H4    2    0.460224    0.378944    0.487245    41.00000   -1.20000
AFIX  55
C5    1    0.539014    0.331675    0.496172    41.00000    0.03522    0.04096 =
         0.04145   -0.00790    0.01060   -0.00287
AFIX  43
H5    2    0.553785    0.335553    0.450053    41.00000   -1.20000
AFIX   0
RESI 0

dfix_110 1.55 0.002 b1 c1
sadi_110 0.001 b1 c2  b1 c3 b1 c4
resi 110 BtBu
B1    3    0.705975    0.332238    0.660283    41.00000    0.03054    0.03714 =
         0.03169    0.00167    0.01546   -0.00218
C1    1    0.775254    0.304126    0.711258    41.00000    0.03520    0.03410 =
         0.03416    0.00222    0.01438    0.00275
C2    1    0.737361    0.263642    0.721497    41.00000    0.04624    0.03904 =
         0.04054    0.00834    0.00720   -0.00025
AFIX  33
H2A   2    0.701757    0.268319    0.750016    41.00000   -1.50000
H2B   2    0.707282    0.252126    0.665576    41.00000   -1.50000
H2C   2    0.779518    0.245347    0.755254    41.00000   -1.50000
AFIX   0
C3    1    0.829817    0.297855    0.667948    41.00000    0.04173    0.04952 =
         0.04427    0.00679    0.01733    0.01653
AFIX  33
H3A   2    0.800106    0.286574    0.611706    41.00000   -1.50000
H3B   2    0.852911    0.323243    0.662329    41.00000   -1.50000
H3C   2    0.872273    0.279628    0.701360    41.00000   -1.50000
AFIX   0
C4    1    0.822021    0.321840    0.799554    41.00000    0.04390    0.03581 =
         0.03415    0.00746    0.00679    0.00170
AFIX  33
H4A   2    0.786245    0.325975    0.828075    41.00000   -1.50000
H4B   2    0.864480    0.303606    0.832923    41.00000   -1.50000
H4C   2    0.845118    0.347220    0.793892    41.00000   -1.50000
AFIX   6
resi 0
part 0

part 2 -41
RESI 206 MAI1
AU1   7    0.728344    0.369545    0.578713   -41.00000    0.02695    0.01823 =
         0.03055   -0.00435    0.01943    0.00050
MN2   6    0.712826    0.315548    0.679627   -41.00000   51.00000
C3    1    0.778299    0.352984    0.749458   -41.00000   51.00000
O3    4    0.819153    0.375007    0.797052   -41.00000   51.00000
C4    1    0.641189    0.327450    0.722328   -41.00000   51.00000
O4    4    0.597423    0.333760    0.752117   -41.00000   51.00000
RESI 0

resi 209 cp
C1    1    0.701571    0.265702    0.601344   -41.00000   51.00000
AFIX  43
H1    2    0.668241    0.265385    0.542686   -41.00000   -1.20000
AFIX   5
C2    1    0.679092    0.255048    0.668000   -41.00000   51.00000
AFIX  43
H2    2    0.628249    0.246043    0.661913   -41.00000   -1.20000
AFIX   5
C3    1    0.745400    0.260205    0.744413   -41.00000   51.00000
AFIX  43
H3    2    0.747148    0.255654    0.799365   -41.00000   -1.20000
AFIX   5
C4    1    0.809244    0.273354    0.725533   -41.00000   51.00000
AFIX  43
H4    2    0.861496    0.278875    0.765521   -41.00000   -1.20000
AFIX   5
C5    1    0.781946    0.276813    0.637545   -41.00000   51.00000
AFIX  43
H5    2    0.812450    0.285212    0.607505   -41.00000   -1.20000
AFIX   5
resi 0

resi 210 BtBu
B1    3    0.628652    0.337887    0.587010   -41.00000   51.00000
C1    1    0.541451    0.343306    0.522552   -41.00000   51.00000
C2    1    0.503753    0.375357    0.558896   -41.00000   51.00000
AFIX  33
H2A   2    0.532477    0.400350    0.564870   -41.00000   -1.50000
H2B   2    0.448071    0.379104    0.520424   -41.00000   -1.50000
H2C   2    0.506885    0.366875    0.614366   -41.00000   -1.50000
AFIX   5
C3    1    0.495712    0.304054    0.513411   -41.00000   51.00000
AFIX  33
H3A   2    0.519228    0.283643    0.490455   -41.00000   -1.50000
H3B   2    0.498858    0.295700    0.568963   -41.00000   -1.50000
H3C   2    0.440044    0.307929    0.475020   -41.00000   -1.50000
AFIX   5
C4    1    0.535845    0.356491    0.434377   -41.00000   51.00000
AFIX  33
H4A   2    0.564790    0.381382    0.439907   -41.00000   -1.50000
H4B   2    0.559131    0.336068    0.411194   -41.00000   -1.50000
H4C   2    0.480073    0.360353    0.396318   -41.00000   -1.50000
AFIX   0
part 0
resi 0

rem ###############

MOLE 3
B1    3    0.217989    0.370902    0.420825    11.00000    0.01418    0.01729 =
         0.02153    0.00812    0.00848    0.00388
RESI 11 ARCL
C1    1    0.168744    0.375568    0.480816    11.00000    0.01545    0.01413 =
         0.01599   -0.00237    0.00416   -0.00133
C2    1    0.140522    0.343218    0.510410    11.00000    0.02400    0.01435 =
         0.02507   -0.00244    0.01251   -0.00079
AFIX  43
H2    2    0.153064    0.317291    0.498469    11.00000   -1.20000
AFIX   0
C3    1    0.095175    0.347628    0.556269    11.00000    0.02362    0.02723 =
         0.02650   -0.00058    0.01490   -0.00584
C4    1    0.073554    0.384752    0.573758    11.00000    0.01366    0.03998 =
         0.01924   -0.00589    0.00816    0.00168
AFIX  43
H4    2    0.042513    0.387848    0.605840    11.00000   -1.20000
AFIX   0
C5    1    0.098800    0.416734    0.542870    11.00000    0.01271    0.02346 =
         0.01991   -0.00860   -0.00019    0.00286
C6    1    0.145718    0.412988    0.498127    11.00000    0.00876    0.01855 =
         0.01633   -0.00182    0.00139   -0.00097
AFIX  43
H6    2    0.162693    0.436052    0.478751    11.00000   -1.20000
AFIX   0
CL7   5    0.062793    0.305852    0.592993    11.00000    0.05661    0.03730 =
         0.04981   -0.00326    0.04130   -0.01650
CL8   5    0.070547    0.463886    0.562155    11.00000    0.02949    0.03220 =
         0.03123   -0.00935    0.01050    0.01229
RESI 0
RESI 12 ARCL
C1    1    0.270833    0.330197    0.439153    11.00000    0.01643    0.01698 =
         0.02580    0.00597    0.01174    0.00204
C2    1    0.289752    0.315000    0.374937    11.00000    0.01553    0.02564 =
         0.02208    0.00531    0.00851    0.00432
AFIX  43
H2    2    0.268725    0.327330    0.320957    11.00000   -1.20000
AFIX   0
C3    1    0.338351    0.282428    0.387714    11.00000    0.02406    0.02662 =
         0.03014    0.00248    0.01364    0.01056
C4    1    0.368911    0.262357    0.463389    11.00000    0.03068    0.02951 =
         0.04804    0.00994    0.02212    0.01975
AFIX  43
H4    2    0.401936    0.239791    0.471642    11.00000   -1.20000
AFIX   0
C5    1    0.348642    0.277022    0.526806    11.00000    0.03861    0.03274 =
         0.03480    0.01619    0.01906    0.01565
C6    1    0.302155    0.310209    0.516533    11.00000    0.02762    0.03129 =
         0.02257    0.01021    0.01429    0.01272
AFIX  43
H6    2    0.291284    0.319600    0.562545    11.00000   -1.20000
AFIX   0
CL7   5    0.355765    0.264629    0.301886    11.00000    0.04725    0.05615 =
         0.03712   -0.00292    0.02125    0.02943
CL8   5    0.382398    0.251205    0.622263    11.00000    0.05877    0.05419 =
         0.04622    0.03384    0.02617    0.02935
RESI 0
isor 0.003 c1_13
RESI 13 ARCL
C1    1    0.148476    0.370823    0.324244    11.00000    0.01073    0.01739 =
         0.01764    0.00154    0.01061    0.00079
C2    1    0.111267    0.335468    0.284500    11.00000    0.01216    0.01868 =
         0.02768    0.00483    0.01227    0.00189
AFIX  43
H2    2    0.127792    0.310921    0.312991    11.00000   -1.20000
AFIX   0
C3    1    0.050893    0.336277    0.204344    11.00000    0.01226    0.01966 =
         0.02441   -0.00490    0.01108   -0.00073
C4    1    0.023139    0.370867    0.160204    11.00000    0.00927    0.03209 =
         0.02256   -0.00129    0.00982    0.00279
AFIX  43
H4    2   -0.018276    0.370905    0.105108    11.00000   -1.20000
AFIX   0
C5    1    0.058568    0.405558    0.200084    11.00000    0.01978    0.01890 =
         0.01878    0.00639    0.01287    0.00889
C6    1    0.119402    0.405895    0.279986    11.00000    0.01636    0.01716 =
         0.02135    0.00219    0.01111    0.00068
AFIX  43
H6    2    0.141770    0.430438    0.305156    11.00000   -1.20000
AFIX   0
CL7   5    0.008873    0.291509    0.155267    11.00000    0.02430    0.02455 =
         0.03460   -0.00824    0.00626   -0.00149
CL8   5    0.025204    0.450250    0.146513    11.00000    0.02469    0.02716 =
         0.02477    0.01176    0.00789    0.00617
RESI 0
RESI 14 ARCL
C1    1    0.282261    0.406617    0.433445    11.00000    0.01100    0.01846 =
         0.02063    0.00837    0.00137    0.00683
C2    1    0.305204    0.416498    0.367709    11.00000    0.01603    0.02171 =
         0.03291    0.01001    0.01025    0.00296
AFIX  43
H2    2    0.280450    0.403597    0.314612    11.00000   -1.20000
AFIX   0
C3    1    0.362825    0.444491    0.378475    11.00000    0.01372    0.02930 =
         0.03384    0.01449    0.00656    0.00129
C4    1    0.399405    0.464199    0.453047    11.00000    0.01915    0.03199 =
         0.04299    0.01988    0.00438   -0.00385
AFIX  43
H4    2    0.438535    0.483748    0.459792    11.00000   -1.20000
AFIX   0
C5    1    0.377642    0.454781    0.518523    11.00000    0.01557    0.03097 =
         0.03053    0.00732   -0.01055   -0.00728
C6    1    0.320364    0.426223    0.509777    11.00000    0.01665    0.02232 =
         0.03181    0.01115    0.00248   -0.00013
AFIX  43
H6    2    0.307335    0.420145    0.556287    11.00000   -1.20000
AFIX   0
CL7   5    0.388646    0.456147    0.293959    11.00000    0.02899    0.04917 =
         0.04477    0.01676    0.01788   -0.00832
CL8   5    0.422623    0.480431    0.613549    11.00000    0.03839    0.03821 =
         0.03320    0.00330   -0.01192   -0.01787
RESI 0

MOLE 4
B2    3    0.734916    0.371974    0.079797    11.00000    0.01325    0.00865 =
         0.01955   -0.00271    0.00084   -0.00170
RESI 15 ARCL
C1    1    0.730621    0.405702    0.009879    11.00000    0.01780    0.01012 =
         0.02079   -0.00382    0.00795    0.00137
C2    1    0.656892    0.416403   -0.053518    11.00000    0.01813    0.01424 =
         0.01592   -0.00201    0.00765   -0.00297
AFIX  43
H2    2    0.609525    0.405470   -0.053236    11.00000   -1.20000
AFIX   0
C3    1    0.652916    0.442745   -0.116271    11.00000    0.02366    0.01732 =
         0.01360   -0.00089    0.00642    0.00485
C4    1    0.718417    0.460296   -0.120529    11.00000    0.02351    0.02233 =
         0.01225    0.00180    0.00900   -0.00159
AFIX  43
H4    2    0.713986    0.478549   -0.164002    11.00000   -1.20000
AFIX   0
C5    1    0.791062    0.450004   -0.058271    11.00000    0.02373    0.02304 =
         0.02194   -0.00303    0.01446   -0.00227
C6    1    0.798068    0.422825    0.005303    11.00000    0.01747    0.02139 =
         0.01813    0.00002    0.00795    0.00400
AFIX  43
H6    2    0.849200    0.415859    0.045953    11.00000   -1.20000
AFIX   0
CL7   5    0.559821    0.454180   -0.195880    11.00000    0.01973    0.03812 =
         0.02381    0.01172    0.00194    0.00121
CL8   5    0.875451    0.472668   -0.059239    11.00000    0.02464    0.04966 =
         0.02775    0.01092    0.01232   -0.00706
RESI 0
RESI 16 ARCL
C1    1    0.724233    0.330006    0.028741    11.00000    0.02123    0.01355 =
         0.01707    0.00367    0.00598   -0.00061
C2    1    0.649339    0.313973   -0.018045    11.00000    0.02235    0.02001 =
         0.02478   -0.00250    0.00810    0.00459
AFIX  43
H2    2    0.603877    0.326548   -0.016445    11.00000   -1.20000
AFIX   0
C3    1    0.639617    0.280261   -0.066658    11.00000    0.02189    0.02008 =
         0.02405   -0.00741    0.00465   -0.00650
C4    1    0.702822    0.260272   -0.071219    11.00000    0.02869    0.01715 =
         0.02705   -0.00648    0.00940    0.00326
AFIX  43
H4    2    0.695635    0.236963   -0.104214    11.00000   -1.20000
AFIX   0
C5    1    0.777359    0.275858   -0.025295    11.00000    0.02865    0.02504 =
         0.02343   -0.00183    0.01222    0.00536
C6    1    0.788708    0.309773    0.022805    11.00000    0.02091    0.01911 =
         0.02261   -0.00046    0.00696   -0.00154
AFIX  43
H6    2    0.840936    0.319656    0.052449    11.00000   -1.20000
AFIX   0
CL7   5    0.543562    0.262308   -0.124816    11.00000    0.02376    0.03319 =
         0.04486   -0.01989    0.00815   -0.00700
CL8   5    0.858952    0.250830   -0.028449    11.00000    0.02742    0.03247 =
         0.03804   -0.01084    0.01414    0.00754
RESI 0
RESI 17 ARCL
C1    1    0.816865    0.373629    0.166068    11.00000    0.01207    0.01771 =
         0.01461    0.00153    0.00590   -0.00007
C2    1    0.853766    0.409091    0.201492    11.00000    0.01196    0.01602 =
         0.01623    0.00448    0.00883    0.00346
AFIX  43
H2    2    0.833989    0.433119    0.171973    11.00000   -1.20000
AFIX   0
C3    1    0.918372    0.410292    0.278414    11.00000    0.01687    0.01275 =
         0.02009   -0.00321    0.01327   -0.00083
C4    1    0.950143    0.376526    0.324728    11.00000    0.01255    0.02295 =
         0.01691    0.00179    0.00918    0.00182
AFIX  43
H4    2    0.994874    0.377430    0.377358    11.00000   -1.20000
AFIX   0
C5    1    0.913336    0.341626    0.290290    11.00000    0.01847    0.01386 =
         0.02266    0.00711    0.01276    0.00717
C6    1    0.849087    0.339440    0.213627    11.00000    0.01956    0.01040 =
         0.02060   -0.00088    0.00885   -0.00040
AFIX  43
H6    2    0.826217    0.314396    0.192605    11.00000   -1.20000
AFIX   0
CL7   5    0.959795    0.455820    0.321552    11.00000    0.02275    0.01626 =
         0.02178   -0.00322    0.00762   -0.00365
CL8   5    0.950128    0.298026    0.348054    11.00000    0.02587    0.01948 =
         0.03260    0.01130    0.00441    0.00419
RESI 0
RESI 18 ARCL
C1    1    0.664158    0.377205    0.114619    11.00000    0.01565    0.01931 =
         0.01271   -0.00233    0.00344   -0.00186
C2    1    0.627067    0.413222    0.116395    11.00000    0.01852    0.01772 =
         0.01502   -0.00223    0.00194    0.00020
AFIX  43
H2    2    0.639418    0.435976    0.091788    11.00000   -1.20000
AFIX   0
C3    1    0.573352    0.416544    0.152723    11.00000    0.01944    0.02140 =
         0.02074   -0.00563    0.00944    0.00391
C4    1    0.551320    0.384843    0.188163    11.00000    0.01250    0.03115 =
         0.02357   -0.00388    0.00832   -0.00330
AFIX  43
H4    2    0.513229    0.387308    0.211950    11.00000   -1.20000
AFIX   0
C5    1    0.587795    0.349052    0.187265    11.00000    0.01851    0.02356 =
         0.02326    0.00119    0.00574   -0.00886
C6    1    0.642155    0.345109    0.152441    11.00000    0.01648    0.01779 =
         0.02139   -0.00062    0.00430   -0.00077
AFIX  43
H6    2    0.665747    0.319983    0.153816    11.00000   -1.20000
AFIX   0
CL7   5    0.529111    0.462201    0.153678    11.00000    0.03854    0.02768 =
         0.04321   -0.00269    0.02390    0.00888
CL8   5    0.564564    0.308129    0.235959    11.00000    0.03520    0.03349 =
         0.04634    0.01069    0.02256   -0.00682
RESI 0

HKLF 4

REM  KR835 in P2(1)/c
REM R1 =  0.0463 for   14535 Fo > 4sig(Fo)  and  0.0626 for all   17578 data
REM   1232 parameters refined using    900 restraints

END

WGHT      0.0343     67.9653

REM Highest difference peak  3.571,  deepest hole -1.532,  1-sigma level  0.140
Q1    1   0.4242  0.2718  0.6483  11.00000  0.05    3.57
Q2    1   0.4003  0.4918  0.6467  11.00000  0.05    2.23
Q3    1   0.3982  0.4739  0.3388  11.00000  0.05    2.07
Q4    1   0.5910  0.3311  0.5982  11.00000  0.05    1.58
Q5    1   0.2533  0.3729  0.9392  11.00000  0.05    1.57
Q6    1   0.5735  0.2565  0.5932  11.00000  0.05    1.49
Q7    1   0.5949  0.2881  0.6085  11.00000  0.05    1.46
Q8    1   0.6759  0.3620  0.5495  11.00000  0.05    1.36
Q9    1   0.2983  0.3684  0.9236  11.00000  0.05    1.27
Q10   1   0.5171  0.3423  0.4260  11.00000  0.05    1.20
;
_shelx_res_checksum              9705

####################################################################### 
# 
# This file contains crystal structure data downloaded from the 
# Cambridge Structural Database (CSD) hosted by the Cambridge 
# Crystallographic Data Centre (CCDC).
# 
# Full information about CCDC data access policies and citation 
# guidelines are available at http://www.ccdc.cam.ac.uk/access/V1 
# 
# Audit and citation data items may have been added by the CCDC. 
# Please retain this information to preserve the provenance of 
# this file and to allow appropriate attribution of the data. 
# 
#######################################################################

data_9
_database_code_depnum_ccdc_archive 'CCDC 1033288'
_audit_update_record             
;
2014-11-07 deposited with the CCDC.
2015-03-09 downloaded from the CCDC.
;

_audit_creation_method           SHELXL-2014/6
_chemical_name_systematic        09_co-planar
_chemical_name_common            ?
_chemical_formula_moiety         
'2(C22 H28 Ag B2 Mn2 O4), 2(C24 H12 B Cl8), C6 H5 F'

_chemical_formula_sum            'C98 H85 Ag2 B6 Cl16 F Mn4 O8'
_chemical_formula_weight         2477.21

loop_
_atom_type_symbol
_atom_type_description
_atom_type_scat_dispersion_real
_atom_type_scat_dispersion_imag
_atom_type_scat_source
C C 0.0033 0.0016 'International Tables Vol C Tables 4.2.6.8 and 6.1.1.4'
H H 0.0000 0.0000 'International Tables Vol C Tables 4.2.6.8 and 6.1.1.4'
B B 0.0013 0.0007 'International Tables Vol C Tables 4.2.6.8 and 6.1.1.4'
O O 0.0106 0.0060 'International Tables Vol C Tables 4.2.6.8 and 6.1.1.4'
Cl Cl 0.1484 0.1585 'International Tables Vol C Tables 4.2.6.8 and 6.1.1.4'
Mn Mn 0.3368 0.7283 'International Tables Vol C Tables 4.2.6.8 and 6.1.1.4'
Ag Ag -0.8971 1.1015 'International Tables Vol C Tables 4.2.6.8 and 6.1.1.4'
F F 0.0171 0.0103 'International Tables Vol C Tables 4.2.6.8 and 6.1.1.4'

_space_group_crystal_system      triclinic
_space_group_IT_number           2
_space_group_name_H-M_alt        'P -1'
_space_group_name_Hall           '-P 1'

_shelx_space_group_comment       
;
The symmetry employed for this shelxl refinement is uniquely defined
by the following loop, which should always be used as a source of
symmetry information in preference to the above space-group names.
They are only intended as comments.
;

loop_
_space_group_symop_operation_xyz
'x, y, z'
'-x, -y, -z'

_cell_length_a                   12.2946(6)
_cell_length_b                   13.8214(6)
_cell_length_c                   16.0619(8)
_cell_angle_alpha                88.083(2)
_cell_angle_beta                 67.993(2)
_cell_angle_gamma                83.916(2)
_cell_volume                     2516.2(2)
_cell_formula_units_Z            1
_cell_measurement_temperature    100(2)
_cell_measurement_reflns_used    9308
_cell_measurement_theta_min      2.22
_cell_measurement_theta_max      28.27

_exptl_crystal_description       plate
_exptl_crystal_colour            orange
_exptl_crystal_density_meas      ?
_exptl_crystal_density_method    ?
_exptl_crystal_density_diffrn    1.635
_exptl_crystal_F_000             1242
_exptl_transmission_factor_min   ?
_exptl_transmission_factor_max   ?
_exptl_crystal_size_max          0.220
_exptl_crystal_size_mid          0.105
_exptl_crystal_size_min          0.035
_exptl_absorpt_coefficient_mu    1.350
_shelx_estimated_absorpt_T_min   ?
_shelx_estimated_absorpt_T_max   ?
_exptl_absorpt_correction_type   multi-scan
_exptl_absorpt_correction_T_min  0.6626
_exptl_absorpt_correction_T_max  0.7457
_exptl_absorpt_process_details   'Sadabs 2014/4 (Bruker 2014)'
_exptl_absorpt_special_details   ?
_diffrn_ambient_temperature      100(2)
_diffrn_radiation_wavelength     0.71073
_diffrn_radiation_type           MoK\a
_diffrn_source                   ImS
_diffrn_measurement_device_type  'Bruker D8 Quest'
_diffrn_measurement_method       '\f and \w scans'
_diffrn_detector_area_resol_mean 8.333
_diffrn_reflns_number            43940
_diffrn_reflns_av_unetI/netI     0.0374
_diffrn_reflns_av_R_equivalents  0.0482
_diffrn_reflns_limit_h_min       -15
_diffrn_reflns_limit_h_max       15
_diffrn_reflns_limit_k_min       -17
_diffrn_reflns_limit_k_max       17
_diffrn_reflns_limit_l_min       -20
_diffrn_reflns_limit_l_max       20
_diffrn_reflns_theta_min         2.224
_diffrn_reflns_theta_max         26.371
_diffrn_reflns_theta_full        26.000
_diffrn_measured_fraction_theta_max 0.996
_diffrn_measured_fraction_theta_full 0.996
_diffrn_reflns_Laue_measured_fraction_max 0.996
_diffrn_reflns_Laue_measured_fraction_full 0.996
_diffrn_reflns_point_group_measured_fraction_max 0.996
_diffrn_reflns_point_group_measured_fraction_full 0.996
_reflns_number_total             10246
_reflns_number_gt                8303
_reflns_threshold_expression     'I > 2\s(I)'
_reflns_Friedel_coverage         0.000
_reflns_Friedel_fraction_max     .
_reflns_Friedel_fraction_full    .

_reflns_special_details          
;
 Reflections were merged by SHELXL according to the crystal
 class for the calculation of statistics and refinement.
 
 _reflns_Friedel_fraction is defined as the number of unique
 Friedel pairs measured divided by the number that would be
 possible theoretically, ignoring centric projections and
 systematic absences.
;

_computing_data_collection       'APEX2 ver. 2014.9 (Bruker AXS)'
_computing_cell_refinement       'Saint+ ver. 8.18C (Bruker AXS)'
_computing_data_reduction        'Saint+ ver. 8.18C (Bruker AXS)'
_computing_structure_solution    'SHELXT (Sheldrick, 2014)'
_computing_structure_refinement  'SHELXL-2014/6 (Sheldrick, 2014)'
_computing_molecular_graphics    'ShelXLe (Huebschle et all, 2011)'
_computing_publication_material  'SHELXL-2014/6 (Sheldrick, 2014)'
_refine_special_details          
;
One of boryl-tert butyl groups was showing rotational disorder. The coordinates 
and displacement parameters of boron and tertiary carbon atoms were constrained 
to the same value. The ADPs of primary carbons were restricted with similarity 
restraint SIMU and `rigid body` restrain DELU. The same restrains were used on 
atoms belonging to solvent molecule (fluorobenzene).
;
_refine_ls_structure_factor_coef Fsqd
_refine_ls_matrix_type           full
_refine_ls_weighting_scheme      calc
_refine_ls_weighting_details     
'w=1/[\s^2^(Fo^2^)+(0.0767P)^2^+10.7422P] where P=(Fo^2^+2Fc^2^)/3'
_atom_sites_solution_primary     ?
_atom_sites_solution_secondary   iterative
_atom_sites_solution_hydrogens   mixed
_refine_ls_hydrogen_treatment    constr
_refine_ls_extinction_method     none
_refine_ls_extinction_coef       .
_refine_ls_number_reflns         10246
_refine_ls_number_parameters     665
_refine_ls_number_restraints     93
_refine_ls_R_factor_all          0.0690
_refine_ls_R_factor_gt           0.0545
_refine_ls_wR_factor_ref         0.1555
_refine_ls_wR_factor_gt          0.1447
_refine_ls_goodness_of_fit_ref   1.053
_refine_ls_restrained_S_all      1.050
_refine_ls_shift/su_max          0.000
_refine_ls_shift/su_mean         0.000

loop_
_atom_site_label
_atom_site_type_symbol
_atom_site_fract_x
_atom_site_fract_y
_atom_site_fract_z
_atom_site_U_iso_or_equiv
_atom_site_adp_type
_atom_site_occupancy
_atom_site_site_symmetry_order
_atom_site_calc_flag
_atom_site_refinement_flags_posn
_atom_site_refinement_flags_adp
_atom_site_refinement_flags_occupancy
_atom_site_disorder_assembly
_atom_site_disorder_group
B1 B 1.0223(4) -0.4252(3) 0.2428(3) 0.0113(9) Uani 1 1 d . . . . .
Ag1_1 Ag 0.5000 0.0000 0.5000 0.02877(15) Uani 1 2 d S . P A .
O1_1 O 0.5017(4) -0.0224(3) 0.7074(3) 0.0405(10) Uani 1 1 d . . . . .
C2_1 C 0.2386(5) -0.0814(4) 0.7143(4) 0.0348(12) Uani 1 1 d . . . . .
O2_1 O 0.1534(4) -0.0586(3) 0.7750(3) 0.0491(11) Uani 1 1 d . . . . .
C1_1 C 0.4530(5) -0.0584(4) 0.6703(4) 0.0301(11) Uani 1 1 d . . . . .
Mn1_1 Mn 0.36801(6) -0.12140(5) 0.62106(5) 0.02209(17) Uani 1 1 d . . . . .
C1_2 C 0.3461(5) -0.2255(4) 0.5350(4) 0.0343(12) Uani 1 1 d . . . . .
H1_2 H 0.3067 -0.2090 0.4949 0.041 Uiso 1 1 calc R U . . .
C2_2 C 0.2943(5) -0.2544(4) 0.6232(4) 0.0363(13) Uani 1 1 d . . . . .
H2_2 H 0.2130 -0.2621 0.6536 0.044 Uiso 1 1 calc R U . . .
C3_2 C 0.3811(5) -0.2705(4) 0.6608(4) 0.0349(13) Uani 1 1 d . . . . .
H3_2 H 0.3689 -0.2897 0.7207 0.042 Uiso 1 1 calc R U . . .
C4_2 C 0.4877(5) -0.2533(4) 0.5942(4) 0.0374(13) Uani 1 1 d . . . . .
H4_2 H 0.5618 -0.2595 0.6006 0.045 Uiso 1 1 calc R U . . .
C5_2 C 0.4686(6) -0.2250(4) 0.5152(4) 0.0403(14) Uani 1 1 d . . . . .
H5_2 H 0.5266 -0.2087 0.4594 0.048 Uiso 1 1 calc R U . . .
B1_3 B 0.2938(5) -0.0261(4) 0.5721(4) 0.0251(11) Uani 0.785(7) 1 d . . P A 1
C2_3 C 0.1979(5) 0.0397(4) 0.5497(4) 0.0271(11) Uani 0.785(7) 1 d . . P A 1
C3_3 C 0.2365(7) 0.0683(5) 0.4491(5) 0.0355(16) Uani 0.785(7) 1 d . U P A 1
H3A_3 H 0.1699 0.1045 0.4387 0.053 Uiso 0.785(7) 1 calc R U P A 1
H3B_3 H 0.2623 0.0093 0.4118 0.053 Uiso 0.785(7) 1 calc R U P A 1
H3C_3 H 0.3018 0.1091 0.4335 0.053 Uiso 0.785(7) 1 calc R U P A 1
C4_3 C 0.0881(7) -0.0172(6) 0.5725(6) 0.0421(18) Uani 0.785(7) 1 d . U P A 1
H4A_3 H 0.0567 -0.0312 0.6369 0.063 Uiso 0.785(7) 1 calc R U P A 1
H4B_3 H 0.1108 -0.0784 0.5384 0.063 Uiso 0.785(7) 1 calc R U P A 1
H4C_3 H 0.0277 0.0221 0.5565 0.063 Uiso 0.785(7) 1 calc R U P A 1
C5_3 C 0.1659(7) 0.1309(5) 0.6060(5) 0.0350(16) Uani 0.785(7) 1 d . U P A 1
H5A_3 H 0.1373 0.1137 0.6697 0.052 Uiso 0.785(7) 1 calc R U P A 1
H5B_3 H 0.1039 0.1722 0.5936 0.052 Uiso 0.785(7) 1 calc R U P A 1
H5C_3 H 0.2356 0.1664 0.5914 0.052 Uiso 0.785(7) 1 calc R U P A 1
B1_13 B 0.2938(5) -0.0261(4) 0.5721(4) 0.0251(11) Uani 0.215(7) 1 d . . P A 2
C2_13 C 0.1979(5) 0.0397(4) 0.5497(4) 0.0271(11) Uani 0.215(7) 1 d . . P A 2
C3_13 C 0.076(3) 0.047(2) 0.633(2) 0.043(4) Uani 0.215(7) 1 d . U P A 2
H3A_13 H 0.0120 0.0730 0.6136 0.065 Uiso 0.215(7) 1 calc R U P A 2
H3B_13 H 0.0794 0.0894 0.6793 0.065 Uiso 0.215(7) 1 calc R U P A 2
H3C_13 H 0.0602 -0.0185 0.6583 0.065 Uiso 0.215(7) 1 calc R U P A 2
C4_13 C 0.234(3) 0.1492(18) 0.535(2) 0.036(4) Uani 0.215(7) 1 d . U P A 2
H4A_13 H 0.3135 0.1495 0.4887 0.054 Uiso 0.215(7) 1 calc R U P A 2
H4B_13 H 0.2333 0.1748 0.5913 0.054 Uiso 0.215(7) 1 calc R U P A 2
H4C_13 H 0.1779 0.1901 0.5156 0.054 Uiso 0.215(7) 1 calc R U P A 2
C5_13 C 0.190(3) 0.002(2) 0.474(2) 0.038(4) Uani 0.215(7) 1 d . U P A 2
H5A_13 H 0.2616 0.0121 0.4220 0.058 Uiso 0.215(7) 1 calc R U P A 2
H5B_13 H 0.1212 0.0345 0.4645 0.058 Uiso 0.215(7) 1 calc R U P A 2
H5C_13 H 0.1824 -0.0680 0.4822 0.058 Uiso 0.215(7) 1 calc R U P A 2
Ag1_4 Ag 0.5000 0.0000 1.0000 0.02873(15) Uani 1 2 d S . P . .
O1_4 O 0.3206(4) -0.0476(4) 0.8952(3) 0.0502(12) Uani 1 1 d . . . . .
C2_4 C 0.5518(5) -0.2122(4) 0.8317(4) 0.0324(12) Uani 1 1 d . . . . .
O2_4 O 0.5926(4) -0.2310(3) 0.7563(3) 0.0421(10) Uani 1 1 d . . . . .
C1_4 C 0.3871(5) -0.0935(4) 0.9177(4) 0.0335(12) Uani 1 1 d . . . . .
Mn1_4 Mn 0.48951(7) -0.17920(6) 0.94775(5) 0.02677(18) Uani 1 1 d . . . . .
C1_5 C 0.5396(6) -0.2602(4) 1.0448(4) 0.0381(13) Uani 1 1 d . . . . .
H1_5 H 0.6144 -0.2588 1.0491 0.046 Uiso 1 1 calc R U . . .
C2_5 C 0.5125(6) -0.3249(4) 0.9917(4) 0.0443(15) Uani 1 1 d . . . . .
H2_5 H 0.5652 -0.3752 0.9546 0.053 Uiso 1 1 calc R U . . .
C3_5 C 0.3924(7) -0.3019(5) 1.0033(5) 0.0514(17) Uani 1 1 d . . . . .
H3_5 H 0.3502 -0.3332 0.9749 0.062 Uiso 1 1 calc R U . . .
C4_5 C 0.3488(6) -0.2252(5) 1.0636(5) 0.0510(17) Uani 1 1 d . . . . .
H4_5 H 0.2701 -0.1952 1.0841 0.061 Uiso 1 1 calc R U . . .
C5_5 C 0.4383(6) -0.1980(5) 1.0904(4) 0.0412(14) Uani 1 1 d . . . . .
H5_5 H 0.4313 -0.1475 1.1313 0.049 Uiso 1 1 calc R U . . .
B1_6 B 0.6360(6) -0.1325(4) 0.9073(4) 0.0293(13) Uani 1 1 d . . . . .
C2_6 C 0.7699(5) -0.1253(4) 0.8639(4) 0.0357(13) Uani 1 1 d . . . . .
C3_6 C 0.8215(6) -0.1241(5) 0.9369(5) 0.0470(15) Uani 1 1 d . . . . .
H3A_6 H 0.7860 -0.0666 0.9753 0.071 Uiso 1 1 calc R U . . .
H3B_6 H 0.9070 -0.1219 0.9089 0.071 Uiso 1 1 calc R U . . .
H3C_6 H 0.8045 -0.1830 0.9733 0.071 Uiso 1 1 calc R U . . .
C4_6 C 0.7947(6) -0.0329(6) 0.8094(6) 0.073(3) Uani 1 1 d . . . . .
H4A_6 H 0.7661 -0.0348 0.7601 0.110 Uiso 1 1 calc R U . . .
H4B_6 H 0.8798 -0.0276 0.7847 0.110 Uiso 1 1 calc R U . . .
H4C_6 H 0.7541 0.0235 0.8481 0.110 Uiso 1 1 calc R U . . .
C5_6 C 0.8320(6) -0.2157(6) 0.8048(5) 0.059(2) Uani 1 1 d . . . . .
H5A_6 H 0.8089 -0.2747 0.8399 0.088 Uiso 1 1 calc R U . . .
H5B_6 H 0.9177 -0.2147 0.7845 0.088 Uiso 1 1 calc R U . . .
H5C_6 H 0.8090 -0.2152 0.7526 0.088 Uiso 1 1 calc R U . . .
C1_7 C 0.9553(3) -0.4698(3) 0.3428(3) 0.0118(8) Uani 1 1 d . . . . .
C2_7 C 0.9695(4) -0.5689(3) 0.3617(3) 0.0133(8) Uani 1 1 d . . . . .
H2_7 H 1.0112 -0.6135 0.3139 0.016 Uiso 1 1 calc R U . . .
C3_7 C 0.9238(4) -0.6034(3) 0.4491(3) 0.0145(8) Uani 1 1 d . . . . .
C4_7 C 0.8624(4) -0.5424(3) 0.5219(3) 0.0153(8) Uani 1 1 d . . . . .
H4_7 H 0.8315 -0.5665 0.5814 0.018 Uiso 1 1 calc R U . . .
C5_7 C 0.8486(4) -0.4440(3) 0.5031(3) 0.0148(8) Uani 1 1 d . . . . .
C6_7 C 0.8927(4) -0.4077(3) 0.4166(3) 0.0139(8) Uani 1 1 d . . . . .
H6_7 H 0.8806 -0.3398 0.4070 0.017 Uiso 1 1 calc R U . . .
Cl7_7 Cl 0.94506(10) -0.72778(8) 0.46851(7) 0.0214(2) Uani 1 1 d . . . . .
Cl8_7 Cl 0.77021(10) -0.36426(8) 0.59299(7) 0.0214(2) Uani 1 1 d . . . . .
C1_8 C 0.9481(4) -0.3289(3) 0.2200(3) 0.0124(8) Uani 1 1 d . . . . .
C2_8 C 0.8245(4) -0.3163(3) 0.2510(3) 0.0140(8) Uani 1 1 d . . . . .
H2_8 H 0.7798 -0.3620 0.2915 0.017 Uiso 1 1 calc R U . . .
C3_8 C 0.7670(4) -0.2381(3) 0.2231(3) 0.0175(9) Uani 1 1 d . . . . .
C4_8 C 0.8273(4) -0.1679(3) 0.1648(3) 0.0200(9) Uani 1 1 d . . . . .
H4_8 H 0.7868 -0.1136 0.1473 0.024 Uiso 1 1 calc R U . . .
C5_8 C 0.9493(4) -0.1810(3) 0.1337(3) 0.0171(9) Uani 1 1 d . . . . .
C6_8 C 1.0085(4) -0.2589(3) 0.1598(3) 0.0151(8) Uani 1 1 d . . . . .
H6_8 H 1.0923 -0.2655 0.1365 0.018 Uiso 1 1 calc R U . . .
Cl7_8 Cl 0.61259(10) -0.22305(9) 0.26348(9) 0.0274(3) Uani 1 1 d . . . . .
Cl8_8 Cl 1.02972(11) -0.09638(8) 0.05914(8) 0.0276(3) Uani 1 1 d . . . . .
C1_9 C 1.1484(4) -0.3997(3) 0.2453(3) 0.0120(8) Uani 1 1 d . . . . .
C2_9 C 1.1610(4) -0.3092(3) 0.2769(3) 0.0153(8) Uani 1 1 d . . . . .
H2_9 H 1.0969 -0.2596 0.2931 0.018 Uiso 1 1 calc R U . . .
C3_9 C 1.2656(4) -0.2916(3) 0.2846(3) 0.0175(9) Uani 1 1 d . . . . .
C4_9 C 1.3629(4) -0.3605(3) 0.2617(3) 0.0197(9) Uani 1 1 d . . . . .
H4_9 H 1.4349 -0.3471 0.2658 0.024 Uiso 1 1 calc R U . . .
C5_9 C 1.3493(4) -0.4499(3) 0.2326(3) 0.0185(9) Uani 1 1 d . . . . .
C6_9 C 1.2459(4) -0.4703(3) 0.2244(3) 0.0147(8) Uani 1 1 d . . . . .
H6_9 H 1.2408 -0.5329 0.2042 0.018 Uiso 1 1 calc R U . . .
Cl7_9 Cl 1.27796(11) -0.17743(8) 0.32300(8) 0.0263(3) Uani 1 1 d . . . . .
Cl8_9 Cl 1.46832(10) -0.53968(10) 0.20497(9) 0.0304(3) Uani 1 1 d . . . . .
C1_10 C 1.0399(4) -0.5020(3) 0.1617(3) 0.0136(8) Uani 1 1 d . . . . .
C2_10 C 1.1366(4) -0.5021(3) 0.0797(3) 0.0167(9) Uani 1 1 d . . . . .
H2_10 H 1.1967 -0.4612 0.0729 0.020 Uiso 1 1 calc R U . . .
C3_10 C 1.1457(4) -0.5610(3) 0.0082(3) 0.0177(9) Uani 1 1 d . . . . .
C4_10 C 1.0616(4) -0.6222(3) 0.0143(3) 0.0203(9) Uani 1 1 d . . . . .
H4_10 H 1.0689 -0.6627 -0.0345 0.024 Uiso 1 1 calc R U . . .
C5_10 C 0.9653(4) -0.6219(3) 0.0953(3) 0.0195(9) Uani 1 1 d . . . . .
C6_10 C 0.9534(4) -0.5633(3) 0.1673(3) 0.0163(9) Uani 1 1 d . . . . .
H6_10 H 0.8857 -0.5647 0.2211 0.020 Uiso 1 1 calc R U . . .
Cl7_10 Cl 1.26825(10) -0.55719(10) -0.09167(7) 0.0276(3) Uani 1 1 d . . . . .
Cl8_10 Cl 0.85715(12) -0.69899(10) 0.10555(9) 0.0336(3) Uani 1 1 d . . . . .
C1_11 C 1.5516(7) -0.4879(7) 0.4157(4) 0.0251(17) Uani 0.5 1 d G U P B -1
F1_11 F 1.6028(6) -0.4735(6) 0.3261(4) 0.0418(15) Uani 0.5 1 d G U P B -1
C2_11 C 1.4280(7) -0.4753(9) 0.4582(5) 0.0253(17) Uani 0.5 1 d G U P B -1
H2_11 H 1.3737 -0.4538 0.4184 0.030 Uiso 0.5 1 d G U P B -1
C3_11 C 1.3764(8) -0.4902(11) 0.5503(5) 0.0248(17) Uani 0.5 1 d G U P B -1
H3_11 H 1.4046 -0.5291 0.6729 0.030 Uiso 0.5 1 d G U P B -1
C4_11 C 1.4462(10) -0.5175(12) 0.6001(5) 0.0273(18) Uani 0.5 1 d G U P B -1
H4_11 H 1.2797 -0.4805 0.5838 0.033 Uiso 0.5 1 d G U P B -1
C5_11 C 1.5687(10) -0.5299(12) 0.5578(5) 0.0286(18) Uani 0.5 1 d G U P B -1
H5_11 H 1.6237 -0.5514 0.5972 0.034 Uiso 0.5 1 d G U P B -1
C6_11 C 1.6223(8) -0.5153(9) 0.4658(5) 0.0268(18) Uani 0.5 1 d G U P B -1
H6_11 H 1.7188 -0.5250 0.4318 0.032 Uiso 0.5 1 d G U P B -1

loop_
_atom_site_aniso_label
_atom_site_aniso_U_11
_atom_site_aniso_U_22
_atom_site_aniso_U_33
_atom_site_aniso_U_23
_atom_site_aniso_U_13
_atom_site_aniso_U_12
B1 0.016(2) 0.011(2) 0.008(2) 0.0022(16) -0.0053(17) -0.0017(17)
Ag1_1 0.0305(3) 0.0283(3) 0.0287(3) 0.0104(2) -0.0133(2) -0.0029(2)
O1_1 0.054(3) 0.036(2) 0.041(2) 0.0043(18) -0.026(2) -0.0120(19)
C2_1 0.039(3) 0.025(3) 0.038(3) 0.000(2) -0.011(3) -0.002(2)
O2_1 0.043(2) 0.047(3) 0.041(2) -0.011(2) 0.002(2) 0.001(2)
C1_1 0.037(3) 0.026(3) 0.030(3) 0.006(2) -0.016(2) -0.003(2)
Mn1_1 0.0260(4) 0.0185(3) 0.0225(4) 0.0018(3) -0.0110(3) 0.0013(3)
C1_2 0.044(3) 0.029(3) 0.040(3) -0.005(2) -0.028(3) 0.002(2)
C2_2 0.041(3) 0.019(2) 0.050(4) 0.000(2) -0.018(3) -0.005(2)
C3_2 0.057(4) 0.019(2) 0.028(3) 0.001(2) -0.017(3) 0.004(2)
C4_2 0.037(3) 0.025(3) 0.057(4) -0.012(3) -0.028(3) 0.013(2)
C5_2 0.051(4) 0.030(3) 0.032(3) -0.012(2) -0.008(3) 0.004(3)
B1_3 0.028(3) 0.021(3) 0.027(3) -0.001(2) -0.011(2) -0.002(2)
C2_3 0.029(3) 0.021(2) 0.034(3) -0.003(2) -0.015(2) 0.001(2)
C3_3 0.045(4) 0.031(3) 0.037(4) 0.002(3) -0.025(3) 0.007(3)
C4_3 0.038(4) 0.031(4) 0.063(5) 0.006(3) -0.027(3) -0.001(3)
C5_3 0.043(4) 0.024(3) 0.042(4) -0.005(3) -0.023(3) 0.007(3)
B1_13 0.028(3) 0.021(3) 0.027(3) -0.001(2) -0.011(2) -0.002(2)
C2_13 0.029(3) 0.021(2) 0.034(3) -0.003(2) -0.015(2) 0.001(2)
C3_13 0.040(7) 0.034(7) 0.056(7) 0.000(6) -0.019(6) 0.004(6)
C4_13 0.044(7) 0.026(6) 0.044(7) 0.001(6) -0.027(6) 0.005(6)
C5_13 0.041(7) 0.030(7) 0.050(7) 0.003(6) -0.025(6) 0.003(6)
Ag1_4 0.0321(3) 0.0271(3) 0.0236(3) -0.0016(2) -0.0073(2) 0.0011(2)
O1_4 0.052(3) 0.062(3) 0.039(2) -0.008(2) -0.025(2) 0.022(2)
C2_4 0.042(3) 0.025(3) 0.034(3) 0.001(2) -0.021(2) 0.006(2)
O2_4 0.058(3) 0.043(2) 0.024(2) -0.0091(17) -0.0175(19) 0.010(2)
C1_4 0.035(3) 0.037(3) 0.028(3) -0.005(2) -0.013(2) 0.003(2)
Mn1_4 0.0326(4) 0.0265(4) 0.0203(4) 0.0025(3) -0.0097(3) -0.0004(3)
C1_5 0.056(4) 0.034(3) 0.028(3) 0.013(2) -0.021(3) -0.006(3)
C2_5 0.068(4) 0.030(3) 0.035(3) 0.011(2) -0.020(3) -0.008(3)
C3_5 0.063(4) 0.050(4) 0.050(4) 0.015(3) -0.025(3) -0.031(3)
C4_5 0.037(3) 0.061(4) 0.043(4) 0.019(3) 0.000(3) -0.015(3)
C5_5 0.059(4) 0.042(3) 0.017(3) 0.007(2) -0.006(3) -0.011(3)
B1_6 0.040(3) 0.027(3) 0.019(3) 0.001(2) -0.009(2) 0.002(2)
C2_6 0.036(3) 0.032(3) 0.031(3) -0.001(2) -0.005(2) 0.005(2)
C3_6 0.036(3) 0.052(4) 0.055(4) -0.008(3) -0.019(3) 0.003(3)
C4_6 0.039(4) 0.072(5) 0.083(6) 0.043(5) 0.002(4) -0.003(4)
C5_6 0.039(4) 0.071(5) 0.060(4) -0.039(4) -0.012(3) 0.015(3)
C1_7 0.0107(18) 0.0134(19) 0.014(2) 0.0041(15) -0.0072(15) -0.0031(15)
C2_7 0.017(2) 0.014(2) 0.0100(19) 0.0009(15) -0.0073(16) -0.0003(16)
C3_7 0.020(2) 0.0097(19) 0.017(2) 0.0040(16) -0.0113(17) -0.0026(16)
C4_7 0.0142(19) 0.022(2) 0.0095(19) 0.0052(16) -0.0039(16) -0.0043(16)
C5_7 0.0145(19) 0.017(2) 0.013(2) -0.0017(16) -0.0054(16) 0.0002(16)
C6_7 0.018(2) 0.0124(19) 0.014(2) 0.0024(15) -0.0087(16) 0.0001(16)
Cl7_7 0.0303(6) 0.0130(5) 0.0216(5) 0.0076(4) -0.0111(5) -0.0024(4)
Cl8_7 0.0234(5) 0.0240(5) 0.0129(5) -0.0036(4) -0.0043(4) 0.0064(4)
C1_8 0.019(2) 0.0131(19) 0.0081(18) 0.0005(15) -0.0088(16) -0.0022(16)
C2_8 0.019(2) 0.0122(19) 0.014(2) 0.0025(15) -0.0097(17) -0.0034(16)
C3_8 0.019(2) 0.018(2) 0.020(2) -0.0029(17) -0.0116(18) -0.0006(17)
C4_8 0.030(2) 0.014(2) 0.023(2) 0.0016(17) -0.018(2) 0.0023(18)
C5_8 0.029(2) 0.014(2) 0.011(2) 0.0047(16) -0.0096(18) -0.0085(17)
C6_8 0.020(2) 0.017(2) 0.0108(19) 0.0027(16) -0.0084(17) -0.0026(17)
Cl7_8 0.0201(5) 0.0299(6) 0.0346(7) -0.0017(5) -0.0146(5) 0.0046(5)
Cl8_8 0.0410(7) 0.0196(5) 0.0242(6) 0.0134(4) -0.0138(5) -0.0097(5)
C1_9 0.018(2) 0.0143(19) 0.0060(18) 0.0064(15) -0.0064(15) -0.0054(16)
C2_9 0.022(2) 0.014(2) 0.012(2) 0.0034(16) -0.0091(17) -0.0018(17)
C3_9 0.026(2) 0.018(2) 0.013(2) 0.0059(16) -0.0102(18) -0.0074(18)
C4_9 0.023(2) 0.026(2) 0.017(2) 0.0077(18) -0.0129(18) -0.0102(18)
C5_9 0.017(2) 0.025(2) 0.013(2) 0.0053(17) -0.0060(17) 0.0002(18)
C6_9 0.017(2) 0.016(2) 0.0104(19) 0.0035(16) -0.0050(16) -0.0014(16)
Cl7_9 0.0405(7) 0.0228(6) 0.0237(6) 0.0035(4) -0.0187(5) -0.0138(5)
Cl8_9 0.0181(5) 0.0370(7) 0.0348(7) -0.0041(5) -0.0102(5) 0.0059(5)
C1_10 0.020(2) 0.0125(19) 0.012(2) 0.0030(15) -0.0108(17) -0.0005(16)
C2_10 0.019(2) 0.020(2) 0.013(2) -0.0010(17) -0.0097(17) 0.0018(17)
C3_10 0.021(2) 0.021(2) 0.0091(19) -0.0020(16) -0.0059(17) 0.0084(17)
C4_10 0.028(2) 0.021(2) 0.016(2) -0.0039(17) -0.0142(19) 0.0042(18)
C5_10 0.026(2) 0.017(2) 0.022(2) 0.0008(17) -0.0153(19) -0.0045(18)
C6_10 0.023(2) 0.018(2) 0.011(2) 0.0019(16) -0.0095(17) -0.0023(17)
Cl7_10 0.0229(6) 0.0425(7) 0.0138(5) -0.0058(5) -0.0048(4) 0.0063(5)
Cl8_10 0.0464(8) 0.0330(7) 0.0281(6) -0.0012(5) -0.0171(6) -0.0206(6)
C1_11 0.027(3) 0.034(4) 0.019(3) 0.006(3) -0.013(3) -0.010(3)
F1_11 0.035(3) 0.069(4) 0.026(3) 0.014(3) -0.013(2) -0.021(3)
C2_11 0.027(3) 0.036(4) 0.020(3) 0.008(4) -0.016(3) -0.007(3)
C3_11 0.026(3) 0.033(4) 0.020(3) 0.005(3) -0.014(3) -0.006(3)
C4_11 0.028(3) 0.035(4) 0.023(3) 0.005(3) -0.015(3) -0.005(3)
C5_11 0.028(3) 0.038(4) 0.023(3) 0.007(3) -0.012(3) -0.004(3)
C6_11 0.024(3) 0.035(4) 0.024(3) 0.006(4) -0.013(3) -0.005(3)

_geom_special_details            
;
 All esds (except the esd in the dihedral angle between two l.s. planes)
 are estimated using the full covariance matrix.  The cell esds are taken
 into account individually in the estimation of esds in distances, angles
 and torsion angles correlations between esds in cell parameters are only
 used when they are defined by crystal symmetry.  An approximate (isotropic)
 treatment of cell esds is used for estimating esds involving l.s. planes.
;

loop_
_geom_bond_atom_site_label_1
_geom_bond_atom_site_label_2
_geom_bond_distance
_geom_bond_site_symmetry_2
_geom_bond_publ_flag
B1 C1_7 1.639(6) . ?
B1 C1_9 1.642(6) . ?
B1 C1_8 1.643(6) . ?
B1 C1_10 1.643(6) . ?
Ag1_1 Mn1_1 2.6877(7) . ?
Ag1_1 Mn1_1 2.6878(7) 2_656 ?
Ag1_1 C1_1 2.689(5) . ?
Ag1_1 C1_1 2.689(5) 2_656 ?
O1_1 C1_1 1.145(7) . ?
C2_1 O2_1 1.154(7) . ?
C2_1 Mn1_1 1.779(6) . ?
C1_1 Mn1_1 1.826(6) . ?
C1_2 C2_2 1.382(9) . ?
C1_2 C5_2 1.419(9) . ?
C1_2 H1_2 0.9500 . ?
C2_2 C3_2 1.406(8) . ?
C2_2 H2_2 0.9500 . ?
C3_2 C4_2 1.385(9) . ?
C3_2 H3_2 0.9500 . ?
C4_2 C5_2 1.410(9) . ?
C4_2 H4_2 0.9500 . ?
C5_2 H5_2 0.9500 . ?
B1_3 C2_3 1.555(7) . ?
C2_3 C5_3 1.505(8) . ?
C2_3 C4_3 1.552(9) . ?
C2_3 C3_3 1.553(9) . ?
C3_3 H3A_3 0.9800 . ?
C3_3 H3B_3 0.9800 . ?
C3_3 H3C_3 0.9800 . ?
C4_3 H4A_3 0.9800 . ?
C4_3 H4B_3 0.9800 . ?
C4_3 H4C_3 0.9800 . ?
C5_3 H5A_3 0.9800 . ?
C5_3 H5B_3 0.9800 . ?
C5_3 H5C_3 0.9800 . ?
B1_13 C2_13 1.555(7) . ?
C2_13 C5_13 1.38(3) . ?
C2_13 C3_13 1.59(3) . ?
C2_13 C4_13 1.61(3) . ?
C3_13 H3A_13 0.9800 . ?
C3_13 H3B_13 0.9800 . ?
C3_13 H3C_13 0.9800 . ?
C4_13 H4A_13 0.9800 . ?
C4_13 H4B_13 0.9800 . ?
C4_13 H4C_13 0.9800 . ?
C5_13 H5A_13 0.9800 . ?
C5_13 H5B_13 0.9800 . ?
C5_13 H5C_13 0.9800 . ?
Ag1_4 Mn1_4 2.6727(8) . ?
Ag1_4 Mn1_4 2.6727(8) 2_657 ?
Ag1_4 C1_4 2.686(6) 2_657 ?
Ag1_4 C1_4 2.686(6) . ?
O1_4 C1_4 1.139(7) . ?
C2_4 O2_4 1.151(7) . ?
C2_4 Mn1_4 1.784(6) . ?
C1_4 Mn1_4 1.823(6) . ?
C1_5 C5_5 1.399(9) . ?
C1_5 C2_5 1.401(9) . ?
C1_5 H1_5 0.9500 . ?
C2_5 C3_5 1.419(10) . ?
C2_5 H2_5 0.9500 . ?
C3_5 C4_5 1.381(10) . ?
C3_5 H3_5 0.9500 . ?
C4_5 C5_5 1.411(10) . ?
C4_5 H4_5 0.9500 . ?
C5_5 H5_5 0.9500 . ?
B1_6 C2_6 1.541(9) . ?
C2_6 C4_6 1.516(9) . ?
C2_6 C3_6 1.530(9) . ?
C2_6 C5_6 1.542(8) . ?
C3_6 H3A_6 0.9800 . ?
C3_6 H3B_6 0.9800 . ?
C3_6 H3C_6 0.9800 . ?
C4_6 H4A_6 0.9800 . ?
C4_6 H4B_6 0.9800 . ?
C4_6 H4C_6 0.9800 . ?
C5_6 H5A_6 0.9800 . ?
C5_6 H5B_6 0.9800 . ?
C5_6 H5C_6 0.9800 . ?
C1_7 C2_7 1.401(6) . ?
C1_7 C6_7 1.407(6) . ?
C2_7 C3_7 1.391(6) . ?
C2_7 H2_7 0.9500 . ?
C3_7 C4_7 1.384(6) . ?
C3_7 Cl7_7 1.747(4) . ?
C4_7 C5_7 1.390(6) . ?
C4_7 H4_7 0.9500 . ?
C5_7 C6_7 1.387(6) . ?
C5_7 Cl8_7 1.752(4) . ?
C6_7 H6_7 0.9500 . ?
C1_8 C2_8 1.404(6) . ?
C1_8 C6_8 1.405(6) . ?
C2_8 C3_8 1.382(6) . ?
C2_8 H2_8 0.9500 . ?
C3_8 C4_8 1.393(7) . ?
C3_8 Cl7_8 1.753(4) . ?
C4_8 C5_8 1.385(7) . ?
C4_8 H4_8 0.9500 . ?
C5_8 C6_8 1.377(6) . ?
C5_8 Cl8_8 1.745(4) . ?
C6_8 H6_8 0.9500 . ?
C1_9 C6_9 1.405(6) . ?
C1_9 C2_9 1.410(6) . ?
C2_9 C3_9 1.384(6) . ?
C2_9 H2_9 0.9500 . ?
C3_9 C4_9 1.387(7) . ?
C3_9 Cl7_9 1.756(4) . ?
C4_9 C5_9 1.383(6) . ?
C4_9 H4_9 0.9500 . ?
C5_9 C6_9 1.385(6) . ?
C5_9 Cl8_9 1.744(5) . ?
C6_9 H6_9 0.9500 . ?
C1_10 C6_10 1.405(6) . ?
C1_10 C2_10 1.405(6) . ?
C2_10 C3_10 1.393(6) . ?
C2_10 H2_10 0.9500 . ?
C3_10 C4_10 1.378(7) . ?
C3_10 Cl7_10 1.745(4) . ?
C4_10 C5_10 1.393(7) . ?
C4_10 H4_10 0.9500 . ?
C5_10 C6_10 1.387(6) . ?
C5_10 Cl8_10 1.747(5) . ?
C6_10 H6_10 0.9500 . ?
C1_11 F1_11 1.3550 . ?
C1_11 C6_11 1.4075 . ?
C1_11 C2_11 1.4075 . ?
C2_11 C3_11 1.3921 . ?
C2_11 H2_11 1.0991 . ?
C3_11 C4_11 1.3949 . ?
C3_11 H4_11 1.1005 . ?
C4_11 C5_11 1.3949 . ?
C4_11 H3_11 1.0997 . ?
C5_11 C6_11 1.3920 . ?
C5_11 H5_11 1.1005 . ?
C6_11 H6_11 1.0991 . ?

loop_
_geom_angle_atom_site_label_1
_geom_angle_atom_site_label_2
_geom_angle_atom_site_label_3
_geom_angle
_geom_angle_site_symmetry_1
_geom_angle_site_symmetry_3
_geom_angle_publ_flag
Mn1_1 Ag1_1 Mn1_1 180.00(3) . 2_656 ?
Mn1_1 Ag1_1 C1_1 39.70(12) . . ?
Mn1_1 Ag1_1 C1_1 140.30(12) 2_656 . ?
Mn1_1 Ag1_1 C1_1 140.30(12) . 2_656 ?
Mn1_1 Ag1_1 C1_1 39.70(12) 2_656 2_656 ?
C1_1 Ag1_1 C1_1 180.0 . 2_656 ?
O2_1 C2_1 Mn1_1 177.7(5) . . ?
O1_1 C1_1 Mn1_1 174.6(5) . . ?
O1_1 C1_1 Ag1_1 115.3(4) . . ?
Mn1_1 C1_1 Ag1_1 70.11(17) . . ?
C2_1 Mn1_1 C1_1 88.4(3) . . ?
C2_1 Mn1_1 Ag1_1 123.48(18) . . ?
C1_1 Mn1_1 Ag1_1 70.19(17) . . ?
C2_2 C1_2 C5_2 107.7(5) . . ?
C2_2 C1_2 H1_2 126.1 . . ?
C5_2 C1_2 H1_2 126.1 . . ?
C1_2 C2_2 C3_2 109.2(5) . . ?
C1_2 C2_2 H2_2 125.4 . . ?
C3_2 C2_2 H2_2 125.4 . . ?
C4_2 C3_2 C2_2 107.2(5) . . ?
C4_2 C3_2 H3_2 126.4 . . ?
C2_2 C3_2 H3_2 126.4 . . ?
C3_2 C4_2 C5_2 109.1(5) . . ?
C3_2 C4_2 H4_2 125.4 . . ?
C5_2 C4_2 H4_2 125.4 . . ?
C4_2 C5_2 C1_2 106.7(5) . . ?
C4_2 C5_2 H5_2 126.6 . . ?
C1_2 C5_2 H5_2 126.6 . . ?
C5_3 C2_3 C4_3 109.9(5) . . ?
C5_3 C2_3 C3_3 109.0(5) . . ?
C4_3 C2_3 C3_3 107.1(5) . . ?
C5_3 C2_3 B1_3 108.8(5) . . ?
C4_3 C2_3 B1_3 108.2(5) . . ?
C3_3 C2_3 B1_3 113.8(5) . . ?
C2_3 C3_3 H3A_3 109.5 . . ?
C2_3 C3_3 H3B_3 109.5 . . ?
H3A_3 C3_3 H3B_3 109.5 . . ?
C2_3 C3_3 H3C_3 109.5 . . ?
H3A_3 C3_3 H3C_3 109.5 . . ?
H3B_3 C3_3 H3C_3 109.5 . . ?
C2_3 C4_3 H4A_3 109.5 . . ?
C2_3 C4_3 H4B_3 109.5 . . ?
H4A_3 C4_3 H4B_3 109.5 . . ?
C2_3 C4_3 H4C_3 109.5 . . ?
H4A_3 C4_3 H4C_3 109.5 . . ?
H4B_3 C4_3 H4C_3 109.5 . . ?
C2_3 C5_3 H5A_3 109.5 . . ?
C2_3 C5_3 H5B_3 109.5 . . ?
H5A_3 C5_3 H5B_3 109.5 . . ?
C2_3 C5_3 H5C_3 109.5 . . ?
H5A_3 C5_3 H5C_3 109.5 . . ?
H5B_3 C5_3 H5C_3 109.5 . . ?
C5_13 C2_13 B1_13 107.6(12) . . ?
C5_13 C2_13 C3_13 112.7(17) . . ?
B1_13 C2_13 C3_13 110.5(12) . . ?
C5_13 C2_13 C4_13 112.3(16) . . ?
B1_13 C2_13 C4_13 108.9(10) . . ?
C3_13 C2_13 C4_13 104.9(15) . . ?
C2_13 C3_13 H3A_13 109.5 . . ?
C2_13 C3_13 H3B_13 109.5 . . ?
H3A_13 C3_13 H3B_13 109.5 . . ?
C2_13 C3_13 H3C_13 109.5 . . ?
H3A_13 C3_13 H3C_13 109.5 . . ?
H3B_13 C3_13 H3C_13 109.5 . . ?
C2_13 C4_13 H4A_13 109.5 . . ?
C2_13 C4_13 H4B_13 109.5 . . ?
H4A_13 C4_13 H4B_13 109.5 . . ?
C2_13 C4_13 H4C_13 109.5 . . ?
H4A_13 C4_13 H4C_13 109.5 . . ?
H4B_13 C4_13 H4C_13 109.5 . . ?
C2_13 C5_13 H5A_13 109.5 . . ?
C2_13 C5_13 H5B_13 109.5 . . ?
H5A_13 C5_13 H5B_13 109.5 . . ?
C2_13 C5_13 H5C_13 109.5 . . ?
H5A_13 C5_13 H5C_13 109.5 . . ?
H5B_13 C5_13 H5C_13 109.5 . . ?
Mn1_4 Ag1_4 Mn1_4 180.0 . 2_657 ?
Mn1_4 Ag1_4 C1_4 140.22(12) . 2_657 ?
Mn1_4 Ag1_4 C1_4 39.78(12) 2_657 2_657 ?
Mn1_4 Ag1_4 C1_4 39.78(12) . . ?
Mn1_4 Ag1_4 C1_4 140.22(12) 2_657 . ?
C1_4 Ag1_4 C1_4 180.0 2_657 . ?
O2_4 C2_4 Mn1_4 178.3(5) . . ?
O1_4 C1_4 Mn1_4 173.2(5) . . ?
O1_4 C1_4 Ag1_4 117.0(4) . . ?
Mn1_4 C1_4 Ag1_4 69.73(18) . . ?
C2_4 Mn1_4 C1_4 86.0(2) . . ?
C2_4 Mn1_4 Ag1_4 120.45(18) . . ?
C1_4 Mn1_4 Ag1_4 70.49(18) . . ?
C5_5 C1_5 C2_5 108.8(6) . . ?
C5_5 C1_5 H1_5 125.6 . . ?
C2_5 C1_5 H1_5 125.6 . . ?
C1_5 C2_5 C3_5 107.9(6) . . ?
C1_5 C2_5 H2_5 126.1 . . ?
C3_5 C2_5 H2_5 126.1 . . ?
C4_5 C3_5 C2_5 106.9(6) . . ?
C4_5 C3_5 H3_5 126.6 . . ?
C2_5 C3_5 H3_5 126.6 . . ?
C3_5 C4_5 C5_5 110.0(6) . . ?
C3_5 C4_5 H4_5 125.0 . . ?
C5_5 C4_5 H4_5 125.0 . . ?
C1_5 C5_5 C4_5 106.4(6) . . ?
C1_5 C5_5 H5_5 126.8 . . ?
C4_5 C5_5 H5_5 126.8 . . ?
C4_6 C2_6 C3_6 108.9(6) . . ?
C4_6 C2_6 B1_6 110.3(5) . . ?
C3_6 C2_6 B1_6 109.8(5) . . ?
C4_6 C2_6 C5_6 110.9(6) . . ?
C3_6 C2_6 C5_6 106.5(5) . . ?
B1_6 C2_6 C5_6 110.4(5) . . ?
C2_6 C3_6 H3A_6 109.5 . . ?
C2_6 C3_6 H3B_6 109.5 . . ?
H3A_6 C3_6 H3B_6 109.5 . . ?
C2_6 C3_6 H3C_6 109.5 . . ?
H3A_6 C3_6 H3C_6 109.5 . . ?
H3B_6 C3_6 H3C_6 109.5 . . ?
C2_6 C4_6 H4A_6 109.5 . . ?
C2_6 C4_6 H4B_6 109.5 . . ?
H4A_6 C4_6 H4B_6 109.5 . . ?
C2_6 C4_6 H4C_6 109.5 . . ?
H4A_6 C4_6 H4C_6 109.5 . . ?
H4B_6 C4_6 H4C_6 109.5 . . ?
C2_6 C5_6 H5A_6 109.5 . . ?
C2_6 C5_6 H5B_6 109.5 . . ?
H5A_6 C5_6 H5B_6 109.5 . . ?
C2_6 C5_6 H5C_6 109.5 . . ?
H5A_6 C5_6 H5C_6 109.5 . . ?
H5B_6 C5_6 H5C_6 109.5 . . ?
C2_7 C1_7 C6_7 116.4(4) . . ?
C2_7 C1_7 B1 122.3(4) . . ?
C6_7 C1_7 B1 120.7(4) . . ?
C3_7 C2_7 C1_7 121.4(4) . . ?
C3_7 C2_7 H2_7 119.3 . . ?
C1_7 C2_7 H2_7 119.3 . . ?
C4_7 C3_7 C2_7 122.3(4) . . ?
C4_7 C3_7 Cl7_7 118.5(3) . . ?
C2_7 C3_7 Cl7_7 119.2(3) . . ?
C3_7 C4_7 C5_7 116.3(4) . . ?
C3_7 C4_7 H4_7 121.8 . . ?
C5_7 C4_7 H4_7 121.8 . . ?
C6_7 C5_7 C4_7 122.6(4) . . ?
C6_7 C5_7 Cl8_7 119.5(3) . . ?
C4_7 C5_7 Cl8_7 117.9(3) . . ?
C5_7 C6_7 C1_7 121.0(4) . . ?
C5_7 C6_7 H6_7 119.5 . . ?
C1_7 C6_7 H6_7 119.5 . . ?
C2_8 C1_8 C6_8 116.6(4) . . ?
C2_8 C1_8 B1 123.2(4) . . ?
C6_8 C1_8 B1 119.8(4) . . ?
C3_8 C2_8 C1_8 120.7(4) . . ?
C3_8 C2_8 H2_8 119.6 . . ?
C1_8 C2_8 H2_8 119.6 . . ?
C2_8 C3_8 C4_8 122.4(4) . . ?
C2_8 C3_8 Cl7_8 119.9(3) . . ?
C4_8 C3_8 Cl7_8 117.6(3) . . ?
C5_8 C4_8 C3_8 116.7(4) . . ?
C5_8 C4_8 H4_8 121.6 . . ?
C3_8 C4_8 H4_8 121.6 . . ?
C6_8 C5_8 C4_8 121.9(4) . . ?
C6_8 C5_8 Cl8_8 119.3(3) . . ?
C4_8 C5_8 Cl8_8 118.8(3) . . ?
C5_8 C6_8 C1_8 121.6(4) . . ?
C5_8 C6_8 H6_8 119.2 . . ?
C1_8 C6_8 H6_8 119.2 . . ?
C6_9 C1_9 C2_9 116.5(4) . . ?
C6_9 C1_9 B1 121.4(4) . . ?
C2_9 C1_9 B1 121.8(4) . . ?
C3_9 C2_9 C1_9 120.9(4) . . ?
C3_9 C2_9 H2_9 119.6 . . ?
C1_9 C2_9 H2_9 119.6 . . ?
C2_9 C3_9 C4_9 122.6(4) . . ?
C2_9 C3_9 Cl7_9 119.3(3) . . ?
C4_9 C3_9 Cl7_9 118.1(3) . . ?
C5_9 C4_9 C3_9 116.4(4) . . ?
C5_9 C4_9 H4_9 121.8 . . ?
C3_9 C4_9 H4_9 121.8 . . ?
C4_9 C5_9 C6_9 122.7(4) . . ?
C4_9 C5_9 Cl8_9 118.1(3) . . ?
C6_9 C5_9 Cl8_9 119.2(4) . . ?
C5_9 C6_9 C1_9 121.0(4) . . ?
C5_9 C6_9 H6_9 119.5 . . ?
C1_9 C6_9 H6_9 119.5 . . ?
C6_10 C1_10 C2_10 116.7(4) . . ?
C6_10 C1_10 B1 121.7(4) . . ?
C2_10 C1_10 B1 121.3(4) . . ?
C3_10 C2_10 C1_10 121.2(4) . . ?
C3_10 C2_10 H2_10 119.4 . . ?
C1_10 C2_10 H2_10 119.4 . . ?
C4_10 C3_10 C2_10 122.0(4) . . ?
C4_10 C3_10 Cl7_10 119.3(3) . . ?
C2_10 C3_10 Cl7_10 118.6(4) . . ?
C3_10 C4_10 C5_10 117.0(4) . . ?
C3_10 C4_10 H4_10 121.5 . . ?
C5_10 C4_10 H4_10 121.5 . . ?
C6_10 C5_10 C4_10 122.2(4) . . ?
C6_10 C5_10 Cl8_10 119.6(4) . . ?
C4_10 C5_10 Cl8_10 118.2(3) . . ?
C5_10 C6_10 C1_10 121.0(4) . . ?
C5_10 C6_10 H6_10 119.5 . . ?
C1_10 C6_10 H6_10 119.5 . . ?
F1_11 C1_11 C6_11 119.8 . . ?
F1_11 C1_11 C2_11 119.8 . . ?
C6_11 C1_11 C2_11 120.4 . . ?
C3_11 C2_11 C1_11 119.3 . . ?
C3_11 C2_11 H2_11 121.0 . . ?
C1_11 C2_11 H2_11 119.7 . . ?
C2_11 C3_11 C4_11 120.5 . . ?
C2_11 C3_11 H4_11 119.5 . . ?
C4_11 C3_11 H4_11 120.0 . . ?
C3_11 C4_11 C5_11 120.0 . . ?
C3_11 C4_11 H3_11 120.0 . . ?
C5_11 C4_11 H3_11 120.0 . . ?
C6_11 C5_11 C4_11 120.5 . . ?
C6_11 C5_11 H5_11 119.5 . . ?
C4_11 C5_11 H5_11 120.0 . . ?
C5_11 C6_11 C1_11 119.3 . . ?
C5_11 C6_11 H6_11 121.0 . . ?
C1_11 C6_11 H6_11 119.7 . . ?

loop_
_geom_torsion_atom_site_label_1
_geom_torsion_atom_site_label_2
_geom_torsion_atom_site_label_3
_geom_torsion_atom_site_label_4
_geom_torsion
_geom_torsion_site_symmetry_1
_geom_torsion_site_symmetry_2
_geom_torsion_site_symmetry_3
_geom_torsion_site_symmetry_4
_geom_torsion_publ_flag
Ag1_1 C1_1 Mn1_1 C2_1 -126.6(2) . . . . ?
C5_2 C1_2 C2_2 C3_2 1.2(6) . . . . ?
C1_2 C2_2 C3_2 C4_2 -1.2(6) . . . . ?
C2_2 C3_2 C4_2 C5_2 0.9(6) . . . . ?
C3_2 C4_2 C5_2 C1_2 -0.2(6) . . . . ?
C2_2 C1_2 C5_2 C4_2 -0.6(6) . . . . ?
Ag1_4 C1_4 Mn1_4 C2_4 -124.3(2) . . . . ?
C5_5 C1_5 C2_5 C3_5 0.9(7) . . . . ?
C1_5 C2_5 C3_5 C4_5 -0.8(7) . . . . ?
C2_5 C3_5 C4_5 C5_5 0.5(7) . . . . ?
C2_5 C1_5 C5_5 C4_5 -0.5(6) . . . . ?
C3_5 C4_5 C5_5 C1_5 0.0(7) . . . . ?
C6_7 C1_7 C2_7 C3_7 0.0(6) . . . . ?
B1 C1_7 C2_7 C3_7 172.0(4) . . . . ?
C1_7 C2_7 C3_7 C4_7 -0.1(6) . . . . ?
C1_7 C2_7 C3_7 Cl7_7 -179.7(3) . . . . ?
C2_7 C3_7 C4_7 C5_7 0.0(6) . . . . ?
Cl7_7 C3_7 C4_7 C5_7 179.5(3) . . . . ?
C3_7 C4_7 C5_7 C6_7 0.3(6) . . . . ?
C3_7 C4_7 C5_7 Cl8_7 179.4(3) . . . . ?
C4_7 C5_7 C6_7 C1_7 -0.4(6) . . . . ?
Cl8_7 C5_7 C6_7 C1_7 -179.5(3) . . . . ?
C2_7 C1_7 C6_7 C5_7 0.3(6) . . . . ?
B1 C1_7 C6_7 C5_7 -171.8(4) . . . . ?
C6_8 C1_8 C2_8 C3_8 -0.4(6) . . . . ?
B1 C1_8 C2_8 C3_8 -174.1(4) . . . . ?
C1_8 C2_8 C3_8 C4_8 -0.9(6) . . . . ?
C1_8 C2_8 C3_8 Cl7_8 -179.4(3) . . . . ?
C2_8 C3_8 C4_8 C5_8 1.5(6) . . . . ?
Cl7_8 C3_8 C4_8 C5_8 180.0(3) . . . . ?
C3_8 C4_8 C5_8 C6_8 -0.8(6) . . . . ?
C3_8 C4_8 C5_8 Cl8_8 179.0(3) . . . . ?
C4_8 C5_8 C6_8 C1_8 -0.5(6) . . . . ?
Cl8_8 C5_8 C6_8 C1_8 179.7(3) . . . . ?
C2_8 C1_8 C6_8 C5_8 1.1(6) . . . . ?
B1 C1_8 C6_8 C5_8 175.0(4) . . . . ?
C6_9 C1_9 C2_9 C3_9 1.3(6) . . . . ?
B1 C1_9 C2_9 C3_9 175.3(4) . . . . ?
C1_9 C2_9 C3_9 C4_9 0.3(6) . . . . ?
C1_9 C2_9 C3_9 Cl7_9 179.3(3) . . . . ?
C2_9 C3_9 C4_9 C5_9 -1.6(6) . . . . ?
Cl7_9 C3_9 C4_9 C5_9 179.4(3) . . . . ?
C3_9 C4_9 C5_9 C6_9 1.4(6) . . . . ?
C3_9 C4_9 C5_9 Cl8_9 -178.9(3) . . . . ?
C4_9 C5_9 C6_9 C1_9 0.2(6) . . . . ?
Cl8_9 C5_9 C6_9 C1_9 -179.6(3) . . . . ?
C2_9 C1_9 C6_9 C5_9 -1.5(6) . . . . ?
B1 C1_9 C6_9 C5_9 -175.6(4) . . . . ?
C6_10 C1_10 C2_10 C3_10 -0.6(6) . . . . ?
B1 C1_10 C2_10 C3_10 -174.1(4) . . . . ?
C1_10 C2_10 C3_10 C4_10 -0.4(7) . . . . ?
C1_10 C2_10 C3_10 Cl7_10 180.0(3) . . . . ?
C2_10 C3_10 C4_10 C5_10 0.7(6) . . . . ?
Cl7_10 C3_10 C4_10 C5_10 -179.6(3) . . . . ?
C3_10 C4_10 C5_10 C6_10 -0.1(7) . . . . ?
C3_10 C4_10 C5_10 Cl8_10 -179.7(3) . . . . ?
C4_10 C5_10 C6_10 C1_10 -0.9(7) . . . . ?
Cl8_10 C5_10 C6_10 C1_10 178.7(3) . . . . ?
C2_10 C1_10 C6_10 C5_10 1.2(6) . . . . ?
B1 C1_10 C6_10 C5_10 174.7(4) . . . . ?
F1_11 C1_11 C2_11 C3_11 180.0 . . . . ?
C6_11 C1_11 C2_11 C3_11 0.0 . . . . ?
C1_11 C2_11 C3_11 C4_11 0.0 . . . . ?
C2_11 C3_11 C4_11 C5_11 0.0 . . . . ?
C3_11 C4_11 C5_11 C6_11 0.0 . . . . ?
C4_11 C5_11 C6_11 C1_11 0.0 . . . . ?
F1_11 C1_11 C6_11 C5_11 180.0 . . . . ?
C2_11 C1_11 C6_11 C5_11 0.0 . . . . ?

_refine_diff_density_max         2.989
_refine_diff_density_min         -1.745
_refine_diff_density_rms         0.139

_shelxl_version_number           2014/6

_shelx_res_file                  
;
TITL KR805 in P-1
CELL  0.71073  12.2946  13.8214  16.0619   88.083   67.993   83.916
ZERR    1.00   0.0006   0.0006   0.0008   0.002   0.002   0.002
LATT  1
SFAC C H B O CL MN AG F
UNIT 98 85 6 8 16 4 2 1
TEMP -173.150
SHEL 999 0.800
L.S. 10
BOND $H
CONF
acta  52
LIST 4
FMAP 2
PLAN 20

WGHT    0.076700   10.742200
FVAR       0.31315   0.78468
B1    3    1.022265   -0.425247    0.242760    11.00000    0.01611    0.01060 =
         0.00779    0.00224   -0.00531   -0.00171
RESI 1 AG1
AG1   7    0.500000    0.000000    0.500000    10.50000    0.03052    0.02832 =
         0.02871    0.01040   -0.01334   -0.00288
O1    4    0.501711   -0.022430    0.707352    11.00000    0.05421    0.03580 =
         0.04056    0.00431   -0.02649   -0.01198
C2    1    0.238559   -0.081403    0.714331    11.00000    0.03916    0.02463 =
         0.03765   -0.00043   -0.01128   -0.00245
O2    4    0.153380   -0.058557    0.774980    11.00000    0.04320    0.04730 =
         0.04059   -0.01126    0.00227    0.00135
C1    1    0.452964   -0.058360    0.670280    11.00000    0.03670    0.02594 =
         0.03043    0.00625   -0.01625   -0.00254
MN1   6    0.368007   -0.121397    0.621061    11.00000    0.02601    0.01852 =
         0.02253    0.00178   -0.01104    0.00125
RESI 0
RESI 2 CP
C1    1    0.346055   -0.225535    0.535028    11.00000    0.04406    0.02898 =
         0.03991   -0.00538   -0.02817    0.00200
AFIX  43
H1    2    0.306658   -0.209009    0.494914    11.00000   -1.20000
AFIX   0
C2    1    0.294290   -0.254403    0.623213    11.00000    0.04078    0.01912 =
         0.05019    0.00006   -0.01796   -0.00467
AFIX  43
H2    2    0.212970   -0.262106    0.653596    11.00000   -1.20000
AFIX   0
C3    1    0.381079   -0.270549    0.660787    11.00000    0.05658    0.01882 =
         0.02811    0.00068   -0.01678    0.00450
AFIX  43
H3    2    0.368883   -0.289718    0.720720    11.00000   -1.20000
AFIX   0
C4    1    0.487673   -0.253307    0.594161    11.00000    0.03661    0.02482 =
         0.05735   -0.01177   -0.02831    0.01287
AFIX  43
H4    2    0.561788   -0.259547    0.600648    11.00000   -1.20000
AFIX   0
C5    1    0.468634   -0.225013    0.515164    11.00000    0.05055    0.03039 =
         0.03245   -0.01206   -0.00791    0.00407
AFIX  43
H5    2    0.526622   -0.208746    0.459425    11.00000   -1.20000
AFIX   0
RESI 0
eadp b1_3 b1_13
eadp c2_3 c2_13
exyz b1_3 b1_13
exyz c2_3 c2_13
simu 0.005 c3_3 > C5_3    c3_13 > C5_13
delu 0.005 c3_3 > C5_3    c3_13 > C5_13
part 1 21
RESI 3 BBU
B1    3    0.293793   -0.026098    0.572148    21.00000    0.02847    0.02058 =
         0.02709   -0.00092   -0.01145   -0.00199
C2    1    0.197896    0.039749    0.549698    21.00000    0.02903    0.02145 =
         0.03350   -0.00275   -0.01549    0.00150
C3    1    0.236544    0.068315    0.449145    21.00000    0.04456    0.03101 =
         0.03700    0.00204   -0.02508    0.00659
AFIX 137
H3A   2    0.169923    0.104537    0.438681    21.00000   -1.50000
H3B   2    0.262274    0.009330    0.411796    21.00000   -1.50000
H3C   2    0.301824    0.109103    0.433507    21.00000   -1.50000
AFIX   0
C4    1    0.088141   -0.017177    0.572500    21.00000    0.03835    0.03133 =
         0.06261    0.00576   -0.02678   -0.00061
AFIX 137
H4A   2    0.056667   -0.031153    0.636931    21.00000   -1.50000
H4B   2    0.110761   -0.078416    0.538419    21.00000   -1.50000
H4C   2    0.027703    0.022098    0.556545    21.00000   -1.50000
AFIX   0
C5    1    0.165870    0.130949    0.606004    21.00000    0.04257    0.02401 =
         0.04221   -0.00530   -0.02262    0.00744
AFIX 137
H5A   2    0.137320    0.113655    0.669738    21.00000   -1.50000
H5B   2    0.103853    0.172164    0.593558    21.00000   -1.50000
H5C   2    0.235589    0.166400    0.591374    21.00000   -1.50000
AFIX   0
part 2 -21
RESI 13 BBU
B1    3    0.293793   -0.026098    0.572148   -21.00000    0.02847    0.02058 =
         0.02709   -0.00092   -0.01145   -0.00199
C2    1    0.197896    0.039749    0.549698   -21.00000    0.02903    0.02145 =
         0.03350   -0.00275   -0.01549    0.00150
C3    1    0.075621    0.046576    0.633246   -21.00000    0.04005    0.03358 =
         0.05559    0.00020   -0.01877    0.00422
AFIX 137
H3A   2    0.012041    0.072968    0.613600   -21.00000   -1.50000
H3B   2    0.079393    0.089422    0.679282   -21.00000   -1.50000
H3C   2    0.060186   -0.018461    0.658269   -21.00000   -1.50000
AFIX   0
C4    1    0.234208    0.149203    0.534898   -21.00000    0.04421    0.02585 =
         0.04409    0.00065   -0.02655    0.00450
AFIX 137
H4A   2    0.313549    0.149454    0.488687   -21.00000   -1.50000
H4B   2    0.233313    0.174783    0.591349   -21.00000   -1.50000
H4C   2    0.177898    0.190100    0.515635   -21.00000   -1.50000
AFIX   0
C5    1    0.190218    0.001834    0.474156   -21.00000    0.04051    0.02987 =
         0.04999    0.00323   -0.02477    0.00349
AFIX 137
H5A   2    0.261619    0.012071    0.421955   -21.00000   -1.50000
H5B   2    0.121171    0.034469    0.464540   -21.00000   -1.50000
H5C   2    0.182398   -0.068031    0.482189   -21.00000   -1.50000
AFIX   0
RESI 0
part 0
RESI 0
RESI 4 AG1
AG1   7    0.500000    0.000000    1.000000    10.50000    0.03208    0.02707 =
         0.02356   -0.00156   -0.00733    0.00107
O1    4    0.320575   -0.047554    0.895248    11.00000    0.05151    0.06166 =
         0.03886   -0.00757   -0.02502    0.02167
C2    1    0.551780   -0.212159    0.831665    11.00000    0.04158    0.02542 =
         0.03402    0.00057   -0.02087    0.00557
O2    4    0.592620   -0.231029    0.756259    11.00000    0.05813    0.04265 =
         0.02446   -0.00905   -0.01753    0.01015
C1    1    0.387108   -0.093463    0.917690    11.00000    0.03511    0.03701 =
         0.02793   -0.00500   -0.01269    0.00323
MN1   6    0.489509   -0.179196    0.947750    11.00000    0.03257    0.02647 =
         0.02035    0.00246   -0.00969   -0.00037
RESI 0
RESI 5 CP
C1    1    0.539562   -0.260190    1.044781    11.00000    0.05611    0.03419 =
         0.02784    0.01311   -0.02079   -0.00591
AFIX  43
H1    2    0.614373   -0.258790    1.049074    11.00000   -1.20000
AFIX   0
C2    1    0.512510   -0.324879    0.991718    11.00000    0.06841    0.03026 =
         0.03469    0.01122   -0.01986   -0.00804
AFIX  43
H2    2    0.565214   -0.375229    0.954580    11.00000   -1.20000
AFIX   0
C3    1    0.392434   -0.301871    1.003271    11.00000    0.06325    0.04973 =
         0.04972    0.01496   -0.02523   -0.03141
AFIX  43
H3    2    0.350168   -0.333186    0.974941    11.00000   -1.20000
AFIX   0
C4    1    0.348796   -0.225209    1.063611    11.00000    0.03686    0.06147 =
         0.04282    0.01861   -0.00019   -0.01490
AFIX  43
H4    2    0.270070   -0.195202    1.084073    11.00000   -1.20000
AFIX   0
C5    1    0.438337   -0.198009    1.090397    11.00000    0.05885    0.04179 =
         0.01673    0.00700   -0.00582   -0.01124
AFIX  43
H5    2    0.431257   -0.147466    1.131315    11.00000   -1.20000
AFIX   0
RESI 0
RESI 6 BBU
B1    3    0.636045   -0.132466    0.907291    11.00000    0.03976    0.02675 =
         0.01879    0.00101   -0.00941    0.00232
C2    1    0.769910   -0.125337    0.863851    11.00000    0.03572    0.03210 =
         0.03104   -0.00096   -0.00519    0.00502
C3    1    0.821507   -0.124099    0.936878    11.00000    0.03615    0.05155 =
         0.05457   -0.00847   -0.01945    0.00253
AFIX 137
H3A   2    0.786019   -0.066593    0.975296    11.00000   -1.50000
H3B   2    0.907040   -0.121929    0.908854    11.00000   -1.50000
H3C   2    0.804519   -0.182984    0.973271    11.00000   -1.50000
AFIX   0
C4    1    0.794665   -0.032914    0.809358    11.00000    0.03940    0.07184 =
         0.08285    0.04265    0.00184   -0.00292
AFIX 137
H4A   2    0.766144   -0.034825    0.760117    11.00000   -1.50000
H4B   2    0.879759   -0.027643    0.784658    11.00000   -1.50000
H4C   2    0.754092    0.023469    0.848076    11.00000   -1.50000
AFIX   0
C5    1    0.832022   -0.215737    0.804845    11.00000    0.03888    0.07100 =
         0.05965   -0.03868   -0.01235    0.01453
AFIX 137
H5A   2    0.808878   -0.274701    0.839890    11.00000   -1.50000
H5B   2    0.917654   -0.214726    0.784508    11.00000   -1.50000
H5C   2    0.809013   -0.215246    0.752632    11.00000   -1.50000
AFIX   0
RESI 0
RESI 7 ARCL
C1    1    0.955312   -0.469754    0.342759    11.00000    0.01071    0.01340 =
         0.01370    0.00409   -0.00723   -0.00313
C2    1    0.969483   -0.568914    0.361725    11.00000    0.01717    0.01443 =
         0.00995    0.00086   -0.00730   -0.00028
AFIX  43
H2    2    1.011174   -0.613523    0.313903    11.00000   -1.20000
AFIX   0
C3    1    0.923771   -0.603394    0.449129    11.00000    0.02025    0.00967 =
         0.01719    0.00396   -0.01127   -0.00261
C4    1    0.862404   -0.542435    0.521893    11.00000    0.01421    0.02183 =
         0.00952    0.00520   -0.00394   -0.00428
AFIX  43
H4    2    0.831455   -0.566511    0.581418    11.00000   -1.20000
AFIX   0
C5    1    0.848554   -0.444020    0.503061    11.00000    0.01446    0.01721 =
         0.01279   -0.00169   -0.00538    0.00015
C6    1    0.892733   -0.407659    0.416578    11.00000    0.01763    0.01238 =
         0.01360    0.00236   -0.00870    0.00005
AFIX  43
H6    2    0.880561   -0.339832    0.407044    11.00000   -1.20000
AFIX   0
CL7   5    0.945065   -0.727782    0.468513    11.00000    0.03033    0.01304 =
         0.02161    0.00763   -0.01112   -0.00237
CL8   5    0.770213   -0.364256    0.592988    11.00000    0.02340    0.02403 =
         0.01294   -0.00355   -0.00434    0.00639
RESI 0
RESI 8 ARCL
C1    1    0.948070   -0.328917    0.220010    11.00000    0.01939    0.01309 =
         0.00812    0.00052   -0.00878   -0.00216
C2    1    0.824474   -0.316284    0.250972    11.00000    0.01928    0.01219 =
         0.01385    0.00253   -0.00970   -0.00338
AFIX  43
H2    2    0.779821   -0.361994    0.291503    11.00000   -1.20000
AFIX   0
C3    1    0.767038   -0.238058    0.223128    11.00000    0.01869    0.01814 =
         0.01951   -0.00291   -0.01165   -0.00055
C4    1    0.827332   -0.167858    0.164829    11.00000    0.02979    0.01353 =
         0.02269    0.00159   -0.01814    0.00235
AFIX  43
H4    2    0.786793   -0.113604    0.147250    11.00000   -1.20000
AFIX   0
C5    1    0.949328   -0.181021    0.133727    11.00000    0.02863    0.01430 =
         0.01145    0.00473   -0.00958   -0.00851
C6    1    1.008502   -0.258939    0.159819    11.00000    0.02027    0.01660 =
         0.01079    0.00269   -0.00836   -0.00255
AFIX  43
H6    2    1.092266   -0.265526    0.136535    11.00000   -1.20000
AFIX   0
CL7   5    0.612591   -0.223054    0.263481    11.00000    0.02005    0.02987 =
         0.03461   -0.00171   -0.01460    0.00458
CL8   5    1.029716   -0.096382    0.059141    11.00000    0.04100    0.01964 =
         0.02424    0.01340   -0.01384   -0.00965
RESI 0
RESI 9 ARCL
C1    1    1.148357   -0.399705    0.245349    11.00000    0.01785    0.01432 =
         0.00596    0.00638   -0.00639   -0.00545
C2    1    1.161033   -0.309187    0.276902    11.00000    0.02237    0.01420 =
         0.01155    0.00342   -0.00908   -0.00178
AFIX  43
H2    2    1.096908   -0.259608    0.293109    11.00000   -1.20000
AFIX   0
C3    1    1.265641   -0.291646    0.284562    11.00000    0.02564    0.01755 =
         0.01270    0.00587   -0.01025   -0.00736
C4    1    1.362894   -0.360530    0.261700    11.00000    0.02282    0.02554 =
         0.01686    0.00773   -0.01293   -0.01016
AFIX  43
H4    2    1.434904   -0.347053    0.265814    11.00000   -1.20000
AFIX   0
C5    1    1.349345   -0.449875    0.232597    11.00000    0.01726    0.02458 =
         0.01294    0.00534   -0.00598    0.00022
C6    1    1.245889   -0.470279    0.224363    11.00000    0.01706    0.01639 =
         0.01039    0.00349   -0.00503   -0.00142
AFIX  43
H6    2    1.240822   -0.532891    0.204238    11.00000   -1.20000
AFIX   0
CL7   5    1.277965   -0.177426    0.322998    11.00000    0.04053    0.02282 =
         0.02374    0.00354   -0.01867   -0.01383
CL8   5    1.468317   -0.539680    0.204974    11.00000    0.01811    0.03698 =
         0.03478   -0.00406   -0.01023    0.00591
RESI 0
RESI 10 ARCL
C1    1    1.039906   -0.502004    0.161732    11.00000    0.01967    0.01250 =
         0.01248    0.00298   -0.01085   -0.00054
C2    1    1.136560   -0.502050    0.079715    11.00000    0.01922    0.02033 =
         0.01293   -0.00097   -0.00973    0.00181
AFIX  43
H2    2    1.196737   -0.461159    0.072886    11.00000   -1.20000
AFIX   0
C3    1    1.145724   -0.560990    0.008230    11.00000    0.02057    0.02132 =
         0.00911   -0.00196   -0.00586    0.00844
C4    1    1.061557   -0.622171    0.014342    11.00000    0.02807    0.02135 =
         0.01560   -0.00386   -0.01419    0.00416
AFIX  43
H4    2    1.068901   -0.662692   -0.034487    11.00000   -1.20000
AFIX   0
C5    1    0.965260   -0.621906    0.095333    11.00000    0.02611    0.01700 =
         0.02157    0.00078   -0.01528   -0.00445
C6    1    0.953374   -0.563307    0.167278    11.00000    0.02310    0.01779 =
         0.01070    0.00188   -0.00945   -0.00233
AFIX  43
H6    2    0.885726   -0.564654    0.221085    11.00000   -1.20000
AFIX   0
CL7   5    1.268251   -0.557187   -0.091669    11.00000    0.02289    0.04249 =
         0.01379   -0.00581   -0.00478    0.00626
CL8   5    0.857153   -0.698988    0.105547    11.00000    0.04642    0.03305 =
         0.02813   -0.00116   -0.01706   -0.02059
RESI 0

simu_phf 0.005 c1 > c6
delu_phf 0.005 c1 > c6
part -1 10.5
RESI 11 PHF
AFIX   6
C1    1    1.551598   -0.487891    0.415672    10.50000    0.02721    0.03415 =
         0.01918    0.00645   -0.01318   -0.01016
F1    8    1.602813   -0.473526    0.326054    10.50000    0.03495    0.06906 =
         0.02589    0.01419   -0.01340   -0.02081
C2    1    1.427967   -0.475278    0.458174    10.50000    0.02663    0.03624 =
         0.01983    0.00785   -0.01617   -0.00714
H2    2    1.373657   -0.453827    0.418360    10.50000   -1.20000
C3    1    1.376373   -0.490247    0.550280    10.50000    0.02632    0.03346 =
         0.01962    0.00459   -0.01386   -0.00596
H3    2    1.404617   -0.529120    0.672866    10.50000   -1.20000
C4    1    1.446182   -0.517460    0.600134    10.50000    0.02819    0.03534 =
         0.02311    0.00506   -0.01498   -0.00487
H4    2    1.279736   -0.480461    0.583766    10.50000   -1.20000
C5    1    1.568687   -0.529893    0.557781    10.50000    0.02781    0.03756 =
         0.02291    0.00666   -0.01247   -0.00434
H5    2    1.623668   -0.551362    0.597183    10.50000   -1.20000
C6    1    1.622318   -0.515345    0.465756    10.50000    0.02447    0.03504 =
         0.02419    0.00563   -0.01282   -0.00497
H6    2    1.718772   -0.524973    0.431823    10.50000   -1.20000

REM #####
RESI 0
AFIX   0
HKLF 4

REM  KR805 in P-1
REM R1 =  0.0545 for    8303 Fo > 4sig(Fo)  and  0.0690 for all   10246 data
REM    665 parameters refined using     93 restraints

END

WGHT      0.0768     10.7456

REM Highest difference peak  2.989,  deepest hole -1.745,  1-sigma level  0.139
Q1    1   0.5632 -0.0340  0.4505  11.00000  0.05    2.99
Q2    1   0.7262 -0.3604  0.5785  11.00000  0.05    0.98
Q3    1   0.4258 -0.1347  0.5654  11.00000  0.05    0.87
Q4    1   0.5599 -0.0567  1.0133  11.00000  0.05    0.79
Q5    1   1.2948 -0.1722  0.2963  11.00000  0.05    0.74
Q6    1   0.8276 -0.6746  0.1269  11.00000  0.05    0.72
Q7    1   0.9186 -0.7072  0.4680  11.00000  0.05    0.72
Q8    1   1.4803 -0.5408  0.2271  11.00000  0.05    0.71
Q9    1   0.6032 -0.2190  0.2474  11.00000  0.05    0.71
Q10   1   0.6353 -0.2341  0.2722  11.00000  0.05    0.71
Q11   1   1.2958 -0.5928 -0.0867  11.00000  0.05    0.70
Q12   1   1.4444 -0.5189  0.2112  11.00000  0.05    0.69
Q13   1   1.2554 -0.1653  0.3446  11.00000  0.05    0.69
Q14   1   0.9940 -0.0857  0.0486  11.00000  0.05    0.67
Q15   1   0.9875 -0.0611  0.0976  11.00000  0.05    0.66
Q16   1   0.9738 -0.7258  0.4705  11.00000  0.05    0.65
Q17   1   0.8871 -0.7162  0.1193  11.00000  0.05    0.61
Q18   1   0.4380  0.0552  0.4889  11.00000  0.05    0.59
Q19   1   0.3632 -0.1217  1.1201  11.00000  0.05    0.58
Q20   1   1.4522 -0.5732  0.2061  11.00000  0.05    0.56
;
_shelx_res_checksum              92637
####################################################################### 
# 
# This file contains crystal structure data downloaded from the 
# Cambridge Structural Database (CSD) hosted by the Cambridge 
# Crystallographic Data Centre (CCDC).
# 
# Full information about CCDC data access policies and citation 
# guidelines are available at http://www.ccdc.cam.ac.uk/access/V1 
# 
# Audit and citation data items may have been added by the CCDC. 
# Please retain this information to preserve the provenance of 
# this file and to allow appropriate attribution of the data. 
# 
#######################################################################

data_9_staggered
_database_code_depnum_ccdc_archive 'CCDC 1033289'
_audit_update_record             
;
2014-11-07 deposited with the CCDC.
2015-03-09 downloaded from the CCDC.
;

_audit_creation_method           SHELXL-2014/6
_chemical_name_systematic        09_staggered
_chemical_name_common            ?
_chemical_formula_moiety         'C24 H12 B Cl8, C22 H28 Ag B2 Mn2 O4, C7 H8'

_chemical_formula_sum            'C53 H48 Ag B3 Cl8 Mn2 O4'
_chemical_formula_weight         1282.69

loop_
_atom_type_symbol
_atom_type_description
_atom_type_scat_dispersion_real
_atom_type_scat_dispersion_imag
_atom_type_scat_source
C C 0.0033 0.0016 'International Tables Vol C Tables 4.2.6.8 and 6.1.1.4'
H H 0.0000 0.0000 'International Tables Vol C Tables 4.2.6.8 and 6.1.1.4'
B B 0.0013 0.0007 'International Tables Vol C Tables 4.2.6.8 and 6.1.1.4'
O O 0.0106 0.0060 'International Tables Vol C Tables 4.2.6.8 and 6.1.1.4'
Cl Cl 0.1484 0.1585 'International Tables Vol C Tables 4.2.6.8 and 6.1.1.4'
Mn Mn 0.3368 0.7283 'International Tables Vol C Tables 4.2.6.8 and 6.1.1.4'
Ag Ag -0.8971 1.1015 'International Tables Vol C Tables 4.2.6.8 and 6.1.1.4'

_space_group_crystal_system      monoclinic
_space_group_IT_number           14
_space_group_name_H-M_alt        'P 21/n'
_space_group_name_Hall           '-P 2yn'

_shelx_space_group_comment       
;
The symmetry employed for this shelxl refinement is uniquely defined
by the following loop, which should always be used as a source of
symmetry information in preference to the above space-group names.
They are only intended as comments.
;

loop_
_space_group_symop_operation_xyz
'x, y, z'
'-x+1/2, y+1/2, -z+1/2'
'-x, -y, -z'
'x-1/2, -y-1/2, z-1/2'

_cell_length_a                   11.184(4)
_cell_length_b                   36.556(15)
_cell_length_c                   13.609(4)
_cell_angle_alpha                90
_cell_angle_beta                 93.434(10)
_cell_angle_gamma                90
_cell_volume                     5554(4)
_cell_formula_units_Z            4
_cell_measurement_temperature    100(2)
_cell_measurement_reflns_used    9663
_cell_measurement_theta_min      2.36
_cell_measurement_theta_max      27.49

_exptl_crystal_description       plate
_exptl_crystal_colour            colorless
_exptl_crystal_density_meas      ?
_exptl_crystal_density_method    ?
_exptl_crystal_density_diffrn    1.534
_exptl_crystal_F_000             2584
_exptl_transmission_factor_min   ?
_exptl_transmission_factor_max   ?
_exptl_crystal_size_max          0.175
_exptl_crystal_size_mid          0.095
_exptl_crystal_size_min          0.015
_exptl_absorpt_coefficient_mu    1.225
_shelx_estimated_absorpt_T_min   0.814
_shelx_estimated_absorpt_T_max   0.982
_exptl_absorpt_correction_type   multi-scan
_exptl_absorpt_correction_T_min  0.5726
_exptl_absorpt_correction_T_max  0.7457
_exptl_absorpt_process_details   'Sadabs 2014/4 (Bruker 2014)'
_exptl_absorpt_special_details   ?
_diffrn_ambient_temperature      100(2)
_diffrn_radiation_wavelength     0.71073
_diffrn_radiation_type           MoK\a
_diffrn_source                   ImS
_diffrn_measurement_device_type  'Bruker D8 Quest'
_diffrn_measurement_method       '\f and \w scans'
_diffrn_detector_area_resol_mean 8.333
_diffrn_reflns_number            101363
_diffrn_reflns_av_unetI/netI     0.0531
_diffrn_reflns_av_R_equivalents  0.0743
_diffrn_reflns_limit_h_min       -13
_diffrn_reflns_limit_h_max       13
_diffrn_reflns_limit_k_min       -44
_diffrn_reflns_limit_k_max       42
_diffrn_reflns_limit_l_min       -16
_diffrn_reflns_limit_l_max       16
_diffrn_reflns_theta_min         2.228
_diffrn_reflns_theta_max         25.681
_diffrn_reflns_theta_full        26.000
_diffrn_measured_fraction_theta_max 0.999
_diffrn_measured_fraction_theta_full 0.966
_diffrn_reflns_Laue_measured_fraction_max 0.999
_diffrn_reflns_Laue_measured_fraction_full 0.966
_diffrn_reflns_point_group_measured_fraction_max 0.999
_diffrn_reflns_point_group_measured_fraction_full 0.966
_reflns_number_total             10554
_reflns_number_gt                8840
_reflns_threshold_expression     'I > 2\s(I)'
_reflns_Friedel_coverage         0.000
_reflns_Friedel_fraction_max     .
_reflns_Friedel_fraction_full    .

_reflns_special_details          
;
 Reflections were merged by SHELXL according to the crystal
 class for the calculation of statistics and refinement.
 
 _reflns_Friedel_fraction is defined as the number of unique
 Friedel pairs measured divided by the number that would be
 possible theoretically, ignoring centric projections and
 systematic absences.
;

_computing_data_collection       'APEX2 ver. 2014.9 (Bruker AXS)'
_computing_cell_refinement       'Saint+ ver. 8.18C (Bruker AXS)'
_computing_data_reduction        'Saint+ ver. 8.18C (Bruker AXS)'
_computing_structure_solution    'SHELXT (Sheldrick, 2012)'
_computing_structure_refinement  'SHELXL-2014/6 (Sheldrick, 2014)'
_computing_molecular_graphics    'ShelXLe (Huebschle et all, 2011)'
_computing_publication_material  'SHELXL-2014/6 (Sheldrick, 2014)'
_refine_special_details          
;
This compound has crystallized as thin plates (less than 0.015 ). In polarized 
light they showed non-homogenous color which could point on twining. Indeed the 
refinement very high values of K for the low intense reflexes 
(K = Mean[Fo2] / Mean[Fc2]), what usually indicates twining or split crystal. 
The attempts to indicate additional domain were inconclusive. For that reason 
we used standard non-twin integration procedure. All reported restrains were 
used on atoms belonging to triple-disordered solvent molecule (toluene).
;

_refine_ls_structure_factor_coef Fsqd
_refine_ls_matrix_type           full
_refine_ls_weighting_scheme      calc
_refine_ls_weighting_details     
'w=1/[\s^2^(Fo^2^)+60.1885P] where P=(Fo^2^+2Fc^2^)/3'
_atom_sites_solution_primary     ?
_atom_sites_solution_secondary   iterative
_atom_sites_solution_hydrogens   mixed
_refine_ls_hydrogen_treatment    constr
_refine_ls_extinction_method     none
_refine_ls_extinction_coef       .
_refine_ls_number_reflns         10554
_refine_ls_number_parameters     730
_refine_ls_number_restraints     706
_refine_ls_R_factor_all          0.1203
_refine_ls_R_factor_gt           0.0977
_refine_ls_wR_factor_ref         0.1631
_refine_ls_wR_factor_gt          0.1545
_refine_ls_goodness_of_fit_ref   1.211
_refine_ls_restrained_S_all      1.171
_refine_ls_shift/su_max          0.001
_refine_ls_shift/su_mean         0.000

loop_
_atom_site_label
_atom_site_type_symbol
_atom_site_fract_x
_atom_site_fract_y
_atom_site_fract_z
_atom_site_U_iso_or_equiv
_atom_site_adp_type
_atom_site_occupancy
_atom_site_site_symmetry_order
_atom_site_calc_flag
_atom_site_refinement_flags_posn
_atom_site_refinement_flags_adp
_atom_site_refinement_flags_occupancy
_atom_site_disorder_assembly
_atom_site_disorder_group
Ag1_1 Ag 0.87328(5) 0.61119(2) 0.57523(4) 0.02766(16) Uani 1 1 d . . . . .
O1_1 O 0.5834(5) 0.69430(18) 0.4278(5) 0.0477(16) Uani 1 1 d . . . . .
C2_1 C 0.7253(7) 0.6601(2) 0.6377(6) 0.035(2) Uani 1 1 d . . . . .
O2_1 O 0.6687(5) 0.65012(17) 0.7000(4) 0.0431(15) Uani 1 1 d . . . . .
Mn2_1 Mn 0.98294(10) 0.55703(3) 0.67353(8) 0.0255(3) Uani 1 1 d . . . . .
C3_1 C 0.9849(7) 0.5121(3) 0.6269(6) 0.037(2) Uani 1 1 d . . . . .
O3_1 O 0.9856(6) 0.48180(19) 0.6003(5) 0.0510(17) Uani 1 1 d . . . . .
C4_1 C 1.0772(8) 0.5724(3) 0.5784(6) 0.037(2) Uani 1 1 d . . . . .
O4_1 O 1.1441(5) 0.5809(2) 0.5210(5) 0.0537(18) Uani 1 1 d . . . . .
C1_1 C 0.6740(8) 0.6886(2) 0.4717(6) 0.038(2) Uani 1 1 d . . . . .
Mn1_1 Mn 0.80952(10) 0.68005(3) 0.54066(9) 0.0277(3) Uani 1 1 d . . . . .
C1_2 C 0.9661(8) 0.6945(3) 0.6281(8) 0.049(3) Uani 1 1 d . . . . .
H1_2 H 1.0022 0.6788 0.6769 0.059 Uiso 1 1 calc R U . . .
C2_2 C 0.8796(9) 0.7209(3) 0.6436(7) 0.050(3) Uani 1 1 d . . . . .
H2_2 H 0.8476 0.7265 0.7049 0.059 Uiso 1 1 calc R U . . .
C3_2 C 0.8483(9) 0.7374(3) 0.5551(9) 0.054(3) Uani 1 1 d . . . . .
H3_2 H 0.7902 0.7562 0.5451 0.065 Uiso 1 1 calc R U . . .
C4_2 C 0.9156(10) 0.7222(3) 0.4822(8) 0.057(3) Uani 1 1 d . . . . .
H4_2 H 0.9117 0.7287 0.4146 0.069 Uiso 1 1 calc R U . . .
C5_2 C 0.9912(8) 0.6949(3) 0.5280(9) 0.054(3) Uani 1 1 d . . . . .
H5_2 H 1.0474 0.6800 0.4970 0.065 Uiso 1 1 calc R U . . .
B1_3 B 0.8239(8) 0.6479(3) 0.4372(7) 0.030(2) Uani 1 1 d . . . . .
C2_3 C 0.8343(8) 0.6317(2) 0.3334(6) 0.0342(19) Uani 1 1 d . . . . .
C3_3 C 0.9092(11) 0.5973(3) 0.3360(7) 0.072(4) Uani 1 1 d . . . . .
H3A_3 H 0.9905 0.6030 0.3624 0.109 Uiso 1 1 calc R U . . .
H3B_3 H 0.9124 0.5875 0.2692 0.109 Uiso 1 1 calc R U . . .
H3C_3 H 0.8733 0.5791 0.3781 0.109 Uiso 1 1 calc R U . . .
C4_3 C 0.8909(11) 0.6607(3) 0.2698(8) 0.072(4) Uani 1 1 d . . . . .
H4A_3 H 0.8410 0.6828 0.2676 0.108 Uiso 1 1 calc R U . . .
H4B_3 H 0.8968 0.6512 0.2029 0.108 Uiso 1 1 calc R U . . .
H4C_3 H 0.9711 0.6667 0.2981 0.108 Uiso 1 1 calc R U . . .
C5_3 C 0.7090(9) 0.6230(3) 0.2881(7) 0.057(3) Uani 1 1 d . . . . .
H5A_3 H 0.6702 0.6051 0.3296 0.085 Uiso 1 1 calc R U . . .
H5B_3 H 0.7154 0.6128 0.2221 0.085 Uiso 1 1 calc R U . . .
H5C_3 H 0.6611 0.6455 0.2838 0.085 Uiso 1 1 calc R U . . .
C1_4 C 0.9819(11) 0.5966(3) 0.7898(6) 0.053(3) Uani 1 1 d . . . . .
H1_4 H 0.9549 0.6211 0.7813 0.063 Uiso 1 1 calc R U . . .
C2_4 C 1.0984(9) 0.5848(3) 0.7818(6) 0.042(2) Uani 1 1 d . . . . .
H2_4 H 1.1645 0.5996 0.7666 0.050 Uiso 1 1 calc R U . . .
C3_4 C 1.1017(7) 0.5471(3) 0.8002(6) 0.038(2) Uani 1 1 d . . . . .
H3_4 H 1.1705 0.5318 0.7997 0.045 Uiso 1 1 calc R U . . .
C4_4 C 0.9853(8) 0.5358(2) 0.8195(5) 0.037(2) Uani 1 1 d . . . . .
H4_4 H 0.9617 0.5116 0.8348 0.044 Uiso 1 1 calc R U . . .
C5_4 C 0.9098(9) 0.5666(3) 0.8123(6) 0.046(2) Uani 1 1 d . . . . .
H5_4 H 0.8262 0.5670 0.8210 0.056 Uiso 1 1 calc R U . . .
B1_5 B 0.8295(9) 0.5513(2) 0.6160(6) 0.027(2) Uani 1 1 d . . . . .
C2_5 C 0.7048(7) 0.5355(2) 0.5878(6) 0.0317(19) Uani 1 1 d . . . . .
C3_5 C 0.6876(9) 0.5008(3) 0.6455(9) 0.072(4) Uani 1 1 d . . . . .
H3A_5 H 0.7473 0.4826 0.6281 0.108 Uiso 1 1 calc R U . . .
H3B_5 H 0.6070 0.4911 0.6297 0.108 Uiso 1 1 calc R U . . .
H3C_5 H 0.6974 0.5061 0.7161 0.108 Uiso 1 1 calc R U . . .
C4_5 C 0.6908(12) 0.5261(5) 0.4800(9) 0.108(6) Uani 1 1 d . . . . .
H4A_5 H 0.7050 0.5480 0.4409 0.162 Uiso 1 1 calc R U . . .
H4B_5 H 0.6095 0.5171 0.4641 0.162 Uiso 1 1 calc R U . . .
H4C_5 H 0.7489 0.5072 0.4649 0.162 Uiso 1 1 calc R U . . .
C5_5 C 0.6080(10) 0.5621(3) 0.6147(15) 0.125(7) Uani 1 1 d . . . . .
H5A_5 H 0.6236 0.5702 0.6829 0.187 Uiso 1 1 calc R U . . .
H5B_5 H 0.5297 0.5500 0.6080 0.187 Uiso 1 1 calc R U . . .
H5C_5 H 0.6080 0.5833 0.5707 0.187 Uiso 1 1 calc R U . . .
B1 B 0.9577(8) 0.8878(2) 0.4706(5) 0.0223(18) Uani 1 1 d . . . . .
C1_6 C 0.8694(7) 0.89733(19) 0.5590(5) 0.0229(16) Uani 1 1 d . . . . .
C2_6 C 0.9139(7) 0.89878(19) 0.6581(5) 0.0237(16) Uani 1 1 d . . . . .
H2_6 H 0.9955 0.8929 0.6741 0.028 Uiso 1 1 calc R U . . .
C3_6 C 0.8409(7) 0.9086(2) 0.7328(5) 0.0266(17) Uani 1 1 d . . . . .
C4_6 C 0.7223(8) 0.9183(2) 0.7125(6) 0.0310(19) Uani 1 1 d . . . . .
H4_6 H 0.6720 0.9249 0.7634 0.037 Uiso 1 1 calc R U . . .
C5_6 C 0.6805(7) 0.9178(2) 0.6156(5) 0.0276(18) Uani 1 1 d . . . . .
C6_6 C 0.7501(6) 0.90759(19) 0.5405(5) 0.0202(15) Uani 1 1 d . . . . .
H6_6 H 0.7163 0.9075 0.4748 0.024 Uiso 1 1 calc R U . . .
Cl7_6 Cl 0.8977(2) 0.90766(7) 0.85516(14) 0.0420(5) Uani 1 1 d . . . . .
Cl8_6 Cl 0.53160(18) 0.93121(6) 0.58634(15) 0.0360(5) Uani 1 1 d . . . . .
C1_7 C 1.0106(6) 0.92729(18) 0.4371(5) 0.0178(15) Uani 1 1 d . . . . .
C2_7 C 1.1196(6) 0.94119(19) 0.4778(5) 0.0187(15) Uani 1 1 d . . . . .
H2_7 H 1.1687 0.9262 0.5206 0.022 Uiso 1 1 calc R U . . .
C3_7 C 1.1568(6) 0.9762(2) 0.4567(5) 0.0221(16) Uani 1 1 d . . . . .
C4_7 C 1.0897(7) 0.9996(2) 0.3960(5) 0.0220(16) Uani 1 1 d . . . . .
H4_7 H 1.1154 1.0237 0.3829 0.026 Uiso 1 1 calc R U . . .
C5_7 C 0.9833(7) 0.9857(2) 0.3554(5) 0.0238(16) Uani 1 1 d . . . . .
C6_7 C 0.9434(6) 0.95100(19) 0.3751(5) 0.0198(15) Uani 1 1 d . . . . .
H6_7 H 0.8687 0.9430 0.3459 0.024 Uiso 1 1 calc R U . . .
Cl7_7 Cl 1.29404(16) 0.99185(5) 0.50852(14) 0.0302(4) Uani 1 1 d . . . . .
Cl8_7 Cl 0.89407(17) 1.01428(5) 0.27650(14) 0.0306(4) Uani 1 1 d . . . . .
C1_8 C 0.8807(6) 0.86664(19) 0.3796(5) 0.0192(15) Uani 1 1 d . . . . .
C2_8 C 0.9033(7) 0.8706(2) 0.2803(5) 0.0237(16) Uani 1 1 d . . . . .
H2_8 H 0.9579 0.8888 0.2611 0.028 Uiso 1 1 calc R U . . .
C3_8 C 0.8464(7) 0.8482(2) 0.2094(5) 0.0279(18) Uani 1 1 d . . . . .
C4_8 C 0.7655(7) 0.8216(2) 0.2322(5) 0.0290(18) Uani 1 1 d . . . . .
H4_8 H 0.7266 0.8067 0.1829 0.035 Uiso 1 1 calc R U . . .
C5_8 C 0.7437(7) 0.8177(2) 0.3309(5) 0.0247(17) Uani 1 1 d . . . . .
C6_8 C 0.7991(7) 0.83928(19) 0.4027(5) 0.0227(16) Uani 1 1 d . . . . .
H6_8 H 0.7817 0.8356 0.4694 0.027 Uiso 1 1 calc R U . . .
Cl7_8 Cl 0.8767(2) 0.85429(6) 0.08579(14) 0.0425(5) Uani 1 1 d . . . . .
Cl8_8 Cl 0.64314(19) 0.78411(6) 0.36566(16) 0.0379(5) Uani 1 1 d . . . . .
C1_9 C 1.0625(7) 0.8577(2) 0.5016(5) 0.0235(17) Uani 1 1 d . . . . .
C2_9 C 1.1648(7) 0.8548(2) 0.4489(5) 0.0292(18) Uani 1 1 d . . . . .
H2_9 H 1.1769 0.8717 0.3975 0.035 Uiso 1 1 calc R U . . .
C3_9 C 1.2486(7) 0.8280(2) 0.4694(6) 0.034(2) Uani 1 1 d . . . . .
C4_9 C 1.2357(8) 0.8024(2) 0.5410(6) 0.035(2) Uani 1 1 d . . . . .
H4_9 H 1.2937 0.7837 0.5538 0.043 Uiso 1 1 calc R U . . .
C5_9 C 1.1351(7) 0.8049(2) 0.5936(6) 0.0307(19) Uani 1 1 d . . . . .
C6_9 C 1.0477(7) 0.8311(2) 0.5736(5) 0.0268(17) Uani 1 1 d . . . . .
H6_9 H 0.9771 0.8311 0.6092 0.032 Uiso 1 1 calc R U . . .
Cl7_9 Cl 1.3758(2) 0.82412(7) 0.40207(19) 0.0569(7) Uani 1 1 d . . . . .
Cl8_9 Cl 1.1185(2) 0.77432(6) 0.69023(16) 0.0417(5) Uani 1 1 d . . . . .
C1_10 C 1.0970(8) 0.7373(2) 0.2259(7) 0.0495(17) Uani 0.520(8) 1 d G U P A 1
C2_10 C 1.1621(11) 0.7435(3) 0.3154(7) 0.0498(17) Uani 0.520(8) 1 d G U P A 1
H2_10 H 1.1433 0.7638 0.3550 0.060 Uiso 0.520(8) 1 d G U P A 1
C3_10 C 1.2548(10) 0.7198(3) 0.3464(8) 0.0505(18) Uani 0.520(8) 1 d G U P A 1
H3_10 H 1.2990 0.7240 0.4070 0.061 Uiso 0.520(8) 1 d G U P A 1
C4_10 C 1.2825(9) 0.6898(3) 0.2879(9) 0.0498(19) Uani 0.520(8) 1 d G U P A 1
H4_10 H 1.3455 0.6737 0.3090 0.060 Uiso 0.520(8) 1 d G U P A 1
C5_10 C 1.2175(11) 0.6836(3) 0.1985(9) 0.0488(18) Uani 0.520(8) 1 d G U P A 1
H5_10 H 1.2363 0.6633 0.1589 0.059 Uiso 0.520(8) 1 d G U P A 1
C6_10 C 1.1247(10) 0.7074(3) 0.1675(7) 0.0487(17) Uani 0.520(8) 1 d G U P A 1
H6_10 H 1.0806 0.7032 0.1069 0.058 Uiso 0.520(8) 1 d G U P A 1
C7_10 C 0.9963(11) 0.7631(4) 0.1923(11) 0.053(2) Uani 0.520(8) 1 d G U P A 1
H7A_10 H 1.0066 0.7708 0.1246 0.079 Uiso 0.520(8) 1 d G U P A 1
H7B_10 H 0.9977 0.7846 0.2352 0.079 Uiso 0.520(8) 1 d G U P A 1
H7C_10 H 0.9195 0.7505 0.1955 0.079 Uiso 0.520(8) 1 d G U P A 1
C1_11 C 1.1945(15) 0.7118(4) 0.2740(12) 0.0495(17) Uani 0.302(10) 1 d G U P B 2
C2_11 C 1.1536(19) 0.7015(5) 0.1789(13) 0.0491(18) Uani 0.302(10) 1 d G U P B 2
H2_11 H 1.1835 0.6799 0.1503 0.059 Uiso 0.302(10) 1 d G U P B 2
C3_11 C 1.069(2) 0.7229(7) 0.1260(12) 0.0494(18) Uani 0.302(10) 1 d G U P B 2
H3_11 H 1.0409 0.7159 0.0615 0.059 Uiso 0.302(10) 1 d G U P B 2
C4_11 C 1.0246(18) 0.7547(6) 0.1682(15) 0.050(2) Uani 0.302(10) 1 d G U P B 2
H4_11 H 0.9670 0.7693 0.1322 0.060 Uiso 0.302(10) 1 d G U P B 2
C5_11 C 1.066(2) 0.7650(5) 0.2633(16) 0.0500(19) Uani 0.302(10) 1 d G U P B 2
H5_11 H 1.0356 0.7866 0.2919 0.060 Uiso 0.302(10) 1 d G U P B 2
C6_11 C 1.1505(19) 0.7435(5) 0.3162(12) 0.0497(18) Uani 0.302(10) 1 d G U P B 2
H6_11 H 1.1782 0.7505 0.3807 0.060 Uiso 0.302(10) 1 d G U P B 2
C7_11 C 1.287(2) 0.6884(7) 0.3315(18) 0.050(3) Uani 0.302(10) 1 d G U P B 2
H7A_11 H 1.3134 0.7011 0.3923 0.075 Uiso 0.302(10) 1 d G U P B 2
H7B_11 H 1.3552 0.6843 0.2917 0.075 Uiso 0.302(10) 1 d G U P B 2
H7C_11 H 1.2510 0.6649 0.3475 0.075 Uiso 0.302(10) 1 d G U P B 2
C1_12 C 1.200(3) 0.7157(8) 0.2877(19) 0.0495(17) Uani 0.178(10) 1 d G U P C 3
C2_12 C 1.138(3) 0.7489(8) 0.290(2) 0.0496(18) Uani 0.178(10) 1 d G U P C 3
H2_12 H 1.1520 0.7670 0.3522 0.060 Uiso 0.178(10) 1 d G U P C 3
C3_12 C 1.057(3) 0.7585(9) 0.212(3) 0.0498(18) Uani 0.178(10) 1 d G U P C 3
H3_12 H 1.0089 0.7841 0.2135 0.060 Uiso 0.178(10) 1 d G U P C 3
C4_12 C 1.038(3) 0.7350(11) 0.131(2) 0.0495(19) Uani 0.178(10) 1 d G U P C 3
H4_12 H 0.9762 0.7424 0.0707 0.059 Uiso 0.178(10) 1 d G U P C 3
C5_12 C 1.101(4) 0.7018(10) 0.129(2) 0.0492(19) Uani 0.178(10) 1 d G U P C 3
H5_12 H 1.0865 0.6836 0.0666 0.059 Uiso 0.178(10) 1 d G U P C 3
C6_12 C 1.182(3) 0.6921(8) 0.207(2) 0.0493(18) Uani 0.178(10) 1 d G U P C 3
H6_12 H 1.2296 0.6666 0.2052 0.059 Uiso 0.178(10) 1 d G U P C 3
C7_12 C 1.288(4) 0.7052(12) 0.373(3) 0.051(3) Uani 0.178(10) 1 d G U P C 3
H7A_12 H 1.2901 0.7268 0.4281 0.076 Uiso 0.178(10) 1 d G U P C 3
H7B_12 H 1.2591 0.6797 0.4052 0.076 Uiso 0.178(10) 1 d G U P C 3
H7C_12 H 1.3768 0.7017 0.3456 0.076 Uiso 0.178(10) 1 d G U P C 3

loop_
_atom_site_aniso_label
_atom_site_aniso_U_11
_atom_site_aniso_U_22
_atom_site_aniso_U_33
_atom_site_aniso_U_23
_atom_site_aniso_U_13
_atom_site_aniso_U_12
Ag1_1 0.0286(3) 0.0309(3) 0.0230(3) 0.0080(3) -0.0018(2) 0.0000(3)
O1_1 0.036(4) 0.062(4) 0.044(4) 0.016(3) -0.004(3) 0.007(3)
C2_1 0.030(4) 0.037(5) 0.039(5) -0.006(4) 0.001(4) -0.002(4)
O2_1 0.041(4) 0.054(4) 0.035(3) 0.004(3) 0.012(3) -0.012(3)
Mn2_1 0.0262(6) 0.0324(7) 0.0177(6) 0.0009(5) -0.0008(5) 0.0036(5)
C3_1 0.029(5) 0.051(6) 0.031(5) 0.008(4) 0.000(4) 0.016(4)
O3_1 0.059(4) 0.043(4) 0.049(4) -0.007(3) -0.007(3) 0.014(3)
C4_1 0.032(5) 0.055(6) 0.024(4) 0.001(4) -0.006(4) 0.001(4)
O4_1 0.028(3) 0.087(5) 0.047(4) 0.006(4) 0.008(3) -0.010(3)
C1_1 0.036(5) 0.044(5) 0.035(5) 0.006(4) 0.011(4) -0.001(4)
Mn1_1 0.0258(6) 0.0307(7) 0.0269(6) 0.0037(5) 0.0029(5) -0.0017(5)
C1_2 0.044(6) 0.036(5) 0.066(7) -0.002(5) -0.011(5) -0.023(5)
C2_2 0.060(6) 0.042(6) 0.048(6) -0.025(5) 0.014(5) -0.020(5)
C3_2 0.049(6) 0.029(5) 0.085(8) -0.003(5) -0.001(6) -0.006(4)
C4_2 0.066(7) 0.060(7) 0.046(6) 0.007(5) 0.002(5) -0.041(6)
C5_2 0.025(5) 0.049(6) 0.091(8) -0.024(6) 0.032(5) -0.013(4)
B1_3 0.029(5) 0.027(5) 0.032(5) 0.021(4) -0.008(4) 0.003(4)
C2_3 0.039(5) 0.035(5) 0.028(4) 0.007(4) -0.001(4) -0.007(4)
C3_3 0.102(9) 0.090(9) 0.025(5) -0.012(5) 0.004(6) 0.040(8)
C4_3 0.097(9) 0.082(9) 0.039(6) 0.004(6) 0.013(6) -0.021(7)
C5_3 0.063(7) 0.065(7) 0.041(6) -0.002(5) -0.010(5) 0.002(6)
C1_4 0.097(9) 0.038(6) 0.021(5) -0.011(4) -0.015(5) 0.025(6)
C2_4 0.056(6) 0.045(6) 0.022(4) 0.002(4) -0.021(4) -0.019(5)
C3_4 0.031(5) 0.054(6) 0.027(4) 0.008(4) -0.010(4) 0.006(4)
C4_4 0.053(6) 0.040(5) 0.017(4) 0.009(4) 0.001(4) -0.003(4)
C5_4 0.047(6) 0.074(7) 0.018(4) -0.003(4) 0.001(4) 0.014(5)
B1_5 0.047(6) 0.012(4) 0.022(4) 0.009(3) 0.010(4) 0.006(4)
C2_5 0.032(4) 0.025(4) 0.038(5) 0.006(4) 0.005(4) -0.004(4)
C3_5 0.038(6) 0.089(9) 0.087(9) 0.033(7) -0.009(6) -0.032(6)
C4_5 0.083(9) 0.185(17) 0.054(8) -0.013(9) -0.012(7) -0.083(10)
C5_5 0.030(6) 0.052(8) 0.29(2) -0.032(11) -0.012(9) 0.005(6)
B1 0.030(5) 0.029(5) 0.009(4) -0.001(4) 0.003(3) 0.006(4)
C1_6 0.038(4) 0.017(4) 0.013(4) 0.005(3) 0.002(3) -0.007(3)
C2_6 0.032(4) 0.023(4) 0.015(4) 0.005(3) 0.000(3) -0.001(3)
C3_6 0.040(5) 0.030(4) 0.009(3) -0.003(3) -0.001(3) -0.006(4)
C4_6 0.045(5) 0.026(4) 0.024(4) -0.004(3) 0.017(4) -0.005(4)
C5_6 0.027(4) 0.034(5) 0.022(4) 0.003(3) -0.003(3) -0.007(3)
C6_6 0.023(4) 0.026(4) 0.013(3) 0.005(3) 0.002(3) -0.003(3)
Cl7_6 0.0555(14) 0.0566(14) 0.0138(9) -0.0026(9) 0.0010(9) 0.0019(11)
Cl8_6 0.0284(10) 0.0481(13) 0.0322(11) 0.0011(10) 0.0072(8) 0.0058(9)
C1_7 0.027(4) 0.015(4) 0.011(3) 0.004(3) 0.005(3) 0.003(3)
C2_7 0.018(3) 0.020(4) 0.018(4) -0.003(3) 0.001(3) 0.001(3)
C3_7 0.022(4) 0.028(4) 0.016(4) -0.009(3) 0.003(3) 0.004(3)
C4_7 0.033(4) 0.017(4) 0.017(4) -0.006(3) 0.007(3) -0.003(3)
C5_7 0.029(4) 0.027(4) 0.015(4) 0.002(3) -0.002(3) 0.007(3)
C6_7 0.021(4) 0.021(4) 0.017(4) -0.006(3) -0.001(3) 0.000(3)
Cl7_7 0.0243(10) 0.0352(11) 0.0308(10) -0.0066(9) -0.0006(8) -0.0032(8)
Cl8_7 0.0343(11) 0.0287(10) 0.0280(10) 0.0084(8) -0.0050(8) 0.0028(9)
C1_8 0.026(4) 0.018(4) 0.014(3) 0.001(3) 0.001(3) 0.008(3)
C2_8 0.028(4) 0.022(4) 0.021(4) 0.000(3) 0.002(3) -0.001(3)
C3_8 0.033(4) 0.037(5) 0.014(4) -0.002(3) -0.002(3) 0.010(4)
C4_8 0.032(4) 0.032(5) 0.022(4) -0.009(3) -0.007(3) 0.004(4)
C5_8 0.026(4) 0.022(4) 0.025(4) -0.005(3) -0.002(3) 0.005(3)
C6_8 0.034(4) 0.024(4) 0.011(3) -0.003(3) 0.005(3) 0.008(3)
Cl7_8 0.0590(14) 0.0544(14) 0.0142(9) -0.0079(9) 0.0032(9) -0.0037(12)
Cl8_8 0.0364(11) 0.0397(12) 0.0381(12) -0.0110(10) 0.0065(9) -0.0116(9)
C1_9 0.031(4) 0.029(4) 0.010(3) -0.008(3) -0.004(3) 0.004(3)
C2_9 0.041(5) 0.027(4) 0.019(4) 0.002(3) 0.000(3) 0.005(4)
C3_9 0.034(5) 0.040(5) 0.030(4) -0.001(4) 0.010(4) 0.010(4)
C4_9 0.043(5) 0.030(5) 0.033(5) 0.000(4) 0.000(4) 0.012(4)
C5_9 0.041(5) 0.021(4) 0.029(4) 0.006(3) -0.007(4) 0.000(4)
C6_9 0.028(4) 0.028(4) 0.025(4) 0.001(3) 0.005(3) -0.004(3)
Cl7_9 0.0515(15) 0.0626(17) 0.0596(16) 0.0164(13) 0.0278(12) 0.0266(13)
Cl8_9 0.0521(14) 0.0327(12) 0.0399(12) 0.0149(10) -0.0019(10) -0.0008(10)
C1_10 0.049(2) 0.049(2) 0.051(2) 0.0007(16) 0.0057(16) -0.0006(16)
C2_10 0.050(2) 0.049(2) 0.050(2) 0.0000(19) 0.0058(19) -0.0012(19)
C3_10 0.051(3) 0.050(3) 0.051(3) 0.001(2) 0.004(2) -0.001(2)
C4_10 0.050(3) 0.050(3) 0.050(3) 0.001(2) 0.005(2) 0.000(2)
C5_10 0.049(2) 0.049(2) 0.049(2) 0.001(2) 0.006(2) -0.0005(19)
C6_10 0.048(2) 0.049(2) 0.049(2) 0.0006(18) 0.0057(19) -0.0008(18)
C7_10 0.051(4) 0.050(4) 0.056(4) 0.000(4) 0.004(3) 0.001(3)
C1_11 0.049(2) 0.049(2) 0.050(2) 0.0008(18) 0.0052(17) -0.0009(17)
C2_11 0.049(2) 0.049(2) 0.050(2) 0.0007(19) 0.0052(19) -0.0010(19)
C3_11 0.049(2) 0.050(2) 0.050(2) 0.0004(19) 0.0052(19) 0.000(2)
C4_11 0.050(3) 0.050(3) 0.051(3) 0.000(2) 0.005(2) 0.000(2)
C5_11 0.050(3) 0.050(3) 0.051(3) 0.000(2) 0.005(2) -0.001(2)
C6_11 0.050(2) 0.049(2) 0.050(2) 0.0003(19) 0.0054(19) -0.0010(19)
C7_11 0.049(4) 0.051(4) 0.050(4) 0.001(4) 0.005(3) 0.000(3)
C1_12 0.049(2) 0.049(2) 0.050(2) 0.0007(18) 0.0051(18) -0.0008(17)
C2_12 0.049(2) 0.049(2) 0.050(2) 0.0005(19) 0.0050(19) -0.0006(19)
C3_12 0.049(2) 0.050(2) 0.051(2) 0.0004(19) 0.005(2) -0.0006(19)
C4_12 0.049(3) 0.049(3) 0.050(3) 0.000(2) 0.005(2) -0.001(2)
C5_12 0.049(3) 0.049(3) 0.050(3) 0.001(2) 0.005(2) -0.001(2)
C6_12 0.049(2) 0.049(2) 0.050(2) 0.0008(18) 0.0053(19) -0.0009(19)
C7_12 0.050(5) 0.051(5) 0.051(4) 0.001(4) 0.004(4) 0.000(4)

_geom_special_details            
;
 All esds (except the esd in the dihedral angle between two l.s. planes)
 are estimated using the full covariance matrix.  The cell esds are taken
 into account individually in the estimation of esds in distances, angles
 and torsion angles correlations between esds in cell parameters are only
 used when they are defined by crystal symmetry.  An approximate (isotropic)
 treatment of cell esds is used for estimating esds involving l.s. planes.
;

loop_
_geom_bond_atom_site_label_1
_geom_bond_atom_site_label_2
_geom_bond_distance
_geom_bond_site_symmetry_2
_geom_bond_publ_flag
Ag1_1 C2_1 2.612(9) . ?
Ag1_1 Mn2_1 2.6490(14) . ?
Ag1_1 Mn1_1 2.6507(17) . ?
Ag1_1 C4_1 2.684(9) . ?
O1_1 C1_1 1.164(10) . ?
C2_1 O2_1 1.148(10) . ?
C2_1 Mn1_1 1.820(9) . ?
Mn2_1 C3_1 1.762(10) . ?
Mn2_1 C4_1 1.807(9) . ?
C3_1 O3_1 1.164(10) . ?
C4_1 O4_1 1.156(10) . ?
C1_1 Mn1_1 1.762(9) . ?
C1_2 C2_2 1.390(14) . ?
C1_2 C5_2 1.407(14) . ?
C1_2 H1_2 0.9500 . ?
C2_2 C3_2 1.374(14) . ?
C2_2 H2_2 0.9500 . ?
C3_2 C4_2 1.397(15) . ?
C3_2 H3_2 0.9500 . ?
C4_2 C5_2 1.425(15) . ?
C4_2 H4_2 0.9500 . ?
C5_2 H5_2 0.9500 . ?
B1_3 C2_3 1.542(13) . ?
C2_3 C3_3 1.509(13) . ?
C2_3 C4_3 1.528(13) . ?
C2_3 C5_3 1.531(12) . ?
C3_3 H3A_3 0.9800 . ?
C3_3 H3B_3 0.9800 . ?
C3_3 H3C_3 0.9800 . ?
C4_3 H4A_3 0.9800 . ?
C4_3 H4B_3 0.9800 . ?
C4_3 H4C_3 0.9800 . ?
C5_3 H5A_3 0.9800 . ?
C5_3 H5B_3 0.9800 . ?
C5_3 H5C_3 0.9800 . ?
C1_4 C2_4 1.383(14) . ?
C1_4 C5_4 1.405(14) . ?
C1_4 H1_4 0.9500 . ?
C2_4 C3_4 1.401(12) . ?
C2_4 H2_4 0.9500 . ?
C3_4 C4_4 1.405(12) . ?
C3_4 H3_4 0.9500 . ?
C4_4 C5_4 1.407(12) . ?
C4_4 H4_4 0.9500 . ?
C5_4 H5_4 0.9500 . ?
B1_5 C2_5 1.536(12) . ?
C2_5 C4_5 1.505(14) . ?
C2_5 C3_5 1.509(13) . ?
C2_5 C5_5 1.517(14) . ?
C3_5 H3A_5 0.9800 . ?
C3_5 H3B_5 0.9800 . ?
C3_5 H3C_5 0.9800 . ?
C4_5 H4A_5 0.9800 . ?
C4_5 H4B_5 0.9800 . ?
C4_5 H4C_5 0.9800 . ?
C5_5 H5A_5 0.9800 . ?
C5_5 H5B_5 0.9800 . ?
C5_5 H5C_5 0.9800 . ?
B1 C1_7 1.636(11) . ?
B1 C1_6 1.639(10) . ?
B1 C1_9 1.645(11) . ?
B1 C1_8 1.656(11) . ?
C1_6 C6_6 1.395(10) . ?
C1_6 C2_6 1.410(9) . ?
C2_6 C3_6 1.389(10) . ?
C2_6 H2_6 0.9500 . ?
C3_6 C4_6 1.385(11) . ?
C3_6 Cl7_6 1.746(7) . ?
C4_6 C5_6 1.372(10) . ?
C4_6 H4_6 0.9500 . ?
C5_6 C6_6 1.372(10) . ?
C5_6 Cl8_6 1.759(8) . ?
C6_6 H6_6 0.9500 . ?
C1_7 C6_7 1.398(9) . ?
C1_7 C2_7 1.403(10) . ?
C2_7 C3_7 1.380(10) . ?
C2_7 H2_7 0.9500 . ?
C3_7 C4_7 1.380(10) . ?
C3_7 Cl7_7 1.747(7) . ?
C4_7 C5_7 1.378(10) . ?
C4_7 H4_7 0.9500 . ?
C5_7 C6_7 1.378(10) . ?
C5_7 Cl8_7 1.764(7) . ?
C6_7 H6_7 0.9500 . ?
C1_8 C2_8 1.397(10) . ?
C1_8 C6_8 1.403(10) . ?
C2_8 C3_8 1.391(10) . ?
C2_8 H2_8 0.9500 . ?
C3_8 C4_8 1.376(11) . ?
C3_8 Cl7_8 1.750(7) . ?
C4_8 C5_8 1.387(10) . ?
C4_8 H4_8 0.9500 . ?
C5_8 C6_8 1.373(10) . ?
C5_8 Cl8_8 1.750(8) . ?
C6_8 H6_8 0.9500 . ?
C1_9 C2_9 1.390(11) . ?
C1_9 C6_9 1.396(10) . ?
C2_9 C3_9 1.372(11) . ?
C2_9 H2_9 0.9500 . ?
C3_9 C4_9 1.365(11) . ?
C3_9 Cl7_9 1.743(8) . ?
C4_9 C5_9 1.373(12) . ?
C4_9 H4_9 0.9500 . ?
C5_9 C6_9 1.385(11) . ?
C5_9 Cl8_9 1.744(8) . ?
C6_9 H6_9 0.9500 . ?
C1_10 C6_10 1.3981 . ?
C1_10 C2_10 1.3984 . ?
C1_10 C7_10 1.5179 . ?
C2_10 C3_10 1.3981 . ?
C2_10 H2_10 0.9487 . ?
C3_10 C4_10 1.3981 . ?
C3_10 H3_10 0.9489 . ?
C4_10 C5_10 1.3983 . ?
C4_10 H4_10 0.9488 . ?
C5_10 C6_10 1.3981 . ?
C5_10 H5_10 0.9487 . ?
C6_10 H6_10 0.9489 . ?
C7_10 H7A_10 0.9777 . ?
C7_10 H7B_10 0.9791 . ?
C7_10 H7C_10 0.9775 . ?
C1_11 C6_11 1.3982 . ?
C1_11 C2_11 1.3982 . ?
C1_11 C7_11 1.5183 . ?
C2_11 C3_11 1.3984 . ?
C2_11 H2_11 0.9488 . ?
C3_11 C4_11 1.3982 . ?
C3_11 H3_11 0.9488 . ?
C4_11 C5_11 1.3981 . ?
C4_11 H4_11 0.9489 . ?
C5_11 C6_11 1.3984 . ?
C5_11 H5_11 0.9488 . ?
C6_11 H6_11 0.9488 . ?
C7_11 H7A_11 0.9789 . ?
C7_11 H7B_11 0.9762 . ?
C7_11 H7C_11 0.9788 . ?
C1_12 C6_12 1.4000 . ?
C1_12 C2_12 1.4000 . ?
C1_12 C7_12 1.5200 . ?
C2_12 C3_12 1.4000 . ?
C2_12 H2_12 1.0800 . ?
C3_12 C4_12 1.4000 . ?
C3_12 H3_12 1.0800 . ?
C4_12 C5_12 1.4001 . ?
C4_12 H4_12 1.0800 . ?
C5_12 C6_12 1.4000 . ?
C5_12 H5_12 1.0800 . ?
C6_12 H6_12 1.0800 . ?
C7_12 H7A_12 1.0900 . ?
C7_12 H7B_12 1.0900 . ?
C7_12 H7C_12 1.0900 . ?

loop_
_geom_angle_atom_site_label_1
_geom_angle_atom_site_label_2
_geom_angle_atom_site_label_3
_geom_angle
_geom_angle_site_symmetry_1
_geom_angle_site_symmetry_3
_geom_angle_publ_flag
C2_1 Ag1_1 Mn2_1 129.1(2) . . ?
C2_1 Ag1_1 Mn1_1 40.4(2) . . ?
Mn2_1 Ag1_1 Mn1_1 155.63(4) . . ?
C2_1 Ag1_1 C4_1 155.6(3) . . ?
Mn2_1 Ag1_1 C4_1 39.61(19) . . ?
Mn1_1 Ag1_1 C4_1 136.4(2) . . ?
O2_1 C2_1 Mn1_1 174.8(8) . . ?
O2_1 C2_1 Ag1_1 114.3(6) . . ?
Mn1_1 C2_1 Ag1_1 70.9(3) . . ?
C3_1 Mn2_1 C4_1 90.7(4) . . ?
C3_1 Mn2_1 Ag1_1 122.0(3) . . ?
C4_1 Mn2_1 Ag1_1 71.2(3) . . ?
O3_1 C3_1 Mn2_1 177.0(8) . . ?
O4_1 C4_1 Mn2_1 175.2(8) . . ?
O4_1 C4_1 Ag1_1 115.4(7) . . ?
Mn2_1 C4_1 Ag1_1 69.1(3) . . ?
O1_1 C1_1 Mn1_1 178.7(8) . . ?
C1_1 Mn1_1 C2_1 89.5(4) . . ?
C1_1 Mn1_1 Ag1_1 118.4(3) . . ?
C2_1 Mn1_1 Ag1_1 68.6(3) . . ?
C2_2 C1_2 C5_2 108.7(9) . . ?
C2_2 C1_2 H1_2 125.7 . . ?
C5_2 C1_2 H1_2 125.7 . . ?
C3_2 C2_2 C1_2 108.4(9) . . ?
C3_2 C2_2 H2_2 125.8 . . ?
C1_2 C2_2 H2_2 125.8 . . ?
C2_2 C3_2 C4_2 109.0(9) . . ?
C2_2 C3_2 H3_2 125.5 . . ?
C4_2 C3_2 H3_2 125.5 . . ?
C3_2 C4_2 C5_2 107.4(9) . . ?
C3_2 C4_2 H4_2 126.3 . . ?
C5_2 C4_2 H4_2 126.3 . . ?
C1_2 C5_2 C4_2 106.5(9) . . ?
C1_2 C5_2 H5_2 126.8 . . ?
C4_2 C5_2 H5_2 126.8 . . ?
C3_3 C2_3 C4_3 110.0(9) . . ?
C3_3 C2_3 C5_3 109.2(8) . . ?
C4_3 C2_3 C5_3 108.5(8) . . ?
C3_3 C2_3 B1_3 111.7(7) . . ?
C4_3 C2_3 B1_3 108.0(7) . . ?
C5_3 C2_3 B1_3 109.3(7) . . ?
C2_3 C3_3 H3A_3 109.5 . . ?
C2_3 C3_3 H3B_3 109.5 . . ?
H3A_3 C3_3 H3B_3 109.5 . . ?
C2_3 C3_3 H3C_3 109.5 . . ?
H3A_3 C3_3 H3C_3 109.5 . . ?
H3B_3 C3_3 H3C_3 109.5 . . ?
C2_3 C4_3 H4A_3 109.5 . . ?
C2_3 C4_3 H4B_3 109.5 . . ?
H4A_3 C4_3 H4B_3 109.5 . . ?
C2_3 C4_3 H4C_3 109.5 . . ?
H4A_3 C4_3 H4C_3 109.5 . . ?
H4B_3 C4_3 H4C_3 109.5 . . ?
C2_3 C5_3 H5A_3 109.5 . . ?
C2_3 C5_3 H5B_3 109.5 . . ?
H5A_3 C5_3 H5B_3 109.5 . . ?
C2_3 C5_3 H5C_3 109.5 . . ?
H5A_3 C5_3 H5C_3 109.5 . . ?
H5B_3 C5_3 H5C_3 109.5 . . ?
C2_4 C1_4 C5_4 109.2(8) . . ?
C2_4 C1_4 H1_4 125.4 . . ?
C5_4 C1_4 H1_4 125.4 . . ?
C1_4 C2_4 C3_4 108.0(9) . . ?
C1_4 C2_4 H2_4 126.0 . . ?
C3_4 C2_4 H2_4 126.0 . . ?
C2_4 C3_4 C4_4 107.9(8) . . ?
C2_4 C3_4 H3_4 126.1 . . ?
C4_4 C3_4 H3_4 126.1 . . ?
C3_4 C4_4 C5_4 108.1(8) . . ?
C3_4 C4_4 H4_4 125.9 . . ?
C5_4 C4_4 H4_4 125.9 . . ?
C1_4 C5_4 C4_4 106.9(8) . . ?
C1_4 C5_4 H5_4 126.6 . . ?
C4_4 C5_4 H5_4 126.6 . . ?
C4_5 C2_5 C3_5 107.9(9) . . ?
C4_5 C2_5 C5_5 110.3(11) . . ?
C3_5 C2_5 C5_5 107.3(10) . . ?
C4_5 C2_5 B1_5 111.6(7) . . ?
C3_5 C2_5 B1_5 109.1(7) . . ?
C5_5 C2_5 B1_5 110.4(8) . . ?
C2_5 C3_5 H3A_5 109.5 . . ?
C2_5 C3_5 H3B_5 109.5 . . ?
H3A_5 C3_5 H3B_5 109.5 . . ?
C2_5 C3_5 H3C_5 109.5 . . ?
H3A_5 C3_5 H3C_5 109.5 . . ?
H3B_5 C3_5 H3C_5 109.5 . . ?
C2_5 C4_5 H4A_5 109.5 . . ?
C2_5 C4_5 H4B_5 109.5 . . ?
H4A_5 C4_5 H4B_5 109.5 . . ?
C2_5 C4_5 H4C_5 109.5 . . ?
H4A_5 C4_5 H4C_5 109.5 . . ?
H4B_5 C4_5 H4C_5 109.5 . . ?
C2_5 C5_5 H5A_5 109.5 . . ?
C2_5 C5_5 H5B_5 109.5 . . ?
H5A_5 C5_5 H5B_5 109.5 . . ?
C2_5 C5_5 H5C_5 109.5 . . ?
H5A_5 C5_5 H5C_5 109.5 . . ?
H5B_5 C5_5 H5C_5 109.5 . . ?
C6_6 C1_6 C2_6 116.2(7) . . ?
C6_6 C1_6 B1 122.5(6) . . ?
C2_6 C1_6 B1 121.1(7) . . ?
C3_6 C2_6 C1_6 121.4(7) . . ?
C3_6 C2_6 H2_6 119.3 . . ?
C1_6 C2_6 H2_6 119.3 . . ?
C4_6 C3_6 C2_6 121.2(7) . . ?
C4_6 C3_6 Cl7_6 119.0(6) . . ?
C2_6 C3_6 Cl7_6 119.8(6) . . ?
C5_6 C4_6 C3_6 117.1(7) . . ?
C5_6 C4_6 H4_6 121.5 . . ?
C3_6 C4_6 H4_6 121.5 . . ?
C6_6 C5_6 C4_6 122.9(7) . . ?
C6_6 C5_6 Cl8_6 118.6(6) . . ?
C4_6 C5_6 Cl8_6 118.5(6) . . ?
C5_6 C6_6 C1_6 121.2(7) . . ?
C5_6 C6_6 H6_6 119.4 . . ?
C1_6 C6_6 H6_6 119.4 . . ?
C6_7 C1_7 C2_7 115.9(6) . . ?
C6_7 C1_7 B1 121.6(6) . . ?
C2_7 C1_7 B1 122.0(6) . . ?
C3_7 C2_7 C1_7 121.3(7) . . ?
C3_7 C2_7 H2_7 119.4 . . ?
C1_7 C2_7 H2_7 119.4 . . ?
C2_7 C3_7 C4_7 122.6(7) . . ?
C2_7 C3_7 Cl7_7 119.3(6) . . ?
C4_7 C3_7 Cl7_7 118.1(6) . . ?
C5_7 C4_7 C3_7 116.0(7) . . ?
C5_7 C4_7 H4_7 122.0 . . ?
C3_7 C4_7 H4_7 122.0 . . ?
C6_7 C5_7 C4_7 122.8(7) . . ?
C6_7 C5_7 Cl8_7 119.0(6) . . ?
C4_7 C5_7 Cl8_7 118.1(6) . . ?
C5_7 C6_7 C1_7 121.3(7) . . ?
C5_7 C6_7 H6_7 119.3 . . ?
C1_7 C6_7 H6_7 119.3 . . ?
C2_8 C1_8 C6_8 116.6(6) . . ?
C2_8 C1_8 B1 124.0(6) . . ?
C6_8 C1_8 B1 118.8(6) . . ?
C3_8 C2_8 C1_8 120.5(7) . . ?
C3_8 C2_8 H2_8 119.7 . . ?
C1_8 C2_8 H2_8 119.7 . . ?
C4_8 C3_8 C2_8 122.6(7) . . ?
C4_8 C3_8 Cl7_8 118.3(6) . . ?
C2_8 C3_8 Cl7_8 119.0(6) . . ?
C3_8 C4_8 C5_8 116.6(7) . . ?
C3_8 C4_8 H4_8 121.7 . . ?
C5_8 C4_8 H4_8 121.7 . . ?
C6_8 C5_8 C4_8 122.1(7) . . ?
C6_8 C5_8 Cl8_8 118.7(6) . . ?
C4_8 C5_8 Cl8_8 119.1(6) . . ?
C5_8 C6_8 C1_8 121.5(7) . . ?
C5_8 C6_8 H6_8 119.3 . . ?
C1_8 C6_8 H6_8 119.3 . . ?
C2_9 C1_9 C6_9 116.5(7) . . ?
C2_9 C1_9 B1 121.0(7) . . ?
C6_9 C1_9 B1 122.2(7) . . ?
C3_9 C2_9 C1_9 121.5(7) . . ?
C3_9 C2_9 H2_9 119.2 . . ?
C1_9 C2_9 H2_9 119.2 . . ?
C4_9 C3_9 C2_9 122.3(8) . . ?
C4_9 C3_9 Cl7_9 116.4(6) . . ?
C2_9 C3_9 Cl7_9 121.3(7) . . ?
C3_9 C4_9 C5_9 116.8(8) . . ?
C3_9 C4_9 H4_9 121.6 . . ?
C5_9 C4_9 H4_9 121.6 . . ?
C4_9 C5_9 C6_9 122.4(7) . . ?
C4_9 C5_9 Cl8_9 118.6(6) . . ?
C6_9 C5_9 Cl8_9 119.1(6) . . ?
C5_9 C6_9 C1_9 120.4(7) . . ?
C5_9 C6_9 H6_9 119.8 . . ?
C1_9 C6_9 H6_9 119.8 . . ?
C6_10 C1_10 C2_10 120.0 . . ?
C6_10 C1_10 C7_10 120.0 . . ?
C2_10 C1_10 C7_10 120.0 . . ?
C3_10 C2_10 C1_10 120.0 . . ?
C3_10 C2_10 H2_10 120.0 . . ?
C1_10 C2_10 H2_10 120.0 . . ?
C4_10 C3_10 C2_10 120.0 . . ?
C4_10 C3_10 H3_10 120.0 . . ?
C2_10 C3_10 H3_10 120.0 . . ?
C3_10 C4_10 C5_10 120.0 . . ?
C3_10 C4_10 H4_10 120.0 . . ?
C5_10 C4_10 H4_10 120.0 . . ?
C6_10 C5_10 C4_10 120.0 . . ?
C6_10 C5_10 H5_10 120.0 . . ?
C4_10 C5_10 H5_10 120.0 . . ?
C1_10 C6_10 C5_10 120.0 . . ?
C1_10 C6_10 H6_10 120.0 . . ?
C5_10 C6_10 H6_10 120.0 . . ?
C1_10 C7_10 H7A_10 109.6 . . ?
C1_10 C7_10 H7B_10 109.5 . . ?
H7A_10 C7_10 H7B_10 109.4 . . ?
C1_10 C7_10 H7C_10 109.4 . . ?
H7A_10 C7_10 H7C_10 109.4 . . ?
H7B_10 C7_10 H7C_10 109.6 . . ?
C6_11 C1_11 C2_11 120.0 . . ?
C6_11 C1_11 C7_11 120.0 . . ?
C2_11 C1_11 C7_11 120.0 . . ?
C1_11 C2_11 C3_11 120.0 . . ?
C1_11 C2_11 H2_11 120.0 . . ?
C3_11 C2_11 H2_11 120.0 . . ?
C4_11 C3_11 C2_11 120.0 . . ?
C4_11 C3_11 H3_11 120.0 . . ?
C2_11 C3_11 H3_11 120.0 . . ?
C5_11 C4_11 C3_11 120.0 . . ?
C5_11 C4_11 H4_11 120.0 . . ?
C3_11 C4_11 H4_11 120.0 . . ?
C4_11 C5_11 C6_11 120.0 . . ?
C4_11 C5_11 H5_11 120.0 . . ?
C6_11 C5_11 H5_11 120.0 . . ?
C1_11 C6_11 C5_11 120.0 . . ?
C1_11 C6_11 H6_11 120.0 . . ?
C5_11 C6_11 H6_11 120.0 . . ?
C1_11 C7_11 H7A_11 109.5 . . ?
C1_11 C7_11 H7B_11 109.5 . . ?
H7A_11 C7_11 H7B_11 109.5 . . ?
C1_11 C7_11 H7C_11 109.6 . . ?
H7A_11 C7_11 H7C_11 109.6 . . ?
H7B_11 C7_11 H7C_11 109.4 . . ?
C6_12 C1_12 C2_12 120.0 . . ?
C6_12 C1_12 C7_12 120.0 . . ?
C2_12 C1_12 C7_12 120.0 . . ?
C3_12 C2_12 C1_12 120.0 . . ?
C3_12 C2_12 H2_12 120.0 . . ?
C1_12 C2_12 H2_12 120.0 . . ?
C2_12 C3_12 C4_12 120.0 . . ?
C2_12 C3_12 H3_12 120.0 . . ?
C4_12 C3_12 H3_12 120.0 . . ?
C3_12 C4_12 C5_12 120.0 . . ?
C3_12 C4_12 H4_12 120.0 . . ?
C5_12 C4_12 H4_12 120.0 . . ?
C6_12 C5_12 C4_12 120.0 . . ?
C6_12 C5_12 H5_12 120.0 . . ?
C4_12 C5_12 H5_12 120.0 . . ?
C5_12 C6_12 C1_12 120.0 . . ?
C5_12 C6_12 H6_12 120.0 . . ?
C1_12 C6_12 H6_12 120.0 . . ?
C1_12 C7_12 H7A_12 109.5 . . ?
C1_12 C7_12 H7B_12 109.5 . . ?
H7A_12 C7_12 H7B_12 109.5 . . ?
C1_12 C7_12 H7C_12 109.5 . . ?
H7A_12 C7_12 H7C_12 109.5 . . ?
H7B_12 C7_12 H7C_12 109.5 . . ?

loop_
_geom_torsion_atom_site_label_1
_geom_torsion_atom_site_label_2
_geom_torsion_atom_site_label_3
_geom_torsion_atom_site_label_4
_geom_torsion
_geom_torsion_site_symmetry_1
_geom_torsion_site_symmetry_2
_geom_torsion_site_symmetry_3
_geom_torsion_site_symmetry_4
_geom_torsion_publ_flag
C3_1 Mn2_1 C4_1 Ag1_1 123.8(3) . . . . ?
Ag1_1 C2_1 Mn1_1 C1_1 121.0(3) . . . . ?
C5_2 C1_2 C2_2 C3_2 1.0(10) . . . . ?
C1_2 C2_2 C3_2 C4_2 -0.8(11) . . . . ?
C2_2 C3_2 C4_2 C5_2 0.3(11) . . . . ?
C2_2 C1_2 C5_2 C4_2 -0.8(10) . . . . ?
C3_2 C4_2 C5_2 C1_2 0.3(10) . . . . ?
C5_4 C1_4 C2_4 C3_4 -0.5(10) . . . . ?
C1_4 C2_4 C3_4 C4_4 0.1(9) . . . . ?
C2_4 C3_4 C4_4 C5_4 0.4(9) . . . . ?
C2_4 C1_4 C5_4 C4_4 0.8(9) . . . . ?
C3_4 C4_4 C5_4 C1_4 -0.7(9) . . . . ?
C6_6 C1_6 C2_6 C3_6 2.3(10) . . . . ?
B1 C1_6 C2_6 C3_6 176.8(7) . . . . ?
C1_6 C2_6 C3_6 C4_6 -1.6(12) . . . . ?
C1_6 C2_6 C3_6 Cl7_6 176.5(6) . . . . ?
C2_6 C3_6 C4_6 C5_6 -0.3(12) . . . . ?
Cl7_6 C3_6 C4_6 C5_6 -178.4(6) . . . . ?
C3_6 C4_6 C5_6 C6_6 1.4(12) . . . . ?
C3_6 C4_6 C5_6 Cl8_6 -178.1(6) . . . . ?
C4_6 C5_6 C6_6 C1_6 -0.6(12) . . . . ?
Cl8_6 C5_6 C6_6 C1_6 178.8(6) . . . . ?
C2_6 C1_6 C6_6 C5_6 -1.2(10) . . . . ?
B1 C1_6 C6_6 C5_6 -175.6(7) . . . . ?
C6_7 C1_7 C2_7 C3_7 -0.2(10) . . . . ?
B1 C1_7 C2_7 C3_7 -172.9(6) . . . . ?
C1_7 C2_7 C3_7 C4_7 0.6(10) . . . . ?
C1_7 C2_7 C3_7 Cl7_7 -179.4(5) . . . . ?
C2_7 C3_7 C4_7 C5_7 -1.2(10) . . . . ?
Cl7_7 C3_7 C4_7 C5_7 178.8(5) . . . . ?
C3_7 C4_7 C5_7 C6_7 1.3(10) . . . . ?
C3_7 C4_7 C5_7 Cl8_7 -179.6(5) . . . . ?
C4_7 C5_7 C6_7 C1_7 -0.9(11) . . . . ?
Cl8_7 C5_7 C6_7 C1_7 180.0(5) . . . . ?
C2_7 C1_7 C6_7 C5_7 0.3(10) . . . . ?
B1 C1_7 C6_7 C5_7 173.1(6) . . . . ?
C6_8 C1_8 C2_8 C3_8 0.0(10) . . . . ?
B1 C1_8 C2_8 C3_8 170.9(7) . . . . ?
C1_8 C2_8 C3_8 C4_8 0.6(12) . . . . ?
C1_8 C2_8 C3_8 Cl7_8 179.7(6) . . . . ?
C2_8 C3_8 C4_8 C5_8 -0.8(11) . . . . ?
Cl7_8 C3_8 C4_8 C5_8 -179.8(6) . . . . ?
C3_8 C4_8 C5_8 C6_8 0.3(11) . . . . ?
C3_8 C4_8 C5_8 Cl8_8 -179.3(6) . . . . ?
C4_8 C5_8 C6_8 C1_8 0.2(11) . . . . ?
Cl8_8 C5_8 C6_8 C1_8 179.9(5) . . . . ?
C2_8 C1_8 C6_8 C5_8 -0.4(10) . . . . ?
B1 C1_8 C6_8 C5_8 -171.8(7) . . . . ?
C6_9 C1_9 C2_9 C3_9 -2.4(11) . . . . ?
B1 C1_9 C2_9 C3_9 -175.1(7) . . . . ?
C1_9 C2_9 C3_9 C4_9 1.2(13) . . . . ?
C1_9 C2_9 C3_9 Cl7_9 179.2(6) . . . . ?
C2_9 C3_9 C4_9 C5_9 -1.1(13) . . . . ?
Cl7_9 C3_9 C4_9 C5_9 -179.2(6) . . . . ?
C3_9 C4_9 C5_9 C6_9 2.3(12) . . . . ?
C3_9 C4_9 C5_9 Cl8_9 -176.6(6) . . . . ?
C4_9 C5_9 C6_9 C1_9 -3.7(12) . . . . ?
Cl8_9 C5_9 C6_9 C1_9 175.2(6) . . . . ?
C2_9 C1_9 C6_9 C5_9 3.5(11) . . . . ?
B1 C1_9 C6_9 C5_9 176.2(7) . . . . ?
C6_10 C1_10 C2_10 C3_10 0.0 . . . . ?
C7_10 C1_10 C2_10 C3_10 180.0 . . . . ?
C1_10 C2_10 C3_10 C4_10 0.0 . . . . ?
C2_10 C3_10 C4_10 C5_10 0.0 . . . . ?
C3_10 C4_10 C5_10 C6_10 0.0 . . . . ?
C2_10 C1_10 C6_10 C5_10 0.0 . . . . ?
C7_10 C1_10 C6_10 C5_10 180.0 . . . . ?
C4_10 C5_10 C6_10 C1_10 0.0 . . . . ?
C6_11 C1_11 C2_11 C3_11 0.0 . . . . ?
C7_11 C1_11 C2_11 C3_11 180.0 . . . . ?
C1_11 C2_11 C3_11 C4_11 0.0 . . . . ?
C2_11 C3_11 C4_11 C5_11 0.0 . . . . ?
C3_11 C4_11 C5_11 C6_11 0.0 . . . . ?
C2_11 C1_11 C6_11 C5_11 0.0 . . . . ?
C7_11 C1_11 C6_11 C5_11 180.0 . . . . ?
C4_11 C5_11 C6_11 C1_11 0.0 . . . . ?
C6_12 C1_12 C2_12 C3_12 0.0 . . . . ?
C7_12 C1_12 C2_12 C3_12 180.0 . . . . ?
C1_12 C2_12 C3_12 C4_12 0.0 . . . . ?
C2_12 C3_12 C4_12 C5_12 0.0 . . . . ?
C3_12 C4_12 C5_12 C6_12 0.0 . . . . ?
C4_12 C5_12 C6_12 C1_12 0.0 . . . . ?
C2_12 C1_12 C6_12 C5_12 0.0 . . . . ?
C7_12 C1_12 C6_12 C5_12 180.0 . . . . ?

_refine_diff_density_max         0.838
_refine_diff_density_min         -1.030
_refine_diff_density_rms         0.129

_shelxl_version_number           2014/6

_shelx_res_file                  
;
TITL KR819_RoSh in P2(1)/n
CELL  0.71073  11.18399   36.55616   13.60943   90.0000   93.4335   90.0000
ZERR    4.00    0.00443    0.01473    0.00416    0.0000    0.0095    0.0000
LATT  1
SYMM 1/2-X, 1/2+Y, 1/2-Z
SFAC C H B O CL MN AG
UNIT 212 192 12 16 32 8 4
TEMP -173.150
SHEL 999 0.82
L.S. 10
BOND $H
CONF
LIST 4
FMAP 2
PLAN 20

acta 52 nohkl
SIZE 0.015 0.095 0.175
SUMP 1.0 0.001 1.0 2 1.0 3 1.0 4
WGHT    0.000000   60.188499
FVAR       0.18425   0.52028   0.30234   0.17773
RESI 1 MAIN
AG1   7    0.873282    0.611191    0.575234    11.00000    0.02859    0.03093 =
         0.02305    0.00798   -0.00184   -0.00005
O1    4    0.583361    0.694295    0.427845    11.00000    0.03629    0.06212 =
         0.04397    0.01586   -0.00405    0.00665
C2    1    0.725316    0.660088    0.637662    11.00000    0.02963    0.03677 =
         0.03899   -0.00646    0.00060   -0.00204
O2    4    0.668735    0.650122    0.700014    11.00000    0.04100    0.05414 =
         0.03532    0.00366    0.01178   -0.01155
MN2   6    0.982940    0.557031    0.673532    11.00000    0.02625    0.03244 =
         0.01770    0.00089   -0.00083    0.00357
C3    1    0.984858    0.512068    0.626922    11.00000    0.02869    0.05092 =
         0.03074    0.00763   -0.00046    0.01583
O3    4    0.985591    0.481802    0.600327    11.00000    0.05916    0.04340 =
         0.04913   -0.00716   -0.00676    0.01399
C4    1    1.077213    0.572377    0.578394    11.00000    0.03161    0.05491 =
         0.02403    0.00075   -0.00647    0.00148
O4    4    1.144056    0.580940    0.521008    11.00000    0.02772    0.08747 =
         0.04651    0.00600    0.00790   -0.01007
C1    1    0.674005    0.688557    0.471718    11.00000    0.03556    0.04364 =
         0.03525    0.00608    0.01082   -0.00141
MN1   6    0.809523    0.680051    0.540655    11.00000    0.02582    0.03068 =
         0.02688    0.00372    0.00292   -0.00166
RESI 0
RESI 2 CP
C1    1    0.966065    0.694494    0.628084    11.00000    0.04384    0.03586 =
         0.06554   -0.00248   -0.01056   -0.02276
AFIX  43
H1    2    1.002220    0.678803    0.676945    11.00000   -1.20000
AFIX   0
C2    1    0.879574    0.720855    0.643593    11.00000    0.05963    0.04199 =
         0.04834   -0.02503    0.01434   -0.01965
AFIX  43
H2    2    0.847561    0.726457    0.704919    11.00000   -1.20000
AFIX   0
C3    1    0.848271    0.737427    0.555119    11.00000    0.04869    0.02865 =
         0.08484   -0.00260   -0.00149   -0.00643
AFIX  43
H3    2    0.790196    0.756235    0.545131    11.00000   -1.20000
AFIX   0
C4    1    0.915596    0.722163    0.482246    11.00000    0.06605    0.05980 =
         0.04550    0.00725    0.00216   -0.04057
AFIX  43
H4    2    0.911723    0.728739    0.414597    11.00000   -1.20000
AFIX   0
C5    1    0.991153    0.694917    0.527998    11.00000    0.02466    0.04913 =
         0.09108   -0.02383    0.03242   -0.01305
AFIX  43
H5    2    1.047368    0.679985    0.497037    11.00000   -1.20000
AFIX   0
RESI 0
RESI 3 BBU
B1    3    0.823870    0.647911    0.437174    11.00000    0.02872    0.02707 =
         0.03238    0.02082   -0.00791    0.00282
C2    1    0.834335    0.631720    0.333387    11.00000    0.03912    0.03496 =
         0.02814    0.00656   -0.00135   -0.00690
C3    1    0.909220    0.597348    0.336025    11.00000    0.10196    0.09035 =
         0.02493   -0.01212    0.00400    0.04045
AFIX 137
H3A   2    0.990536    0.603043    0.362432    11.00000   -1.50000
H3B   2    0.912415    0.587546    0.269211    11.00000   -1.50000
H3C   2    0.873336    0.579138    0.378146    11.00000   -1.50000
AFIX   0
C4    1    0.890867    0.660696    0.269809    11.00000    0.09700    0.08211 =
         0.03865    0.00414    0.01269   -0.02107
AFIX 137
H4A   2    0.840977    0.682753    0.267625    11.00000   -1.50000
H4B   2    0.896777    0.651196    0.202939    11.00000   -1.50000
H4C   2    0.971095    0.666717    0.298098    11.00000   -1.50000
AFIX   0
C5    1    0.708997    0.622992    0.288148    11.00000    0.06312    0.06536 =
         0.04069   -0.00232   -0.01014    0.00172
AFIX 137
H5A   2    0.670241    0.605149    0.329571    11.00000   -1.50000
H5B   2    0.715361    0.612786    0.222080    11.00000   -1.50000
H5C   2    0.661132    0.645452    0.283826    11.00000   -1.50000
AFIX   0
RESI 0
RESI 4 CP
C1    1    0.981901    0.596593    0.789776    11.00000    0.09666    0.03762 =
         0.02134   -0.01059   -0.01498    0.02460
AFIX  43
H1    2    0.954871    0.621092    0.781345    11.00000   -1.20000
AFIX   0
C2    1    1.098367    0.584786    0.781837    11.00000    0.05577    0.04460 =
         0.02188    0.00247   -0.02112   -0.01947
AFIX  43
H2    2    1.164488    0.599628    0.766612    11.00000   -1.20000
AFIX   0
C3    1    1.101697    0.547085    0.800199    11.00000    0.03117    0.05356 =
         0.02667    0.00800   -0.00983    0.00644
AFIX  43
H3    2    1.170453    0.531842    0.799691    11.00000   -1.20000
AFIX   0
C4    1    0.985301    0.535812    0.819501    11.00000    0.05285    0.03984 =
         0.01710    0.00927    0.00077   -0.00281
AFIX  43
H4    2    0.961677    0.511607    0.834763    11.00000   -1.20000
AFIX   0
C5    1    0.909844    0.566599    0.812297    11.00000    0.04691    0.07413 =
         0.01781   -0.00259    0.00129    0.01424
AFIX  43
H5    2    0.826205    0.567034    0.820988    11.00000   -1.20000
AFIX   0
RESI 0
RESI 5 BBU
B1    3    0.829468    0.551258    0.616026    11.00000    0.04701    0.01157 =
         0.02212    0.00859    0.01000    0.00625
C2    1    0.704819    0.535459    0.587797    11.00000    0.03178    0.02527 =
         0.03835    0.00553    0.00488   -0.00437
C3    1    0.687618    0.500785    0.645489    11.00000    0.03780    0.08924 =
         0.08697    0.03286   -0.00917   -0.03177
AFIX 137
H3A   2    0.747260    0.482628    0.628097    11.00000   -1.50000
H3B   2    0.607016    0.491115    0.629735    11.00000   -1.50000
H3C   2    0.697411    0.506098    0.716092    11.00000   -1.50000
AFIX   0
C4    1    0.690815    0.526124    0.480022    11.00000    0.08305    0.18529 =
         0.05350   -0.01276   -0.01211   -0.08254
AFIX 137
H4A   2    0.704994    0.548037    0.440903    11.00000   -1.50000
H4B   2    0.609457    0.517092    0.464071    11.00000   -1.50000
H4C   2    0.748876    0.507162    0.464910    11.00000   -1.50000
AFIX   0
C5    1    0.607955    0.562083    0.614718    11.00000    0.02970    0.05239 =
         0.28997   -0.03182   -0.01209    0.00522
AFIX 137
H5A   2    0.623593    0.570199    0.682907    11.00000   -1.50000
H5B   2    0.529747    0.549956    0.607972    11.00000   -1.50000
H5C   2    0.607968    0.583287    0.570661    11.00000   -1.50000
AFIX   0
RESI 0

REM  --------
mole 2
B1    3    0.957659    0.887784    0.470573    11.00000    0.02960    0.02860 =
         0.00879   -0.00123    0.00271    0.00552
RESI 6 ARCL
C1    1    0.869414    0.897325    0.559014    11.00000    0.03836    0.01738 =
         0.01307    0.00504    0.00243   -0.00735
C2    1    0.913942    0.898779    0.658110    11.00000    0.03222    0.02314 =
         0.01548    0.00462    0.00021   -0.00106
AFIX  43
H2    2    0.995539    0.892902    0.674093    11.00000   -1.20000
AFIX   0
C3    1    0.840935    0.908628    0.732812    11.00000    0.04015    0.03033 =
         0.00915   -0.00263   -0.00069   -0.00623
C4    1    0.722269    0.918268    0.712506    11.00000    0.04463    0.02598 =
         0.02427   -0.00390    0.01736   -0.00517
AFIX  43
H4    2    0.671964    0.924925    0.763417    11.00000   -1.20000
AFIX   0
C5    1    0.680542    0.917783    0.615616    11.00000    0.02690    0.03376 =
         0.02150    0.00269   -0.00256   -0.00710
C6    1    0.750060    0.907587    0.540529    11.00000    0.02265    0.02571 =
         0.01255    0.00532    0.00248   -0.00319
AFIX  43
H6    2    0.716304    0.907516    0.474791    11.00000   -1.20000
AFIX   0
CL7   5    0.897687    0.907661    0.855161    11.00000    0.05555    0.05656 =
         0.01384   -0.00256    0.00101    0.00192
CL8   5    0.531602    0.931211    0.586344    11.00000    0.02844    0.04814 =
         0.03221    0.00106    0.00717    0.00578
RESI 0
RESI 7 ARCL
C1    1    1.010646    0.927290    0.437123    11.00000    0.02728    0.01514 =
         0.01134    0.00356    0.00452    0.00274
C2    1    1.119588    0.941186    0.477762    11.00000    0.01783    0.02038 =
         0.01792   -0.00250    0.00142    0.00103
AFIX  43
H2    2    1.168711    0.926223    0.520597    11.00000   -1.20000
AFIX   0
C3    1    1.156799    0.976155    0.456749    11.00000    0.02238    0.02826 =
         0.01587   -0.00916    0.00251    0.00421
C4    1    1.089731    0.999556    0.395985    11.00000    0.03277    0.01700 =
         0.01674   -0.00642    0.00691   -0.00344
AFIX  43
H4    2    1.115424    1.023746    0.382888    11.00000   -1.20000
AFIX   0
C5    1    0.983285    0.985743    0.355446    11.00000    0.02938    0.02721 =
         0.01450    0.00243   -0.00178    0.00739
C6    1    0.943392    0.951000    0.375079    11.00000    0.02066    0.02113 =
         0.01724   -0.00584   -0.00101   -0.00021
AFIX  43
H6    2    0.868663    0.942993    0.345861    11.00000   -1.20000
AFIX   0
CL7   5    1.294038    0.991855    0.508523    11.00000    0.02429    0.03520 =
         0.03084   -0.00658   -0.00056   -0.00322
CL8   5    0.894066    1.014282    0.276501    11.00000    0.03434    0.02868 =
         0.02803    0.00845   -0.00497    0.00281
RESI 0
RESI 8 ARCL
C1    1    0.880733    0.866642    0.379636    11.00000    0.02583    0.01752 =
         0.01438    0.00126    0.00144    0.00812
C2    1    0.903279    0.870629    0.280344    11.00000    0.02756    0.02239 =
         0.02125    0.00015    0.00196   -0.00117
AFIX  43
H2    2    0.957907    0.888806    0.261107    11.00000   -1.20000
AFIX   0
C3    1    0.846403    0.848203    0.209412    11.00000    0.03257    0.03717 =
         0.01365   -0.00199   -0.00169    0.00999
C4    1    0.765503    0.821610    0.232243    11.00000    0.03214    0.03180 =
         0.02194   -0.00939   -0.00688    0.00364
AFIX  43
H4    2    0.726592    0.806689    0.182920    11.00000   -1.20000
AFIX   0
C5    1    0.743693    0.817710    0.330931    11.00000    0.02635    0.02235 =
         0.02505   -0.00508   -0.00180    0.00497
C6    1    0.799065    0.839283    0.402677    11.00000    0.03351    0.02358 =
         0.01142   -0.00349    0.00488    0.00760
AFIX  43
H6    2    0.781653    0.835590    0.469424    11.00000   -1.20000
AFIX   0
CL7   5    0.876662    0.854292    0.085788    11.00000    0.05897    0.05444 =
         0.01423   -0.00794    0.00320   -0.00374
CL8   5    0.643138    0.784106    0.365660    11.00000    0.03637    0.03970 =
         0.03809   -0.01100    0.00648   -0.01159
RESI 0
RESI 9 ARCL
C1    1    1.062524    0.857654    0.501592    11.00000    0.03085    0.02855 =
         0.01037   -0.00781   -0.00447    0.00397
C2    1    1.164783    0.854750    0.448870    11.00000    0.04132    0.02721 =
         0.01874    0.00165   -0.00003    0.00530
AFIX  43
H2    2    1.176932    0.871691    0.397481    11.00000   -1.20000
AFIX   0
C3    1    1.248578    0.827973    0.469358    11.00000    0.03437    0.03992 =
         0.02993   -0.00133    0.00984    0.01012
C4    1    1.235715    0.802371    0.540967    11.00000    0.04337    0.02958 =
         0.03310    0.00019    0.00024    0.01163
AFIX  43
H4    2    1.293661    0.783706    0.553795    11.00000   -1.20000
AFIX   0
C5    1    1.135067    0.804878    0.593567    11.00000    0.04115    0.02128 =
         0.02869    0.00615   -0.00703   -0.00016
C6    1    1.047661    0.831113    0.573609    11.00000    0.02790    0.02834 =
         0.02459    0.00114    0.00450   -0.00357
AFIX  43
H6    2    0.977106    0.831052    0.609162    11.00000   -1.20000
AFIX   0
CL7   5    1.375786    0.824119    0.402073    11.00000    0.05150    0.06263 =
         0.05958    0.01640    0.02780    0.02659
CL8   5    1.118474    0.774322    0.690231    11.00000    0.05207    0.03274 =
         0.03986    0.01491   -0.00189   -0.00076
RESI 0

SIMU 0.005 c1_10 > c7_12
DELU 0.005 c1_10 > c7_12
ISOR 0.005 c1_10 > c7_12

rem  --------
mole 3
part 1 21
RESI 10 TOL
AFIX   6
C1    1    1.096996    0.737311    0.225947    21.00000    0.04902    0.04915 =
         0.05059    0.00071    0.00566   -0.00059
C2    1    1.162055    0.743503    0.315362    21.00000    0.04995    0.04947 =
         0.05036   -0.00005    0.00576   -0.00121
H2    2    1.143255    0.763811    0.355007    21.00000   -1.20000
C3    1    1.254820    0.719768    0.346353    21.00000    0.05062    0.04989 =
         0.05100    0.00054    0.00428   -0.00099
H3    2    1.298967    0.723970    0.407026    21.00000   -1.20000
C4    1    1.282527    0.689841    0.287929    21.00000    0.04974    0.04980 =
         0.05008    0.00087    0.00513   -0.00048
H4    2    1.345474    0.673733    0.308958    21.00000   -1.20000
C5    1    1.217469    0.683649    0.198515    21.00000    0.04864    0.04868 =
         0.04934    0.00075    0.00591   -0.00049
H5    2    1.236269    0.663341    0.158869    21.00000   -1.20000
C6    1    1.124703    0.707384    0.167525    21.00000    0.04841    0.04874 =
         0.04929    0.00060    0.00573   -0.00082
H6    2    1.080553    0.703185    0.106853    21.00000   -1.20000
C7    1    0.996280    0.763080    0.192303    21.00000    0.05146    0.05044 =
         0.05608   -0.00035    0.00411    0.00095
H7A   2    1.006644    0.770795    0.124553    21.00000   -1.50000
H7B   2    0.997706    0.784597    0.235198    21.00000   -1.50000
H7C   2    0.919540    0.750467    0.195468    21.00000   -1.50000
AFIX   6
RESI 0
part 2 31
RESI 11 TOL
C1    1    1.194515    0.711750    0.274008    31.00000    0.04917    0.04944 =
         0.05001    0.00077    0.00520   -0.00091
C2    1    1.153625    0.701458    0.178908    31.00000    0.04860    0.04925 =
         0.04963    0.00066    0.00522   -0.00096
H2    2    1.183517    0.679899    0.150291    31.00000   -1.20000
C3    1    1.068691    0.722936    0.125983    31.00000    0.04891    0.04956 =
         0.05015    0.00043    0.00516   -0.00050
H3    2    1.040947    0.715950    0.061451    31.00000   -1.20000
C4    1    1.024641    0.754707    0.168156    31.00000    0.04960    0.04970 =
         0.05057    0.00010    0.00502   -0.00040
H4    2    0.967007    0.769279    0.132241    31.00000   -1.20000
C5    1    1.065527    0.764997    0.263252    31.00000    0.04992    0.04966 =
         0.05057    0.00042    0.00495   -0.00083
H5    2    1.035639    0.786556    0.291873    31.00000   -1.20000
C6    1    1.150464    0.743520    0.316180    31.00000    0.04959    0.04943 =
         0.05030    0.00029    0.00540   -0.00100
H6    2    1.178213    0.750508    0.380711    31.00000   -1.20000
C7    1    1.286734    0.688433    0.331470    31.00000    0.04931    0.05105 =
         0.05038    0.00092    0.00521    0.00000
H7A   2    1.313405    0.701093    0.392267    31.00000   -1.50000
H7B   2    1.355231    0.684277    0.291673    31.00000   -1.50000
H7C   2    1.251013    0.664897    0.347521    31.00000   -1.50000
RESI 0

AFIX   6
REM #####
PART 3 41
RESI 12 TOL
C1    1    1.200022    0.715683    0.287669    41.00000    0.04921    0.04938 =
         0.05003    0.00069    0.00506   -0.00080
C2    1    1.137732    0.748862    0.290011    41.00000    0.04943    0.04936 =
         0.05023    0.00046    0.00496   -0.00063
H2    2    1.151986    0.767018    0.352213    41.00000   -1.20000
C3    1    1.056966    0.758503    0.211727    41.00000    0.04950    0.04950 =
         0.05059    0.00038    0.00482   -0.00059
H3    2    1.008914    0.784096    0.213535    41.00000   -1.20000
C4    1    1.038487    0.734966    0.131096    41.00000    0.04907    0.04934 =
         0.05025    0.00044    0.00491   -0.00052
H4    2    0.976183    0.742402    0.070705    41.00000   -1.20000
C5    1    1.100780    0.701787    0.128753    41.00000    0.04883    0.04915 =
         0.04986    0.00080    0.00526   -0.00066
H5    2    1.086524    0.683630    0.066552    41.00000   -1.20000
C6    1    1.181545    0.692147    0.207038    41.00000    0.04912    0.04930 =
         0.04982    0.00077    0.00529   -0.00085
H6    2    1.229595    0.666553    0.205231    41.00000   -1.20000
C7    1    1.287714    0.705217    0.372664    41.00000    0.05046    0.05064 =
         0.05107    0.00100    0.00375   -0.00043
H7A   2    1.290105    0.726750    0.428146    41.00000   -1.50000
H7B   2    1.259131    0.679657    0.405194    41.00000   -1.50000
H7C   2    1.376782    0.701736    0.345604    41.00000   -1.50000
RESI 0
AFIX   0
HKLF 4

REM  KR819_RoSh in P2(1)/n
REM R1 =  0.0977 for    8840 Fo > 4sig(Fo)  and  0.1203 for all   10554 data
REM    730 parameters refined using    706 restraints

END

WGHT      0.0000     60.1411

REM Highest difference peak  0.838,  deepest hole -1.030,  1-sigma level  0.129
Q1    1   0.8932  0.5981  0.5270  11.00000  0.05    0.84
Q2    1   0.7957  0.5904  0.3152  11.00000  0.05    0.83
Q3    1   0.7833  0.6526  0.2422  11.00000  0.05    0.80
Q4    1   0.8965  0.5741  0.6031  11.00000  0.05    0.74
Q5    1   0.8350  0.6458  0.5434  11.00000  0.05    0.72
Q6    1   0.9903  0.6272  0.3181  11.00000  0.05    0.71
Q7    1   1.1172  0.7417  0.2666  11.00000  0.05    0.71
Q8    1   1.4220  0.8444  0.4410  11.00000  0.05    0.67
Q9    1   1.0605  0.7613  0.6326  11.00000  0.05    0.66
Q10   1   0.9718  0.9014  0.8515  11.00000  0.05    0.66
Q11   1   1.1576  0.7687  0.6230  11.00000  0.05    0.65
Q12   1   0.8216  0.6119  0.6538  11.00000  0.05    0.62
Q13   1   0.8642  0.6672  0.4959  11.00000  0.05    0.60
Q14   1   0.8984  0.6731  0.5222  11.00000  0.05    0.57
Q15   1   0.7861  0.7175  0.5198  11.00000  0.05    0.57
Q16   1   0.8588  0.5771  0.5383  11.00000  0.05    0.56
Q17   1   1.0697  0.7362  0.1776  11.00000  0.05    0.56
Q18   1   0.8077  0.5300  0.6060  11.00000  0.05    0.54
Q19   1   0.8780  0.5593  0.6874  11.00000  0.05    0.54
Q20   1   0.6217  0.5611  0.5239  11.00000  0.05    0.53
;
_shelx_res_checksum              77525
####################################################################### 
# 
# This file contains crystal structure data downloaded from the 
# Cambridge Structural Database (CSD) hosted by the Cambridge 
# Crystallographic Data Centre (CCDC).
# 
# Full information about CCDC data access policies and citation 
# guidelines are available at http://www.ccdc.cam.ac.uk/access/V1 
# 
# Audit and citation data items may have been added by the CCDC. 
# Please retain this information to preserve the provenance of 
# this file and to allow appropriate attribution of the data. 
# 
#######################################################################

data_9'_staggered
_database_code_depnum_ccdc_archive 'CCDC 1033290'
_audit_update_record             
;
2014-11-07 deposited with the CCDC.
2015-03-09 downloaded from the CCDC.
;

_audit_creation_method           SHELXL-2014/6
_chemical_name_systematic        09'_staggered
_chemical_name_common            ?
_chemical_formula_moiety         'C22 H28 Ag B2 Mn2 O4, C24 H12 B Cl8'

_chemical_formula_sum            'C92 H80 Ag2 B6 Cl16 Mn4 O8'
_chemical_formula_weight         2381.12

loop_
_atom_type_symbol
_atom_type_description
_atom_type_scat_dispersion_real
_atom_type_scat_dispersion_imag
_atom_type_scat_source
C C 0.0033 0.0016 'International Tables Vol C Tables 4.2.6.8 and 6.1.1.4'
H H 0.0000 0.0000 'International Tables Vol C Tables 4.2.6.8 and 6.1.1.4'
B B 0.0013 0.0007 'International Tables Vol C Tables 4.2.6.8 and 6.1.1.4'
O O 0.0106 0.0060 'International Tables Vol C Tables 4.2.6.8 and 6.1.1.4'
Cl Cl 0.1484 0.1585 'International Tables Vol C Tables 4.2.6.8 and 6.1.1.4'
Mn Mn 0.3368 0.7283 'International Tables Vol C Tables 4.2.6.8 and 6.1.1.4'
Ag Ag -0.8971 1.1015 'International Tables Vol C Tables 4.2.6.8 and 6.1.1.4'

_space_group_crystal_system      monoclinic
_space_group_IT_number           14
_space_group_name_H-M_alt        'P 21/c'
_space_group_name_Hall           '-P 2ybc'

_shelx_space_group_comment       
;
The symmetry employed for this shelxl refinement is uniquely defined
by the following loop, which should always be used as a source of
symmetry information in preference to the above space-group names.
They are only intended as comments.
;

loop_
_space_group_symop_operation_xyz
'x, y, z'
'-x, y+1/2, -z+1/2'
'-x, -y, -z'
'x, -y-1/2, z-1/2'

_cell_length_a                   18.444(9)
_cell_length_b                   33.901(13)
_cell_length_c                   17.285(5)
_cell_angle_alpha                90
_cell_angle_beta                 113.909(17)
_cell_angle_gamma                90
_cell_volume                     9881(7)
_cell_formula_units_Z            4
_cell_measurement_temperature    100(2)
_cell_measurement_reflns_used    9882
_cell_measurement_theta_min      2.53
_cell_measurement_theta_max      27.61

_exptl_crystal_description       plate
_exptl_crystal_colour            colourless
_exptl_crystal_density_meas      ?
_exptl_crystal_density_method    ?
_exptl_crystal_density_diffrn    1.601
_exptl_crystal_F_000             4768
_exptl_transmission_factor_min   ?
_exptl_transmission_factor_max   ?
_exptl_crystal_size_max          0.216
_exptl_crystal_size_mid          0.139
_exptl_crystal_size_min          0.084
_exptl_absorpt_coefficient_mu    1.371
_shelx_estimated_absorpt_T_min   0.756
_shelx_estimated_absorpt_T_max   0.894
_exptl_absorpt_correction_type   multi-scan
_exptl_absorpt_correction_T_min  0.6698
_exptl_absorpt_correction_T_max  0.7457
_exptl_absorpt_process_details   'Sadabs 2014/3 (Bruker 2014)'
loop_
_exptl_crystal_face_index_h
_exptl_crystal_face_index_k
_exptl_crystal_face_index_l
_exptl_crystal_face_perp_dist
-1.00 0.00 2.00 0.0350
1.00 1.00 -2.00 0.0660
-1.00 -2.00 2.00 0.0620
1.00 2.00 -2.00 0.0670
0.00 1.00 0.00 0.0730
0.00 -1.00 0.00 0.0850
1.00 2.00 -1.00 0.0660
-1.00 -2.00 1.00 0.0630
2.00 1.00 0.00 0.0420
-2.00 -1.00 0.00 0.0240
2.00 -1.00 -1.00 0.0940
-2.00 1.00 1.00 0.0230

_exptl_absorpt_special_details   ?
_diffrn_ambient_temperature      100(2)
_diffrn_radiation_wavelength     0.71073
_diffrn_radiation_type           MoK\a
_diffrn_source                   ?
_diffrn_measurement_device_type  'Bruker D8 Quest'
_diffrn_measurement_method       '\f and \w scans'
_diffrn_detector_area_resol_mean 8.333
_diffrn_reflns_number            176364
_diffrn_reflns_av_unetI/netI     0.0284
_diffrn_reflns_av_R_equivalents  0.0531
_diffrn_reflns_limit_h_min       -23
_diffrn_reflns_limit_h_max       23
_diffrn_reflns_limit_k_min       -42
_diffrn_reflns_limit_k_max       42
_diffrn_reflns_limit_l_min       -21
_diffrn_reflns_limit_l_max       21
_diffrn_reflns_theta_min         2.178
_diffrn_reflns_theta_max         26.371
_diffrn_reflns_theta_full        26.000
_diffrn_measured_fraction_theta_max 1.000
_diffrn_measured_fraction_theta_full 0.999
_diffrn_reflns_Laue_measured_fraction_max 1.000
_diffrn_reflns_Laue_measured_fraction_full 0.999
_diffrn_reflns_point_group_measured_fraction_max 1.000
_diffrn_reflns_point_group_measured_fraction_full 0.999
_reflns_number_total             20207
_reflns_number_gt                16589
_reflns_threshold_expression     'I > 2\s(I)'
_reflns_Friedel_coverage         0.000
_reflns_Friedel_fraction_max     .
_reflns_Friedel_fraction_full    .

_reflns_special_details          
;
 Reflections were merged by SHELXL according to the crystal
 class for the calculation of statistics and refinement.
 
 _reflns_Friedel_fraction is defined as the number of unique
 Friedel pairs measured divided by the number that would be
 possible theoretically, ignoring centric projections and
 systematic absences.
;

_computing_data_collection       'APEX2 ver. 2014.3 (Bruker AXS)'
_computing_cell_refinement       'Saint+ ver. 8.18C (Bruker AXS)'
_computing_data_reduction        'Saint+ ver. 8.18C (Bruker AXS)'
_computing_structure_solution    'SHELXT (Sheldrick, 2012)'
_computing_structure_refinement  'SHELXL-2014/6 (Sheldrick, 2014)'
_computing_molecular_graphics    'ShelXLe (Huebschle et all, 2011)'
_computing_publication_material  'SHELXL-2014/6 (Sheldrick, 2014)'
_refine_special_details          
;
Both cations present in the cell have showed disorder in one of two 
cymantrene-borylene moieties. All displacement parameters of 
disordered atoms were restrained to the same value with similarity 
restraint SIMU. To keep their behavior approximate isotropic the 
ISOR keyword was used. The 'rigid bond' restraint was used for all 
bonds in the disordered parts (see Shlexl-file included in CIF for 
details).
;
_refine_ls_structure_factor_coef Fsqd
_refine_ls_matrix_type           full
_refine_ls_weighting_scheme      calc
_refine_ls_weighting_details     
'w=1/[\s^2^(Fo^2^)+(0.0449P)^2^+36.6015P] where P=(Fo^2^+2Fc^2^)/3'
_atom_sites_solution_primary     ?
_atom_sites_solution_secondary   iterative
_atom_sites_solution_hydrogens   geom
_refine_ls_hydrogen_treatment    constr
_refine_ls_extinction_method     none
_refine_ls_extinction_coef       .
_refine_ls_number_reflns         20207
_refine_ls_number_parameters     1500
_refine_ls_number_restraints     1842
_refine_ls_R_factor_all          0.0628
_refine_ls_R_factor_gt           0.0481
_refine_ls_wR_factor_ref         0.1189
_refine_ls_wR_factor_gt          0.1107
_refine_ls_goodness_of_fit_ref   1.057
_refine_ls_restrained_S_all      1.051
_refine_ls_shift/su_max          0.001
_refine_ls_shift/su_mean         0.000

loop_
_atom_site_label
_atom_site_type_symbol
_atom_site_fract_x
_atom_site_fract_y
_atom_site_fract_z
_atom_site_U_iso_or_equiv
_atom_site_adp_type
_atom_site_occupancy
_atom_site_site_symmetry_order
_atom_site_calc_flag
_atom_site_refinement_flags_posn
_atom_site_refinement_flags_adp
_atom_site_refinement_flags_occupancy
_atom_site_disorder_assembly
_atom_site_disorder_group
Mn1_1 Mn 0.14427(3) 0.38557(2) 0.15541(4) 0.02125(13) Uani 1 1 d . . . . .
C1_1 C 0.0754(2) 0.42288(12) 0.0953(3) 0.0265(9) Uani 1 1 d . . . . .
O1_1 O 0.03136(18) 0.44684(9) 0.05852(19) 0.0341(7) Uani 1 1 d . . . . .
C2_1 C 0.1070(2) 0.35423(12) 0.0619(3) 0.0275(9) Uani 1 1 d . . . . .
O2_1 O 0.0780(2) 0.33425(9) 0.0040(2) 0.0387(8) Uani 1 1 d . . . . .
Ag1_1 Ag 0.2656(6) 0.3683(3) 0.1186(5) 0.0160(5) Uani 0.374(5) 1 d . U P A 1
Mn2_1 Mn 0.3784(3) 0.32615(15) 0.1039(3) 0.0288(7) Uani 0.374(5) 1 d . U P A 1
C3_1 C 0.4195(12) 0.3636(5) 0.1948(12) 0.0300(11) Uani 0.374(5) 1 d . U P A 1
O3_1 O 0.4470(9) 0.3826(4) 0.2497(10) 0.0332(18) Uani 0.374(5) 1 d . U P A 1
C4_1 C 0.4445(8) 0.3454(4) 0.0624(8) 0.0329(9) Uani 0.374(5) 1 d . U P A 1
O4_1 O 0.4890(6) 0.3593(4) 0.0375(7) 0.0431(15) Uani 0.374(5) 1 d . U P A 1
Ag1_101 Ag 0.2612(4) 0.36703(19) 0.1075(3) 0.0244(7) Uani 0.626(5) 1 d . U P A
2
Mn2_101 Mn 0.3828(2) 0.33226(8) 0.0864(2) 0.0303(4) Uani 0.626(5) 1 d . U P A 2
C3_101 C 0.4211(7) 0.3561(3) 0.1857(7) 0.0313(9) Uani 0.626(5) 1 d . U P A 2
O3_101 O 0.4565(6) 0.3719(2) 0.2511(6) 0.0399(15) Uani 0.626(5) 1 d . U P A 2
C4_101 C 0.4456(5) 0.3630(2) 0.0557(5) 0.0315(9) Uani 0.626(5) 1 d . U P A 2
O4_101 O 0.4873(3) 0.38123(19) 0.0359(4) 0.0395(12) Uani 0.626(5) 1 d . U P A 2
B1_2 B 0.2104(3) 0.42444(10) 0.1446(2) 0.0234(9) Uani 1 1 d D . . . .
C2_2 C 0.2480(2) 0.46447(10) 0.1463(2) 0.0296(9) Uani 1 1 d D . . . .
C3_2 C 0.2402(3) 0.48978(11) 0.2169(2) 0.0364(10) Uani 1 1 d D . . . .
H3A_2 H 0.2644 0.5157 0.2185 0.055 Uiso 1 1 calc R U . . .
H3B_2 H 0.1840 0.4931 0.2054 0.055 Uiso 1 1 calc R U . . .
H3C_2 H 0.2674 0.4766 0.2716 0.055 Uiso 1 1 calc R U . . .
C4_2 C 0.2060(3) 0.48559(11) 0.0606(2) 0.0361(10) Uani 1 1 d D . . . .
H4A_2 H 0.2308 0.5113 0.0626 0.054 Uiso 1 1 calc R U . . .
H4B_2 H 0.2105 0.4695 0.0156 0.054 Uiso 1 1 calc R U . . .
H4C_2 H 0.1498 0.4893 0.0491 0.054 Uiso 1 1 calc R U . . .
C5_2 C 0.3383(3) 0.46107(14) 0.1655(3) 0.0398(11) Uani 1 1 d . . . . .
H5A_2 H 0.3602 0.4875 0.1660 0.060 Uiso 1 1 calc R U . . .
H5B_2 H 0.3664 0.4486 0.2208 0.060 Uiso 1 1 calc R U . . .
H5C_2 H 0.3450 0.4450 0.1216 0.060 Uiso 1 1 calc R U . . .
B1_3 B 0.3116(11) 0.3567(6) 0.0134(10) 0.0285(18) Uani 0.374(5) 1 d D U P A 1
C2_3 C 0.2706(8) 0.3727(3) -0.0759(9) 0.0322(16) Uani 0.374(5) 1 d D U P A 1
C3_3 C 0.3040(11) 0.4140(4) -0.0804(15) 0.037(3) Uani 0.374(5) 1 d D U P A 1
H3A_3 H 0.2776 0.4243 -0.1381 0.055 Uiso 0.374(5) 1 calc R U P A 1
H3B_3 H 0.2943 0.4317 -0.0409 0.055 Uiso 0.374(5) 1 calc R U P A 1
H3C_3 H 0.3611 0.4120 -0.0652 0.055 Uiso 0.374(5) 1 calc R U P A 1
C4_3 C 0.1802(8) 0.3755(4) -0.1040(12) 0.034(2) Uani 0.374(5) 1 d D U P A 1
H4A_3 H 0.1558 0.3859 -0.1618 0.051 Uiso 0.374(5) 1 calc R U P A 1
H4B_3 H 0.1587 0.3492 -0.1022 0.051 Uiso 0.374(5) 1 calc R U P A 1
H4C_3 H 0.1684 0.3932 -0.0657 0.051 Uiso 0.374(5) 1 calc R U P A 1
C5_3 C 0.2878(10) 0.3456(5) -0.1386(10) 0.033(2) Uani 0.374(5) 1 d . U P A 1
H5A_3 H 0.2611 0.3561 -0.1961 0.050 Uiso 0.374(5) 1 calc R U P A 1
H5B_3 H 0.3451 0.3446 -0.1230 0.050 Uiso 0.374(5) 1 calc R U P A 1
H5C_3 H 0.2681 0.3189 -0.1363 0.050 Uiso 0.374(5) 1 calc R U P A 1
B1_103 B 0.3079(6) 0.3627(3) 0.0016(6) 0.0291(15) Uani 0.626(5) 1 d D U P A 2
C2_103 C 0.2611(5) 0.3820(2) -0.0833(5) 0.0317(13) Uani 0.626(5) 1 d D U P A 2
C3_103 C 0.2984(6) 0.4223(3) -0.0869(9) 0.0387(19) Uani 0.626(5) 1 d D U P A 2
H3A_103 H 0.2681 0.4348 -0.1418 0.058 Uiso 0.626(5) 1 calc R U P A 2
H3B_103 H 0.2973 0.4393 -0.0415 0.058 Uiso 0.626(5) 1 calc R U P A 2
H3C_103 H 0.3534 0.4185 -0.0798 0.058 Uiso 0.626(5) 1 calc R U P A 2
C4_103 C 0.1734(5) 0.3879(3) -0.0993(7) 0.0376(19) Uani 0.626(5) 1 d D U P A 2
H4A_103 H 0.1447 0.3992 -0.1558 0.056 Uiso 0.626(5) 1 calc R U P A 2
H4B_103 H 0.1698 0.4059 -0.0566 0.056 Uiso 0.626(5) 1 calc R U P A 2
H4C_103 H 0.1499 0.3624 -0.0956 0.056 Uiso 0.626(5) 1 calc R U P A 2
C5_103 C 0.2650(6) 0.3546(3) -0.1526(7) 0.042(2) Uani 0.626(5) 1 d . U P A 2
H5A_103 H 0.2350 0.3664 -0.2083 0.063 Uiso 0.626(5) 1 calc R U P A 2
H5B_103 H 0.3204 0.3511 -0.1442 0.063 Uiso 0.626(5) 1 calc R U P A 2
H5C_103 H 0.2419 0.3290 -0.1493 0.063 Uiso 0.626(5) 1 calc R U P A 2
C1_4 C 0.2021(3) 0.34684(14) 0.2610(3) 0.0366(11) Uani 1 1 d . . . . .
H1_4 H 0.2420 0.3284 0.2644 0.044 Uiso 1 1 calc R U . . .
C2_4 C 0.1198(3) 0.33996(15) 0.2283(3) 0.0435(12) Uani 1 1 d . . . . .
H2_4 H 0.0944 0.3156 0.2062 0.052 Uiso 1 1 calc R U . . .
C3_4 C 0.0817(3) 0.37454(18) 0.2335(3) 0.0496(14) Uani 1 1 d . . . . .
H3_4 H 0.0260 0.3780 0.2150 0.059 Uiso 1 1 calc R U . . .
C4_4 C 0.1389(3) 0.40313(17) 0.2702(3) 0.0466(13) Uani 1 1 d . . . . .
H4_4 H 0.1292 0.4296 0.2818 0.056 Uiso 1 1 calc R U . . .
C5_4 C 0.2136(3) 0.38654(16) 0.2876(3) 0.0411(11) Uani 1 1 d . . . . .
H5_4 H 0.2631 0.3997 0.3128 0.049 Uiso 1 1 calc R U . . .
C1_5 C 0.3734(7) 0.2776(4) 0.1815(6) 0.0619(17) Uani 0.374(5) 1 d G U P A 1
H1_5 H 0.3798 0.2794 0.2387 0.074 Uiso 0.374(5) 1 calc R U P A 1
C2_5 C 0.4350(5) 0.2716(4) 0.1533(7) 0.0637(16) Uani 0.374(5) 1 d G U P A 1
H2_5 H 0.4898 0.2687 0.1884 0.076 Uiso 0.374(5) 1 calc R U P A 1
C3_5 C 0.4002(7) 0.2707(4) 0.0634(7) 0.0637(14) Uani 0.374(5) 1 d G U P A 1
H3_5 H 0.4277 0.2671 0.0279 0.076 Uiso 0.374(5) 1 calc R U P A 1
C4_5 C 0.3172(7) 0.2762(5) 0.0361(6) 0.0633(16) Uani 0.374(5) 1 d G U P A 1
H4_5 H 0.2794 0.2769 -0.0210 0.076 Uiso 0.374(5) 1 calc R U P A 1
C5_5 C 0.3006(6) 0.2805(4) 0.1090(8) 0.0616(16) Uani 0.374(5) 1 d G U P A 1
H5_5 H 0.2498 0.2845 0.1093 0.074 Uiso 0.374(5) 1 calc R U P A 1
C1_105 C 0.3360(4) 0.2778(2) 0.1140(5) 0.0591(13) Uani 0.626(5) 1 d G U P A 2
H1_105 H 0.3006 0.2760 0.1412 0.071 Uiso 0.626(5) 1 calc R U P A 2
C2_105 C 0.4201(4) 0.2771(2) 0.1545(3) 0.0633(15) Uani 0.626(5) 1 d G U P A 2
H2_105 H 0.4508 0.2748 0.2136 0.076 Uiso 0.626(5) 1 calc R U P A 2
C3_105 C 0.4503(3) 0.2805(2) 0.0911(5) 0.0638(15) Uani 0.626(5) 1 d G U P A 2
H3_105 H 0.5047 0.2809 0.1004 0.077 Uiso 0.626(5) 1 calc R U P A 2
C4_105 C 0.3848(5) 0.2833(2) 0.0114(4) 0.0646(15) Uani 0.626(5) 1 d G U P A 2
H4_105 H 0.3878 0.2858 -0.0420 0.078 Uiso 0.626(5) 1 calc R U P A 2
C5_105 C 0.3142(3) 0.2816(3) 0.0255(4) 0.0637(14) Uani 0.626(5) 1 d G U P A 2
H5_105 H 0.2616 0.2828 -0.0168 0.076 Uiso 0.626(5) 1 calc R U P A 2
Mn1_11 Mn 0.74592(4) 0.41175(2) 0.53914(4) 0.03044(15) Uani 1 1 d . . . . .
C1_11 C 0.7425(3) 0.46420(17) 0.5482(3) 0.0463(13) Uani 1 1 d . . . . .
O1_11 O 0.7373(3) 0.49760(12) 0.5545(3) 0.0697(13) Uani 1 1 d . . . . .
C2_11 C 0.8532(3) 0.41395(13) 0.5806(3) 0.0324(10) Uani 1 1 d . . . . .
O2_11 O 0.9210(2) 0.41618(11) 0.6104(2) 0.0489(9) Uani 1 1 d . . . . .
Ag1_11 Ag 0.7976(2) 0.37848(9) 0.4341(2) 0.0206(3) Uani 0.597(3) 1 d . . P B 1
Mn2_11 Mn 0.8989(2) 0.35184(7) 0.3793(2) 0.0328(5) Uani 0.597(3) 1 d . U P B 1
C3_11 C 0.8753(5) 0.3524(3) 0.2669(6) 0.0409(12) Uani 0.597(3) 1 d . U P B 1
O3_11 O 0.8639(4) 0.3499(2) 0.1980(4) 0.0571(15) Uani 0.597(3) 1 d . U P B 1
C4_11 C 0.8978(5) 0.4064(2) 0.3787(5) 0.0388(12) Uani 0.597(3) 1 d . U P B 1
O4_11 O 0.8991(4) 0.43953(17) 0.3789(4) 0.0472(13) Uani 0.597(3) 1 d . U P B 1
Ag1_111 Ag 0.7838(2) 0.37319(14) 0.4261(3) 0.0206(3) Uani 0.403(3) 1 d . U P B
2
Mn2_111 Mn 0.9028(3) 0.33970(10) 0.3925(3) 0.0314(6) Uani 0.403(3) 1 d . U P B
2
C3_111 C 0.9405(7) 0.3399(4) 0.5093(8) 0.0348(13) Uani 0.403(3) 1 d . U P B 2
O3_111 O 0.9680(5) 0.3388(3) 0.5793(5) 0.0458(18) Uani 0.403(3) 1 d . U P B 2
C4_111 C 0.9143(6) 0.2868(3) 0.3972(7) 0.0298(13) Uani 0.403(3) 1 d . U P B 2
O4_111 O 0.9251(5) 0.2542(2) 0.4052(5) 0.0357(16) Uani 0.403(3) 1 d . U P B 2
B1_12 B 0.7077(2) 0.42911(14) 0.4273(2) 0.0292(10) Uani 1 1 d D . . . .
C2_12 C 0.6632(2) 0.45065(10) 0.3445(2) 0.0324(10) Uani 1 1 d D . . . .
C3_12 C 0.5858(3) 0.46803(16) 0.3445(3) 0.0528(14) Uani 1 1 d D . . . .
H3A_12 H 0.5569 0.4820 0.2910 0.079 Uiso 1 1 calc R U . . .
H3B_12 H 0.5527 0.4466 0.3505 0.079 Uiso 1 1 calc R U . . .
H3C_12 H 0.5986 0.4865 0.3918 0.079 Uiso 1 1 calc R U . . .
C4_12 C 0.6422(3) 0.42284(13) 0.2679(2) 0.0419(11) Uani 1 1 d D . . . .
H4A_12 H 0.6136 0.4376 0.2156 0.063 Uiso 1 1 calc R U . . .
H4B_12 H 0.6910 0.4119 0.2669 0.063 Uiso 1 1 calc R U . . .
H4C_12 H 0.6086 0.4013 0.2725 0.063 Uiso 1 1 calc R U . . .
C5_12 C 0.7148(3) 0.48415(16) 0.3347(3) 0.0477(13) Uani 1 1 d . . . . .
H5A_12 H 0.6858 0.4980 0.2811 0.072 Uiso 1 1 calc R U . . .
H5B_12 H 0.7276 0.5027 0.3818 0.072 Uiso 1 1 calc R U . . .
H5C_12 H 0.7640 0.4732 0.3347 0.072 Uiso 1 1 calc R U . . .
B1_13 B 0.7983(4) 0.3277(3) 0.3406(5) 0.0291(12) Uani 0.597(3) 1 d D U P B 1
C2_13 C 0.7256(4) 0.3042(2) 0.2865(4) 0.0360(10) Uani 0.597(3) 1 d D U P B 1
C3_13 C 0.6895(5) 0.3221(4) 0.1967(4) 0.0376(15) Uani 0.597(3) 1 d D U P B 1
H3A_13 H 0.6424 0.3070 0.1614 0.056 Uiso 0.597(3) 1 calc R U P B 1
H3B_13 H 0.6746 0.3496 0.1998 0.056 Uiso 0.597(3) 1 calc R U P B 1
H3C_13 H 0.7287 0.3210 0.1718 0.056 Uiso 0.597(3) 1 calc R U P B 1
C4_13 C 0.6625(5) 0.3040(3) 0.3236(6) 0.0405(14) Uani 0.597(3) 1 d D U P B 1
H4A_13 H 0.6165 0.2885 0.2869 0.061 Uiso 0.597(3) 1 calc R U P B 1
H4B_13 H 0.6849 0.2922 0.3802 0.061 Uiso 0.597(3) 1 calc R U P B 1
H4C_13 H 0.6458 0.3311 0.3274 0.061 Uiso 0.597(3) 1 calc R U P B 1
C5_13 C 0.7615(6) 0.2631(3) 0.2694(7) 0.0412(16) Uani 0.597(3) 1 d . U P B 1
H5A_13 H 0.7179 0.2458 0.2344 0.062 Uiso 0.597(3) 1 calc R U P B 1
H5B_13 H 0.7960 0.2685 0.2400 0.062 Uiso 0.597(3) 1 calc R U P B 1
H5C_13 H 0.7922 0.2501 0.3235 0.062 Uiso 0.597(3) 1 calc R U P B 1
B1_113 B 0.7964(6) 0.3191(4) 0.3262(8) 0.0293(13) Uani 0.403(3) 1 d D U P B 2
C2_113 C 0.7182(5) 0.2982(3) 0.2788(6) 0.0365(11) Uani 0.403(3) 1 d D U P B 2
C3_113 C 0.6682(7) 0.3222(5) 0.1991(7) 0.0383(19) Uani 0.403(3) 1 d D U P B 2
H3A_113 H 0.6606 0.3490 0.2156 0.058 Uiso 0.403(3) 1 calc R U P B 2
H3B_113 H 0.6959 0.3233 0.1612 0.058 Uiso 0.403(3) 1 calc R U P B 2
H3C_113 H 0.6165 0.3095 0.1698 0.058 Uiso 0.403(3) 1 calc R U P B 2
C4_113 C 0.6710(7) 0.2928(4) 0.3339(8) 0.0378(16) Uani 0.403(3) 1 d D U P B 2
H4A_113 H 0.6490 0.3183 0.3405 0.057 Uiso 0.403(3) 1 calc R U P B 2
H4B_113 H 0.6278 0.2740 0.3067 0.057 Uiso 0.403(3) 1 calc R U P B 2
H4C_113 H 0.7063 0.2828 0.3897 0.057 Uiso 0.403(3) 1 calc R U P B 2
C5_113 C 0.7418(9) 0.2579(5) 0.2807(10) 0.0411(18) Uani 0.403(3) 1 d . U P B 2
H5A_113 H 0.6949 0.2415 0.2512 0.062 Uiso 0.403(3) 1 calc R U P B 2
H5B_113 H 0.7783 0.2555 0.2526 0.062 Uiso 0.403(3) 1 calc R U P B 2
H5C_113 H 0.7685 0.2492 0.3396 0.062 Uiso 0.403(3) 1 calc R U P B 2
C1_14 C 0.6747(9) 0.3635(4) 0.5303(7) 0.0439(11) Uani 0.312(7) 1 d G U P C 1
H1_14 H 0.6591 0.3450 0.4853 0.053 Uiso 0.312(7) 1 calc R U P C 1
C2_14 C 0.6344(6) 0.3990(4) 0.5317(7) 0.0442(12) Uani 0.312(7) 1 d G U P C 1
H2_14 H 0.5870 0.4084 0.4878 0.053 Uiso 0.312(7) 1 calc R U P C 1
C3_14 C 0.6773(8) 0.4181(3) 0.6102(8) 0.0433(12) Uani 0.312(7) 1 d G U P C 1
H3_14 H 0.6637 0.4425 0.6280 0.052 Uiso 0.312(7) 1 calc R U P C 1
C4_14 C 0.7442(7) 0.3944(4) 0.6573(7) 0.0438(12) Uani 0.312(7) 1 d G U P C 1
H4_14 H 0.7832 0.4001 0.7122 0.053 Uiso 0.312(7) 1 calc R U P C 1
C5_14 C 0.7426(8) 0.3607(4) 0.6079(9) 0.0440(11) Uani 0.312(7) 1 d G U P C 1
H5_14 H 0.7803 0.3399 0.6240 0.053 Uiso 0.312(7) 1 calc R U P C 1
C1_114 C 0.7523(6) 0.3621(3) 0.6228(6) 0.0442(10) Uani 0.688(7) 1 d . U P C 2
H1_114 H 0.8001 0.3499 0.6600 0.053 Uiso 0.688(7) 1 calc R U P C 2
C2_114 C 0.7073(5) 0.3500(2) 0.5398(5) 0.0417(11) Uani 0.688(7) 1 d . U P C 2
H2_114 H 0.7187 0.3287 0.5107 0.050 Uiso 0.688(7) 1 calc R U P C 2
C3_114 C 0.6413(5) 0.3756(2) 0.5081(5) 0.0415(11) Uani 0.688(7) 1 d . U P C 2
H3_114 H 0.5998 0.3741 0.4530 0.050 Uiso 0.688(7) 1 calc R U P C 2
C4_114 C 0.6462(5) 0.4038(2) 0.5704(5) 0.0438(10) Uani 0.688(7) 1 d . U P C 2
H4_114 H 0.6100 0.4245 0.5655 0.053 Uiso 0.688(7) 1 calc R U P C 2
C5_114 C 0.7181(5) 0.3943(3) 0.6435(5) 0.0441(10) Uani 0.688(7) 1 d . U P C 2
H5_114 H 0.7381 0.4078 0.6961 0.053 Uiso 0.688(7) 1 calc R U P C 2
C1_15 C 0.9568(5) 0.3312(2) 0.5071(4) 0.0556(14) Uani 0.597(3) 1 d G U P B 1
H1_15 H 0.9391 0.3356 0.5509 0.067 Uiso 0.597(3) 1 calc R U P B 1
C2_15 C 0.9346(4) 0.29918(18) 0.4492(5) 0.0559(14) Uani 0.597(3) 1 d G U P B 1
H2_15 H 0.8995 0.2784 0.4475 0.067 Uiso 0.597(3) 1 calc R U P B 1
C3_15 C 0.9742(4) 0.30367(19) 0.3943(4) 0.0571(13) Uani 0.597(3) 1 d G U P B 1
H3_15 H 0.9702 0.2864 0.3495 0.069 Uiso 0.597(3) 1 calc R U P B 1
C4_15 C 1.0209(4) 0.3385(2) 0.4183(4) 0.0570(12) Uani 0.597(3) 1 d G U P B 1
H4_15 H 1.0536 0.3486 0.3923 0.068 Uiso 0.597(3) 1 calc R U P B 1
C5_15 C 1.0101(4) 0.35551(18) 0.4880(4) 0.0564(13) Uani 0.597(3) 1 d G U P B 1
H5_15 H 1.0344 0.3790 0.5168 0.068 Uiso 0.597(3) 1 calc R U P B 1
C1_115 C 1.0090(5) 0.3681(3) 0.3941(6) 0.0546(13) Uani 0.403(3) 1 d G U P B 2
H1_115 H 1.0600 0.3664 0.4392 0.066 Uiso 0.403(3) 1 calc R U P B 2
C2_115 C 0.9777(6) 0.3421(3) 0.3238(7) 0.0544(13) Uani 0.403(3) 1 d G U P B 2
H2_115 H 1.0041 0.3200 0.3137 0.065 Uiso 0.403(3) 1 calc R U P B 2
C3_115 C 0.8999(6) 0.3551(3) 0.2715(6) 0.0535(17) Uani 0.403(3) 1 d G U P B 2
H3_115 H 0.8652 0.3431 0.2201 0.064 Uiso 0.403(3) 1 calc R U P B 2
C4_115 C 0.8832(5) 0.3891(3) 0.3094(6) 0.0518(16) Uani 0.403(3) 1 d G U P B 2
H4_115 H 0.8353 0.4038 0.2878 0.062 Uiso 0.403(3) 1 calc R U P B 2
C5_115 C 0.9506(6) 0.3971(3) 0.3851(6) 0.0532(16) Uani 0.403(3) 1 d G U P B 2
H5_115 H 0.9557 0.4182 0.4232 0.064 Uiso 0.403(3) 1 calc R U P B 2
B1 B 0.7663(2) 0.37172(12) 0.9228(3) 0.0183(8) Uani 1 1 d . . . . .
C1_21 C 0.8371(2) 0.37699(11) 0.8885(2) 0.0187(7) Uani 1 1 d . . . . .
C2_21 C 0.8595(2) 0.34502(12) 0.8514(3) 0.0254(8) Uani 1 1 d . . . . .
H2_21 H 0.8368 0.3198 0.8508 0.031 Uiso 1 1 calc R U . . .
C3_21 C 0.9139(2) 0.34940(13) 0.8158(3) 0.0283(9) Uani 1 1 d . . . . .
C4_21 C 0.9491(2) 0.38509(13) 0.8138(2) 0.0269(9) Uani 1 1 d . . . . .
H4_21 H 0.9863 0.3878 0.7888 0.032 Uiso 1 1 calc R U . . .
C5_21 C 0.9272(2) 0.41655(12) 0.8500(2) 0.0254(8) Uani 1 1 d . . . . .
C6_21 C 0.8728(2) 0.41318(11) 0.8867(2) 0.0211(8) Uani 1 1 d . . . . .
H6_21 H 0.8597 0.4358 0.9109 0.025 Uiso 1 1 calc R U . . .
Cl7_21 Cl 0.93735(7) 0.30853(4) 0.76761(9) 0.0458(3) Uani 1 1 d . . . . .
Cl8_21 Cl 0.97043(7) 0.46231(3) 0.84861(8) 0.0394(3) Uani 1 1 d . . . . .
C1_22 C 0.6840(2) 0.37344(10) 0.8364(2) 0.0169(7) Uani 1 1 d . . . . .
C2_22 C 0.6478(2) 0.40959(10) 0.8019(2) 0.0168(7) Uani 1 1 d . . . . .
H2_22 H 0.6679 0.4333 0.8322 0.020 Uiso 1 1 calc R U . . .
C3_22 C 0.5834(2) 0.41101(10) 0.7245(2) 0.0180(7) Uani 1 1 d . . . . .
C4_22 C 0.5511(2) 0.37758(11) 0.6774(2) 0.0196(7) Uani 1 1 d . . . . .
H4_22 H 0.5063 0.3788 0.6248 0.023 Uiso 1 1 calc R U . . .
C5_22 C 0.5874(2) 0.34240(11) 0.7105(2) 0.0209(8) Uani 1 1 d . . . . .
C6_22 C 0.6521(2) 0.33981(11) 0.7878(2) 0.0195(7) Uani 1 1 d . . . . .
H6_22 H 0.6751 0.3148 0.8080 0.023 Uiso 1 1 calc R U . . .
Cl7_22 Cl 0.54241(6) 0.45659(3) 0.68244(6) 0.0248(2) Uani 1 1 d . . . . .
Cl8_22 Cl 0.55056(6) 0.29952(3) 0.65164(7) 0.0342(2) Uani 1 1 d . . . . .
C1_23 C 0.7702(2) 0.40529(10) 0.9935(2) 0.0182(7) Uani 1 1 d . . . . .
C2_23 C 0.8433(2) 0.41619(10) 1.0565(2) 0.0186(7) Uani 1 1 d . . . . .
H2_23 H 0.8907 0.4053 1.0562 0.022 Uiso 1 1 calc R U . . .
C3_23 C 0.8477(2) 0.44257(11) 1.1193(2) 0.0202(8) Uani 1 1 d . . . . .
C4_23 C 0.7809(2) 0.45959(11) 1.1228(2) 0.0224(8) Uani 1 1 d . . . . .
H4_23 H 0.7847 0.4779 1.1659 0.027 Uiso 1 1 calc R U . . .
C5_23 C 0.7092(2) 0.44886(12) 1.0611(2) 0.0228(8) Uani 1 1 d . . . . .
C6_23 C 0.7020(2) 0.42185(11) 0.9979(2) 0.0211(8) Uani 1 1 d . . . . .
H6_23 H 0.6510 0.4145 0.9576 0.025 Uiso 1 1 calc R U . . .
Cl7_23 Cl 0.94009(6) 0.45515(3) 1.19777(6) 0.0314(2) Uani 1 1 d . . . . .
Cl8_23 Cl 0.62378(6) 0.47126(4) 1.06180(7) 0.0388(3) Uani 1 1 d . . . . .
C1_24 C 0.7767(2) 0.32943(10) 0.9735(2) 0.0196(7) Uani 1 1 d . . . . .
C2_24 C 0.7120(2) 0.30896(11) 0.9776(2) 0.0222(8) Uani 1 1 d . . . . .
H2_24 H 0.6597 0.3187 0.9475 0.027 Uiso 1 1 calc R U . . .
C3_24 C 0.7235(2) 0.27469(12) 1.0251(3) 0.0263(9) Uani 1 1 d . . . . .
C4_24 C 0.7981(3) 0.25947(12) 1.0714(3) 0.0280(9) Uani 1 1 d . . . . .
H4_24 H 0.8053 0.2360 1.1037 0.034 Uiso 1 1 calc R U . . .
C5_24 C 0.8615(2) 0.27993(12) 1.0685(3) 0.0286(9) Uani 1 1 d . . . . .
C6_24 C 0.8521(2) 0.31388(11) 1.0210(3) 0.0250(8) Uani 1 1 d . . . . .
H6_24 H 0.8976 0.3269 1.0206 0.030 Uiso 1 1 calc R U . . .
Cl7_24 Cl 0.64163(7) 0.24895(3) 1.02606(7) 0.0351(2) Uani 1 1 d . . . . .
Cl8_24 Cl 0.95747(7) 0.26219(3) 1.12708(8) 0.0419(3) Uani 1 1 d . . . . .
B2 B 0.2831(2) 0.37123(12) 0.5795(3) 0.0194(8) Uani 1 1 d . . . . .
C1_31 C 0.2191(3) 0.40565(15) 0.5705(3) 0.0198(7) Uani 0.811(3) 1 d . U P D 1
C2_31 C 0.1783(3) 0.42555(14) 0.4939(3) 0.0218(7) Uani 0.811(3) 1 d . U P D 1
H2_31 H 0.1906 0.4200 0.4467 0.026 Uiso 0.811(3) 1 calc R U P D 1
C3_31 C 0.1200(3) 0.45328(15) 0.4862(3) 0.0250(7) Uani 0.811(3) 1 d . U P D 1
C4_31 C 0.0992(3) 0.46222(15) 0.5521(3) 0.0258(7) Uani 0.811(3) 1 d . U P D 1
H4_31 H 0.0595 0.4813 0.5460 0.031 Uiso 0.811(3) 1 calc R U P D 1
C5_31 C 0.1383(3) 0.44234(15) 0.6276(3) 0.0243(7) Uani 0.811(3) 1 d . U P D 1
C6_31 C 0.1970(3) 0.41519(15) 0.6371(3) 0.0211(7) Uani 0.811(3) 1 d . U P D 1
H6_31 H 0.2234 0.4026 0.6903 0.025 Uiso 0.811(3) 1 calc R U P D 1
Cl7_31 Cl 0.07247(9) 0.47851(5) 0.39083(9) 0.0382(4) Uani 0.811(3) 1 d . U P D
1
Cl8_31 Cl 0.11397(8) 0.45415(5) 0.71213(9) 0.0336(4) Uani 0.811(3) 1 d . U P D
1
C1_131 C 0.2167(9) 0.4120(4) 0.5499(9) 0.0206(10) Uani 0.189(3) 1 d G U P D 2
C2_131 C 0.1889(9) 0.4319(5) 0.4729(8) 0.0218(10) Uani 0.189(3) 1 d G U P D 2
H2_131 H 0.2069 0.4246 0.4307 0.026 Uiso 0.189(3) 1 calc R U P D 2
C3_131 C 0.1346(9) 0.4625(4) 0.4578(8) 0.0242(9) Uani 0.189(3) 1 d G U P D 2
C4_131 C 0.1082(8) 0.4732(4) 0.5196(10) 0.0247(10) Uani 0.189(3) 1 d G U P D 2
H4_131 H 0.0711 0.4941 0.5092 0.030 Uiso 0.189(3) 1 calc R U P D 2
C5_131 C 0.1360(9) 0.4533(5) 0.5965(9) 0.0237(8) Uani 0.189(3) 1 d G U P D 2
C6_131 C 0.1903(10) 0.4227(4) 0.6117(8) 0.0217(9) Uani 0.189(3) 1 d G U P D 2
H6_131 H 0.2093 0.4092 0.6643 0.026 Uiso 0.189(3) 1 calc R U P D 2
Cl7_131 Cl 0.1015(4) 0.4882(2) 0.3618(4) 0.0324(13) Uani 0.189(3) 1 d . U P D 2
Cl8_131 Cl 0.1025(4) 0.4676(2) 0.6707(5) 0.0371(12) Uani 0.189(3) 1 d . U P D 2
C1_32 C 0.3527(2) 0.37066(11) 0.6760(2) 0.0179(7) Uani 1 1 d . . . . .
C2_32 C 0.3815(2) 0.40570(11) 0.7207(2) 0.0198(8) Uani 1 1 d . . . . .
H2_32 H 0.3589 0.4302 0.6957 0.024 Uiso 1 1 calc R U . . .
C3_32 C 0.4427(2) 0.40539(11) 0.8010(2) 0.0209(8) Uani 1 1 d . . . . .
C4_32 C 0.4779(2) 0.37057(12) 0.8409(2) 0.0229(8) Uani 1 1 d . . . . .
H4_32 H 0.5189 0.3704 0.8963 0.027 Uiso 1 1 calc R U . . .
C5_32 C 0.4501(2) 0.33610(12) 0.7957(2) 0.0228(8) Uani 1 1 d . . . . .
C6_32 C 0.3899(2) 0.33565(11) 0.7154(2) 0.0206(8) Uani 1 1 d . . . . .
H6_32 H 0.3735 0.3113 0.6865 0.025 Uiso 1 1 calc R U . . .
Cl7_32 Cl 0.47587(6) 0.44964(3) 0.85485(6) 0.0297(2) Uani 1 1 d . . . . .
Cl8_32 Cl 0.49186(6) 0.29148(3) 0.84486(7) 0.0335(2) Uani 1 1 d . . . . .
C1_33 C 0.3321(2) 0.37580(10) 0.5193(2) 0.0174(7) Uani 1 1 d . . . . .
C2_33 C 0.3601(2) 0.34297(11) 0.4905(2) 0.0221(8) Uani 1 1 d . . . . .
H2_33 H 0.3472 0.3172 0.5025 0.027 Uiso 1 1 calc R U . . .
C3_33 C 0.4062(3) 0.34753(12) 0.4448(3) 0.0279(9) Uani 1 1 d . . . . .
C4_33 C 0.4280(2) 0.38442(13) 0.4270(3) 0.0279(9) Uani 1 1 d . . . . .
H4_33 H 0.4591 0.3873 0.3949 0.033 Uiso 1 1 calc R U . . .
C5_33 C 0.4028(2) 0.41663(12) 0.4578(2) 0.0250(8) Uani 1 1 d . . . . .
C6_33 C 0.3561(2) 0.41289(11) 0.5026(2) 0.0211(8) Uani 1 1 d . . . . .
H6_33 H 0.3398 0.4359 0.5226 0.025 Uiso 1 1 calc R U . . .
Cl7_33 Cl 0.43815(9) 0.30590(4) 0.40816(9) 0.0482(3) Uani 1 1 d . . . . .
Cl8_33 Cl 0.43149(7) 0.46350(3) 0.43882(7) 0.0396(3) Uani 1 1 d . . . . .
C1_34 C 0.2298(2) 0.33065(11) 0.5602(2) 0.0212(8) Uani 1 1 d . . . . .
C2_34 C 0.2109(2) 0.31453(12) 0.6239(2) 0.0242(8) Uani 1 1 d . . . . .
H2_34 H 0.2318 0.3264 0.6784 0.029 Uiso 1 1 calc R U . . .
C3_34 C 0.1627(3) 0.28186(14) 0.6100(3) 0.0337(10) Uani 1 1 d . . . . .
C4_34 C 0.1307(3) 0.26297(15) 0.5326(3) 0.0433(13) Uani 1 1 d . . . . .
H4_34 H 0.0974 0.2405 0.5233 0.052 Uiso 1 1 calc R U . . .
C5_34 C 0.1498(3) 0.27867(15) 0.4695(3) 0.0405(12) Uani 1 1 d . . . . .
C6_34 C 0.1973(3) 0.31183(13) 0.4815(3) 0.0297(9) Uani 1 1 d . . . . .
H6_34 H 0.2078 0.3218 0.4358 0.036 Uiso 1 1 calc R U . . .
Cl7_34 Cl 0.14760(8) 0.26239(4) 0.69577(8) 0.0530(4) Uani 1 1 d . . . . .
Cl8_34 Cl 0.11510(10) 0.25430(4) 0.37201(8) 0.0604(4) Uani 1 1 d . . . . .

loop_
_atom_site_aniso_label
_atom_site_aniso_U_11
_atom_site_aniso_U_22
_atom_site_aniso_U_33
_atom_site_aniso_U_23
_atom_site_aniso_U_13
_atom_site_aniso_U_12
Mn1_1 0.0185(3) 0.0217(3) 0.0216(3) 0.0009(2) 0.0061(2) 0.0023(2)
C1_1 0.022(2) 0.028(2) 0.026(2) -0.0053(17) 0.0069(17) -0.0038(17)
O1_1 0.0275(16) 0.0321(16) 0.0337(16) 0.0014(13) 0.0033(13) 0.0060(13)
C2_1 0.026(2) 0.0201(19) 0.033(2) 0.0017(17) 0.0079(18) 0.0009(16)
O2_1 0.0418(19) 0.0289(16) 0.0354(17) -0.0063(14) 0.0053(15) -0.0042(14)
Ag1_1 0.0200(9) 0.0171(9) 0.0102(10) -0.0019(8) 0.0055(7) 0.0024(7)
Mn2_1 0.0282(10) 0.0348(14) 0.0252(12) 0.0011(10) 0.0128(9) 0.0116(9)
C3_1 0.0278(16) 0.0324(19) 0.0301(16) 0.0011(15) 0.0119(14) 0.0057(17)
O3_1 0.030(3) 0.032(3) 0.030(2) 0.001(2) 0.006(2) 0.007(3)
C4_1 0.0312(14) 0.0346(17) 0.0361(15) 0.0010(15) 0.0169(12) 0.0055(15)
O4_1 0.038(3) 0.049(3) 0.044(3) 0.003(3) 0.019(2) -0.001(3)
Ag1_101 0.0241(8) 0.0233(6) 0.0265(16) -0.0026(9) 0.0111(10) 0.0024(5)
Mn2_101 0.0279(6) 0.0265(8) 0.0440(11) 0.0054(7) 0.0223(7) 0.0066(5)
C3_101 0.0289(13) 0.0329(17) 0.0345(14) 0.0046(13) 0.0153(12) 0.0057(15)
O3_101 0.039(3) 0.041(3) 0.0350(19) 0.006(2) 0.010(2) 0.006(2)
C4_101 0.0304(15) 0.0315(18) 0.0373(16) 0.0024(15) 0.0188(13) 0.0011(15)
O4_101 0.038(2) 0.041(2) 0.043(2) 0.003(2) 0.0202(17) -0.009(2)
B1_2 0.025(2) 0.025(2) 0.018(2) -0.0034(17) 0.0073(18) 0.0038(18)
C2_2 0.031(2) 0.026(2) 0.033(2) -0.0079(17) 0.0146(19) -0.0026(17)
C3_2 0.045(3) 0.028(2) 0.040(3) -0.0119(19) 0.021(2) -0.006(2)
C4_2 0.053(3) 0.023(2) 0.038(2) -0.0016(18) 0.024(2) -0.001(2)
C5_2 0.033(3) 0.029(2) 0.060(3) -0.013(2) 0.021(2) -0.0089(19)
B1_3 0.030(3) 0.030(3) 0.028(3) -0.004(2) 0.016(2) 0.001(3)
C2_3 0.034(2) 0.034(3) 0.032(2) -0.003(2) 0.017(2) 0.001(2)
C3_3 0.045(4) 0.036(4) 0.033(4) -0.001(4) 0.020(4) 0.001(4)
C4_3 0.035(3) 0.035(5) 0.032(4) -0.002(4) 0.013(3) 0.007(4)
C5_3 0.036(5) 0.038(5) 0.026(4) -0.001(4) 0.014(4) 0.008(4)
B1_103 0.030(2) 0.030(3) 0.031(2) -0.006(2) 0.016(2) 0.001(2)
C2_103 0.034(2) 0.034(3) 0.031(2) -0.004(2) 0.0170(18) 0.002(2)
C3_103 0.044(3) 0.037(4) 0.039(4) 0.000(3) 0.022(3) 0.003(3)
C4_103 0.032(3) 0.046(5) 0.035(3) -0.004(3) 0.013(2) 0.005(3)
C5_103 0.047(4) 0.049(4) 0.034(3) -0.011(3) 0.021(3) 0.003(3)
C1_4 0.038(3) 0.041(3) 0.035(2) 0.017(2) 0.018(2) 0.017(2)
C2_4 0.044(3) 0.041(3) 0.047(3) 0.013(2) 0.020(2) -0.007(2)
C3_4 0.038(3) 0.072(4) 0.051(3) 0.026(3) 0.030(3) 0.019(3)
C4_4 0.069(4) 0.052(3) 0.026(2) 0.007(2) 0.027(2) 0.024(3)
C5_4 0.039(3) 0.057(3) 0.021(2) 0.005(2) 0.006(2) -0.005(2)
C1_5 0.065(3) 0.048(3) 0.069(2) 0.001(2) 0.024(2) 0.008(2)
C2_5 0.065(2) 0.051(2) 0.072(2) 0.001(2) 0.025(2) 0.010(2)
C3_5 0.067(2) 0.049(2) 0.071(2) -0.003(2) 0.0232(19) 0.010(2)
C4_5 0.067(2) 0.047(2) 0.070(2) -0.003(2) 0.022(2) 0.005(2)
C5_5 0.065(3) 0.045(3) 0.069(3) 0.001(2) 0.022(2) 0.004(2)
C1_105 0.062(2) 0.044(2) 0.070(2) 0.0023(19) 0.0253(18) 0.005(2)
C2_105 0.063(2) 0.050(2) 0.073(2) 0.005(2) 0.0248(19) 0.009(2)
C3_105 0.064(2) 0.050(2) 0.079(2) 0.001(2) 0.031(2) 0.011(2)
C4_105 0.072(2) 0.049(2) 0.073(2) -0.006(2) 0.030(2) 0.007(2)
C5_105 0.068(2) 0.045(2) 0.072(2) -0.005(2) 0.022(2) 0.005(2)
Mn1_11 0.0276(3) 0.0423(4) 0.0263(3) 0.0052(3) 0.0160(3) 0.0070(3)
C1_11 0.051(3) 0.057(3) 0.037(3) 0.000(2) 0.024(2) 0.022(3)
O1_11 0.099(4) 0.049(2) 0.066(3) -0.005(2) 0.038(3) 0.034(2)
C2_11 0.032(3) 0.033(2) 0.033(2) -0.0038(18) 0.014(2) 0.0063(19)
O2_11 0.032(2) 0.056(2) 0.054(2) -0.0084(18) 0.0136(17) 0.0019(16)
Ag1_11 0.0148(9) 0.0216(8) 0.0261(6) -0.0048(5) 0.0092(6) -0.0069(5)
Mn2_11 0.0275(7) 0.0346(10) 0.0395(9) -0.0018(8) 0.0169(7) 0.0029(9)
C3_11 0.043(2) 0.042(2) 0.0416(16) 0.0010(17) 0.0205(17) 0.0000(19)
O3_11 0.076(3) 0.056(3) 0.046(2) -0.001(2) 0.032(3) -0.004(3)
C4_11 0.035(2) 0.0368(16) 0.046(2) 0.0011(17) 0.0173(16) 0.0010(18)
O4_11 0.047(3) 0.0379(19) 0.065(3) -0.001(2) 0.031(2) -0.004(2)
Ag1_111 0.0148(9) 0.0216(8) 0.0261(6) -0.0048(5) 0.0092(6) -0.0069(5)
Mn2_111 0.0255(9) 0.0338(13) 0.0404(12) 0.0009(11) 0.0189(9) 0.0004(11)
C3_111 0.032(2) 0.034(2) 0.0384(18) -0.0009(18) 0.0135(18) 0.0036(18)
O3_111 0.051(4) 0.039(3) 0.039(2) -0.001(3) 0.010(3) 0.012(3)
C4_111 0.029(2) 0.0314(18) 0.034(2) 0.0010(17) 0.0185(17) 0.0033(17)
O4_111 0.035(3) 0.030(2) 0.040(3) -0.001(3) 0.013(3) 0.003(3)
B1_12 0.026(2) 0.032(3) 0.035(3) 0.001(2) 0.018(2) 0.005(2)
C2_12 0.033(2) 0.031(2) 0.034(2) 0.0050(18) 0.015(2) 0.0096(19)
C3_12 0.049(3) 0.061(4) 0.050(3) 0.008(3) 0.022(3) 0.027(3)
C4_12 0.043(3) 0.041(3) 0.035(3) 0.005(2) 0.010(2) 0.007(2)
C5_12 0.057(3) 0.045(3) 0.039(3) 0.010(2) 0.018(3) 0.001(3)
B1_13 0.0250(16) 0.0351(19) 0.0321(18) -0.0008(15) 0.0165(14) 0.0052(15)
C2_13 0.0333(15) 0.0349(17) 0.0367(15) -0.0029(14) 0.0109(13) 0.0000(14)
C3_13 0.034(3) 0.041(2) 0.036(2) -0.006(2) 0.0122(19) 0.001(3)
C4_13 0.036(2) 0.040(3) 0.043(3) 0.001(2) 0.013(2) -0.008(2)
C5_13 0.041(3) 0.037(2) 0.042(3) -0.004(2) 0.013(2) -0.002(2)
B1_113 0.0267(17) 0.0316(19) 0.0321(19) -0.0009(17) 0.0145(15) 0.0036(16)
C2_113 0.0331(16) 0.0365(17) 0.0373(16) -0.0015(14) 0.0115(13) 0.0002(15)
C3_113 0.036(3) 0.041(3) 0.035(2) -0.003(2) 0.012(2) 0.001(3)
C4_113 0.035(3) 0.035(3) 0.041(3) 0.002(3) 0.012(2) -0.007(3)
C5_113 0.039(3) 0.036(2) 0.043(3) -0.001(2) 0.012(2) -0.004(2)
C1_14 0.0438(16) 0.0487(16) 0.0428(15) 0.0030(13) 0.0211(13) -0.0027(13)
C2_14 0.0431(16) 0.0502(16) 0.0428(16) 0.0024(14) 0.0210(14) -0.0026(14)
C3_14 0.0431(17) 0.0502(17) 0.0422(17) 0.0022(14) 0.0232(15) -0.0024(14)
C4_14 0.0440(17) 0.0506(16) 0.0415(16) 0.0031(13) 0.0221(14) -0.0022(14)
C5_14 0.0444(16) 0.0490(16) 0.0422(16) 0.0037(13) 0.0212(14) -0.0026(13)
C1_114 0.0447(15) 0.0494(15) 0.0417(15) 0.0047(13) 0.0207(13) -0.0033(12)
C2_114 0.0412(17) 0.0470(16) 0.0413(15) 0.0053(13) 0.0213(13) -0.0029(13)
C3_114 0.0400(16) 0.0484(17) 0.0416(15) 0.0038(13) 0.0223(13) -0.0021(14)
C4_114 0.0430(15) 0.0521(15) 0.0428(15) 0.0015(12) 0.0239(12) -0.0017(12)
C5_114 0.0450(15) 0.0520(15) 0.0407(14) 0.0033(12) 0.0231(12) -0.0027(13)
C1_15 0.053(2) 0.054(2) 0.057(2) 0.0025(17) 0.0199(16) 0.0012(18)
C2_15 0.053(2) 0.053(2) 0.058(2) 0.0034(17) 0.0188(16) 0.0018(16)
C3_15 0.0541(19) 0.0549(18) 0.0597(18) 0.0007(15) 0.0203(15) 0.0043(16)
C4_15 0.0528(17) 0.0566(18) 0.0604(17) 0.0025(15) 0.0218(14) 0.0018(14)
C5_15 0.0524(19) 0.0546(18) 0.0584(18) 0.0022(15) 0.0187(15) -0.0005(15)
C1_115 0.0515(18) 0.0549(18) 0.0584(18) 0.0033(15) 0.0230(14) -0.0007(15)
C2_115 0.0528(18) 0.0555(18) 0.0576(18) 0.0030(15) 0.0251(15) 0.0009(15)
C3_115 0.053(2) 0.055(2) 0.055(2) 0.0033(17) 0.0245(17) -0.0016(18)
C4_115 0.050(2) 0.054(2) 0.055(2) 0.0046(18) 0.0253(17) -0.0012(17)
C5_115 0.051(2) 0.054(2) 0.056(2) 0.0028(17) 0.0238(17) -0.0004(17)
B1 0.017(2) 0.0150(19) 0.021(2) -0.0026(16) 0.0068(17) -0.0013(16)
C1_21 0.0161(18) 0.0183(18) 0.0186(17) 0.0002(14) 0.0040(14) 0.0000(14)
C2_21 0.023(2) 0.0211(19) 0.032(2) -0.0065(16) 0.0111(17) -0.0026(16)
C3_21 0.024(2) 0.034(2) 0.026(2) -0.0069(17) 0.0092(17) 0.0043(17)
C4_21 0.0171(19) 0.042(2) 0.0217(19) -0.0014(17) 0.0074(16) -0.0004(17)
C5_21 0.026(2) 0.028(2) 0.0217(19) 0.0014(16) 0.0086(16) -0.0065(16)
C6_21 0.0208(19) 0.0219(19) 0.0196(18) -0.0014(15) 0.0071(15) -0.0003(15)
Cl7_21 0.0410(7) 0.0464(7) 0.0585(8) -0.0207(6) 0.0290(6) 0.0040(5)
Cl8_21 0.0442(7) 0.0343(6) 0.0489(7) 0.0028(5) 0.0284(6) -0.0117(5)
C1_22 0.0162(17) 0.0156(17) 0.0197(17) -0.0025(14) 0.0083(14) -0.0023(14)
C2_22 0.0173(18) 0.0177(17) 0.0161(17) -0.0038(13) 0.0076(14) -0.0034(14)
C3_22 0.0188(18) 0.0177(17) 0.0213(18) 0.0025(14) 0.0121(15) 0.0011(14)
C4_22 0.0141(17) 0.028(2) 0.0157(17) -0.0024(15) 0.0051(14) -0.0032(15)
C5_22 0.0190(19) 0.0197(18) 0.0257(19) -0.0102(15) 0.0108(16) -0.0070(15)
C6_22 0.0193(19) 0.0182(18) 0.0217(18) -0.0003(14) 0.0091(15) 0.0002(14)
Cl7_22 0.0263(5) 0.0218(4) 0.0234(4) 0.0031(4) 0.0070(4) 0.0031(4)
Cl8_22 0.0314(6) 0.0254(5) 0.0375(6) -0.0161(4) 0.0053(5) -0.0071(4)
C1_23 0.0238(19) 0.0141(17) 0.0180(17) 0.0035(14) 0.0098(15) -0.0013(14)
C2_23 0.0190(18) 0.0172(17) 0.0198(18) 0.0020(14) 0.0082(15) 0.0026(14)
C3_23 0.0202(19) 0.0195(18) 0.0179(17) 0.0016(14) 0.0046(15) -0.0020(15)
C4_23 0.028(2) 0.0222(19) 0.0165(17) -0.0021(15) 0.0080(16) -0.0020(16)
C5_23 0.022(2) 0.029(2) 0.0200(18) -0.0008(15) 0.0111(16) 0.0026(16)
C6_23 0.0197(19) 0.0246(19) 0.0202(18) -0.0024(15) 0.0092(15) -0.0041(15)
Cl7_23 0.0239(5) 0.0392(6) 0.0248(5) -0.0140(4) 0.0032(4) -0.0018(4)
Cl8_23 0.0271(5) 0.0594(7) 0.0312(5) -0.0143(5) 0.0131(4) 0.0078(5)
C1_24 0.0225(19) 0.0135(17) 0.0228(18) -0.0026(14) 0.0093(16) -0.0021(14)
C2_24 0.0204(19) 0.0206(19) 0.0257(19) -0.0020(15) 0.0095(16) -0.0012(15)
C3_24 0.030(2) 0.024(2) 0.028(2) -0.0011(16) 0.0147(18) -0.0078(17)
C4_24 0.033(2) 0.0175(19) 0.032(2) 0.0033(16) 0.0119(19) -0.0020(16)
C5_24 0.025(2) 0.022(2) 0.035(2) 0.0032(17) 0.0088(18) 0.0036(16)
C6_24 0.020(2) 0.0196(19) 0.033(2) 0.0023(16) 0.0086(17) -0.0013(15)
Cl7_24 0.0320(6) 0.0338(6) 0.0417(6) 0.0083(5) 0.0172(5) -0.0082(4)
Cl8_24 0.0282(6) 0.0306(6) 0.0598(7) 0.0201(5) 0.0107(5) 0.0071(4)
B2 0.018(2) 0.018(2) 0.023(2) -0.0056(16) 0.0100(17) -0.0033(16)
C1_31 0.0174(12) 0.0195(13) 0.0203(13) -0.0036(11) 0.0056(10) -0.0011(11)
C2_31 0.0199(12) 0.0221(12) 0.0206(12) -0.0033(10) 0.0053(10) 0.0000(10)
C3_31 0.0224(12) 0.0241(12) 0.0228(11) -0.0019(10) 0.0033(10) 0.0023(10)
C4_31 0.0222(13) 0.0251(13) 0.0256(11) -0.0038(11) 0.0051(11) 0.0031(11)
C5_31 0.0215(12) 0.0254(13) 0.0240(12) -0.0043(11) 0.0073(11) 0.0026(11)
C6_31 0.0191(12) 0.0215(13) 0.0213(12) -0.0033(11) 0.0067(10) 0.0012(10)
Cl7_31 0.0339(8) 0.0415(8) 0.0237(7) 0.0020(6) -0.0043(6) 0.0137(6)
Cl8_31 0.0284(7) 0.0442(8) 0.0277(8) -0.0079(6) 0.0108(6) 0.0133(6)
C1_131 0.0188(14) 0.0208(15) 0.0207(15) -0.0026(13) 0.0066(12) -0.0003(13)
C2_131 0.0200(14) 0.0216(14) 0.0211(14) -0.0018(13) 0.0056(12) 0.0000(13)
C3_131 0.0219(14) 0.0240(14) 0.0232(13) -0.0020(13) 0.0055(12) 0.0019(13)
C4_131 0.0215(16) 0.0238(16) 0.0250(14) -0.0028(14) 0.0055(13) 0.0022(14)
C5_131 0.0214(13) 0.0242(14) 0.0236(13) -0.0029(12) 0.0072(11) 0.0022(12)
C6_131 0.0199(13) 0.0221(14) 0.0216(13) -0.0028(12) 0.0069(11) 0.0004(12)
Cl7_131 0.030(2) 0.030(2) 0.0280(19) 0.0028(17) 0.0019(19) 0.0087(19)
Cl8_131 0.033(2) 0.048(3) 0.035(2) -0.005(2) 0.0177(19) 0.010(2)
C1_32 0.0144(17) 0.0220(18) 0.0212(18) -0.0065(14) 0.0112(15) -0.0052(14)
C2_32 0.0173(18) 0.0227(19) 0.0223(18) -0.0060(15) 0.0109(15) -0.0038(15)
C3_32 0.0169(18) 0.0246(19) 0.0243(19) -0.0106(15) 0.0117(15) -0.0092(15)
C4_32 0.0147(18) 0.034(2) 0.0206(18) -0.0045(16) 0.0079(15) -0.0051(16)
C5_32 0.0174(19) 0.026(2) 0.028(2) 0.0020(16) 0.0121(16) 0.0017(15)
C6_32 0.0157(18) 0.0212(18) 0.0272(19) -0.0060(15) 0.0110(16) -0.0031(14)
Cl7_32 0.0278(5) 0.0317(5) 0.0277(5) -0.0153(4) 0.0094(4) -0.0090(4)
Cl8_32 0.0282(5) 0.0302(5) 0.0362(6) 0.0068(4) 0.0069(4) 0.0002(4)
C1_33 0.0146(17) 0.0169(17) 0.0187(17) -0.0011(14) 0.0046(14) -0.0007(14)
C2_33 0.023(2) 0.0184(18) 0.029(2) 0.0019(15) 0.0140(17) 0.0011(15)
C3_33 0.029(2) 0.028(2) 0.030(2) 0.0040(17) 0.0152(18) 0.0067(17)
C4_33 0.0170(19) 0.041(2) 0.026(2) 0.0074(18) 0.0096(16) -0.0027(17)
C5_33 0.0191(19) 0.025(2) 0.0227(19) 0.0083(16) -0.0002(16) -0.0069(16)
C6_33 0.0179(19) 0.0190(18) 0.0207(18) 0.0012(14) 0.0020(15) -0.0013(14)
Cl7_33 0.0693(9) 0.0406(6) 0.0586(8) 0.0065(6) 0.0505(7) 0.0197(6)
Cl8_33 0.0419(6) 0.0351(6) 0.0367(6) 0.0098(5) 0.0109(5) -0.0184(5)
C1_34 0.0194(19) 0.0236(19) 0.0233(19) -0.0088(15) 0.0113(16) -0.0048(15)
C2_34 0.022(2) 0.030(2) 0.0226(19) -0.0087(16) 0.0112(16) -0.0091(16)
C3_34 0.035(2) 0.038(2) 0.034(2) -0.0037(19) 0.019(2) -0.016(2)
C4_34 0.050(3) 0.042(3) 0.043(3) -0.016(2) 0.024(2) -0.035(2)
C5_34 0.051(3) 0.043(3) 0.031(2) -0.020(2) 0.020(2) -0.028(2)
C6_34 0.037(2) 0.032(2) 0.023(2) -0.0104(17) 0.0159(19) -0.0171(19)
Cl7_34 0.0529(8) 0.0717(9) 0.0372(6) 0.0016(6) 0.0212(6) -0.0360(7)
Cl8_34 0.0855(11) 0.0589(8) 0.0417(7) -0.0338(6) 0.0307(7) -0.0462(8)

_geom_special_details            
;
 All esds (except the esd in the dihedral angle between two l.s. planes)
 are estimated using the full covariance matrix.  The cell esds are taken
 into account individually in the estimation of esds in distances, angles
 and torsion angles correlations between esds in cell parameters are only
 used when they are defined by crystal symmetry.  An approximate (isotropic)
 treatment of cell esds is used for estimating esds involving l.s. planes.
;

loop_
_geom_bond_atom_site_label_1
_geom_bond_atom_site_label_2
_geom_bond_distance
_geom_bond_site_symmetry_2
_geom_bond_publ_flag
Mn1_1 C1_1 1.796(4) . ?
Mn1_1 C2_1 1.820(4) . ?
Mn1_1 Ag1_1 2.629(11) . ?
C1_1 O1_1 1.142(5) . ?
C2_1 O2_1 1.145(5) . ?
Ag1_1 C3_1 2.61(2) . ?
Ag1_1 Mn2_1 2.618(12) . ?
Mn2_1 C4_1 1.771(14) . ?
Mn2_1 C3_1 1.920(17) . ?
C3_1 O3_1 1.09(2) . ?
C4_1 O4_1 1.169(17) . ?
Ag1_101 Mn2_101 2.687(7) . ?
Mn2_101 C3_101 1.766(10) . ?
Mn2_101 C4_101 1.790(8) . ?
C3_101 O3_101 1.181(14) . ?
C4_101 O4_101 1.141(10) . ?
B1_2 C2_2 1.519(4) . ?
C2_2 C4_2 1.542(4) . ?
C2_2 C3_2 1.545(3) . ?
C2_2 C5_2 1.565(6) . ?
C3_2 H3A_2 0.9800 . ?
C3_2 H3B_2 0.9800 . ?
C3_2 H3C_2 0.9800 . ?
C4_2 H4A_2 0.9800 . ?
C4_2 H4B_2 0.9800 . ?
C4_2 H4C_2 0.9800 . ?
C5_2 H5A_2 0.9800 . ?
C5_2 H5B_2 0.9800 . ?
C5_2 H5C_2 0.9800 . ?
B1_3 C2_3 1.516(4) . ?
C2_3 C4_3 1.541(4) . ?
C2_3 C3_3 1.544(4) . ?
C2_3 C5_3 1.548(18) . ?
C3_3 H3A_3 0.9800 . ?
C3_3 H3B_3 0.9800 . ?
C3_3 H3C_3 0.9800 . ?
C4_3 H4A_3 0.9800 . ?
C4_3 H4B_3 0.9800 . ?
C4_3 H4C_3 0.9800 . ?
C5_3 H5A_3 0.9800 . ?
C5_3 H5B_3 0.9800 . ?
C5_3 H5C_3 0.9800 . ?
B1_103 C2_103 1.516(4) . ?
C2_103 C5_103 1.538(11) . ?
C2_103 C4_103 1.540(4) . ?
C2_103 C3_103 1.544(4) . ?
C3_103 H3A_103 0.9800 . ?
C3_103 H3B_103 0.9800 . ?
C3_103 H3C_103 0.9800 . ?
C4_103 H4A_103 0.9800 . ?
C4_103 H4B_103 0.9800 . ?
C4_103 H4C_103 0.9800 . ?
C5_103 H5A_103 0.9800 . ?
C5_103 H5B_103 0.9800 . ?
C5_103 H5C_103 0.9800 . ?
C1_4 C2_4 1.408(7) . ?
C1_4 C5_4 1.410(7) . ?
C1_4 H1_4 0.9500 . ?
C2_4 C3_4 1.388(8) . ?
C2_4 H2_4 0.9500 . ?
C3_4 C4_4 1.383(8) . ?
C3_4 H3_4 0.9500 . ?
C4_4 C5_4 1.403(7) . ?
C4_4 H4_4 0.9500 . ?
C5_4 H5_4 0.9500 . ?
C1_5 C5_5 1.4200 . ?
C1_5 C2_5 1.4200 . ?
C1_5 H1_5 0.9500 . ?
C2_5 C3_5 1.4200 . ?
C2_5 H2_5 0.9500 . ?
C3_5 C4_5 1.4200 . ?
C3_5 H3_5 0.9500 . ?
C4_5 C5_5 1.4200 . ?
C4_5 H4_5 0.9500 . ?
C5_5 H5_5 0.9500 . ?
C1_105 C5_105 1.4200 . ?
C1_105 C2_105 1.4200 . ?
C1_105 H1_105 0.9500 . ?
C2_105 C3_105 1.4200 . ?
C2_105 H2_105 0.9500 . ?
C3_105 C4_105 1.4200 . ?
C3_105 H3_105 0.9500 . ?
C4_105 C5_105 1.4200 . ?
C4_105 H4_105 0.9500 . ?
C5_105 H5_105 0.9500 . ?
Mn1_11 C1_11 1.788(6) . ?
Mn1_11 C2_11 1.813(5) . ?
C1_11 O1_11 1.145(7) . ?
C2_11 O2_11 1.145(6) . ?
C2_11 Ag1_11 2.608(5) . ?
Ag1_11 Mn2_11 2.577(5) . ?
Ag1_11 C4_11 2.582(9) . ?
Mn2_11 C3_11 1.811(10) . ?
Mn2_11 C4_11 1.851(9) . ?
C3_11 O3_11 1.125(10) . ?
C4_11 O4_11 1.122(10) . ?
Ag1_111 Mn2_111 2.735(7) . ?
Mn2_111 C4_111 1.805(11) . ?
Mn2_111 C3_111 1.849(13) . ?
C3_111 O3_111 1.108(15) . ?
C4_111 O4_111 1.120(13) . ?
B1_12 C2_12 1.517(4) . ?
C2_12 C5_12 1.535(6) . ?
C2_12 C4_12 1.542(4) . ?
C2_12 C3_12 1.545(4) . ?
C3_12 H3A_12 0.9800 . ?
C3_12 H3B_12 0.9800 . ?
C3_12 H3C_12 0.9800 . ?
C4_12 H4A_12 0.9800 . ?
C4_12 H4B_12 0.9800 . ?
C4_12 H4C_12 0.9800 . ?
C5_12 H5A_12 0.9800 . ?
C5_12 H5B_12 0.9800 . ?
C5_12 H5C_12 0.9800 . ?
B1_13 C2_13 1.514(4) . ?
C2_13 C4_13 1.540(4) . ?
C2_13 C3_13 1.544(4) . ?
C2_13 C5_13 1.621(12) . ?
C3_13 H3A_13 0.9800 . ?
C3_13 H3B_13 0.9800 . ?
C3_13 H3C_13 0.9800 . ?
C4_13 H4A_13 0.9800 . ?
C4_13 H4B_13 0.9800 . ?
C4_13 H4C_13 0.9800 . ?
C5_13 H5A_13 0.9800 . ?
C5_13 H5B_13 0.9800 . ?
C5_13 H5C_13 0.9800 . ?
B1_113 C2_113 1.514(4) . ?
C2_113 C5_113 1.428(18) . ?
C2_113 C4_113 1.540(4) . ?
C2_113 C3_113 1.544(4) . ?
C3_113 H3A_113 0.9800 . ?
C3_113 H3B_113 0.9800 . ?
C3_113 H3C_113 0.9800 . ?
C4_113 H4A_113 0.9800 . ?
C4_113 H4B_113 0.9800 . ?
C4_113 H4C_113 0.9800 . ?
C5_113 H5A_113 0.9800 . ?
C5_113 H5B_113 0.9800 . ?
C5_113 H5C_113 0.9800 . ?
C1_14 C5_14 1.4200 . ?
C1_14 C2_14 1.4200 . ?
C1_14 H1_14 0.9500 . ?
C2_14 C3_14 1.4200 . ?
C2_14 H2_14 0.9500 . ?
C3_14 C4_14 1.4200 . ?
C3_14 H3_14 0.9500 . ?
C4_14 C5_14 1.4200 . ?
C4_14 H4_14 0.9500 . ?
C5_14 H5_14 0.9500 . ?
C1_114 C5_114 1.377(11) . ?
C1_114 C2_114 1.397(11) . ?
C1_114 H1_114 0.9500 . ?
C2_114 C3_114 1.413(11) . ?
C2_114 H2_114 0.9500 . ?
C3_114 C4_114 1.415(11) . ?
C3_114 H3_114 0.9500 . ?
C4_114 C5_114 1.449(12) . ?
C4_114 H4_114 0.9500 . ?
C5_114 H5_114 0.9500 . ?
C1_15 C5_15 1.4200 . ?
C1_15 C2_15 1.4200 . ?
C1_15 H1_15 0.9500 . ?
C2_15 C3_15 1.4200 . ?
C2_15 H2_15 0.9500 . ?
C3_15 C4_15 1.4200 . ?
C3_15 H3_15 0.9500 . ?
C4_15 C5_15 1.4200 . ?
C4_15 H4_15 0.9500 . ?
C5_15 H5_15 0.9500 . ?
C1_115 C5_115 1.4200 . ?
C1_115 C2_115 1.4200 . ?
C1_115 H1_115 0.9500 . ?
C2_115 C3_115 1.4200 . ?
C2_115 H2_115 0.9500 . ?
C3_115 C4_115 1.4200 . ?
C3_115 H3_115 0.9500 . ?
C4_115 C5_115 1.4200 . ?
C4_115 H4_115 0.9500 . ?
C5_115 H5_115 0.9500 . ?
B1 C1_22 1.644(5) . ?
B1 C1_21 1.648(6) . ?
B1 C1_23 1.650(5) . ?
B1 C1_24 1.650(5) . ?
C1_21 C6_21 1.399(5) . ?
C1_21 C2_21 1.404(5) . ?
C2_21 C3_21 1.380(6) . ?
C2_21 H2_21 0.9500 . ?
C3_21 C4_21 1.381(6) . ?
C3_21 Cl7_21 1.759(4) . ?
C4_21 C5_21 1.377(6) . ?
C4_21 H4_21 0.9500 . ?
C5_21 C6_21 1.393(5) . ?
C5_21 Cl8_21 1.748(4) . ?
C6_21 H6_21 0.9500 . ?
C1_22 C6_22 1.396(5) . ?
C1_22 C2_22 1.407(5) . ?
C2_22 C3_22 1.385(5) . ?
C2_22 H2_22 0.9500 . ?
C3_22 C4_22 1.382(5) . ?
C3_22 Cl7_22 1.744(4) . ?
C4_22 C5_22 1.374(5) . ?
C4_22 H4_22 0.9500 . ?
C5_22 C6_22 1.387(5) . ?
C5_22 Cl8_22 1.747(4) . ?
C6_22 H6_22 0.9500 . ?
C1_23 C2_23 1.396(5) . ?
C1_23 C6_23 1.407(5) . ?
C2_23 C3_23 1.383(5) . ?
C2_23 H2_23 0.9500 . ?
C3_23 C4_23 1.382(6) . ?
C3_23 Cl7_23 1.747(4) . ?
C4_23 C5_23 1.370(5) . ?
C4_23 H4_23 0.9500 . ?
C5_23 C6_23 1.389(5) . ?
C5_23 Cl8_23 1.754(4) . ?
C6_23 H6_23 0.9500 . ?
C1_24 C6_24 1.399(5) . ?
C1_24 C2_24 1.407(5) . ?
C2_24 C3_24 1.389(6) . ?
C2_24 H2_24 0.9500 . ?
C3_24 C4_24 1.381(6) . ?
C3_24 Cl7_24 1.749(4) . ?
C4_24 C5_24 1.378(6) . ?
C4_24 H4_24 0.9500 . ?
C5_24 C6_24 1.383(6) . ?
C5_24 Cl8_24 1.752(4) . ?
C6_24 H6_24 0.9500 . ?
B2 C1_31 1.622(6) . ?
B2 C1_33 1.639(5) . ?
B2 C1_32 1.642(6) . ?
B2 C1_34 1.645(5) . ?
B2 C1_131 1.779(11) . ?
C1_31 C2_31 1.402(7) . ?
C1_31 C6_31 1.405(6) . ?
C2_31 C3_31 1.393(7) . ?
C2_31 H2_31 0.9500 . ?
C3_31 C4_31 1.375(7) . ?
C3_31 Cl7_31 1.746(5) . ?
C4_31 C5_31 1.384(7) . ?
C4_31 H4_31 0.9500 . ?
C5_31 C6_31 1.379(7) . ?
C5_31 Cl8_31 1.741(5) . ?
C6_31 H6_31 0.9500 . ?
C1_131 C2_131 1.3900 . ?
C1_131 C6_131 1.3900 . ?
C2_131 C3_131 1.3900 . ?
C2_131 H2_131 0.9500 . ?
C3_131 C4_131 1.3900 . ?
C3_131 Cl7_131 1.749(12) . ?
C4_131 C5_131 1.3900 . ?
C4_131 H4_131 0.9500 . ?
C5_131 C6_131 1.3900 . ?
C5_131 Cl8_131 1.705(12) . ?
C6_131 H6_131 0.9500 . ?
C1_32 C2_32 1.399(5) . ?
C1_32 C6_32 1.401(5) . ?
C2_32 C3_32 1.389(5) . ?
C2_32 H2_32 0.9500 . ?
C3_32 C4_32 1.388(6) . ?
C3_32 Cl7_32 1.740(4) . ?
C4_32 C5_32 1.384(6) . ?
C4_32 H4_32 0.9500 . ?
C5_32 C6_32 1.382(5) . ?
C5_32 Cl8_32 1.753(4) . ?
C6_32 H6_32 0.9500 . ?
C1_33 C2_33 1.400(5) . ?
C1_33 C6_33 1.401(5) . ?
C2_33 C3_33 1.384(5) . ?
C2_33 H2_33 0.9500 . ?
C3_33 C4_33 1.386(6) . ?
C3_33 Cl7_33 1.744(4) . ?
C4_33 C5_33 1.376(6) . ?
C4_33 H4_33 0.9500 . ?
C5_33 C6_33 1.378(6) . ?
C5_33 Cl8_33 1.748(4) . ?
C6_33 H6_33 0.9500 . ?
C1_34 C2_34 1.393(5) . ?
C1_34 C6_34 1.399(5) . ?
C2_34 C3_34 1.379(6) . ?
C2_34 H2_34 0.9500 . ?
C3_34 C4_34 1.382(6) . ?
C3_34 Cl7_34 1.744(4) . ?
C4_34 C5_34 1.382(6) . ?
C4_34 H4_34 0.9500 . ?
C5_34 C6_34 1.388(6) . ?
C5_34 Cl8_34 1.748(4) . ?
C6_34 H6_34 0.9500 . ?

loop_
_geom_angle_atom_site_label_1
_geom_angle_atom_site_label_2
_geom_angle_atom_site_label_3
_geom_angle
_geom_angle_site_symmetry_1
_geom_angle_site_symmetry_3
_geom_angle_publ_flag
C1_1 Mn1_1 C2_1 88.46(18) . . ?
C1_1 Mn1_1 Ag1_1 119.3(2) . . ?
C2_1 Mn1_1 Ag1_1 73.0(2) . . ?
O1_1 C1_1 Mn1_1 178.6(4) . . ?
O2_1 C2_1 Mn1_1 174.5(4) . . ?
C3_1 Ag1_1 Mn2_1 43.1(4) . . ?
C3_1 Ag1_1 Mn1_1 138.7(5) . . ?
Mn2_1 Ag1_1 Mn1_1 158.8(4) . . ?
C4_1 Mn2_1 C3_1 88.8(8) . . ?
C4_1 Mn2_1 Ag1_1 122.8(5) . . ?
C3_1 Mn2_1 Ag1_1 68.1(6) . . ?
O3_1 C3_1 Mn2_1 174.5(17) . . ?
O3_1 C3_1 Ag1_1 115.5(13) . . ?
Mn2_1 C3_1 Ag1_1 68.8(7) . . ?
O4_1 C4_1 Mn2_1 177.4(13) . . ?
C3_101 Mn2_101 C4_101 88.3(5) . . ?
C3_101 Mn2_101 Ag1_101 72.2(4) . . ?
C4_101 Mn2_101 Ag1_101 117.4(3) . . ?
O3_101 C3_101 Mn2_101 170.9(10) . . ?
O4_101 C4_101 Mn2_101 177.2(8) . . ?
B1_2 C2_2 C4_2 110.3(3) . . ?
B1_2 C2_2 C3_2 108.9(3) . . ?
C4_2 C2_2 C3_2 109.2(3) . . ?
B1_2 C2_2 C5_2 112.2(3) . . ?
C4_2 C2_2 C5_2 108.4(3) . . ?
C3_2 C2_2 C5_2 107.8(3) . . ?
C2_2 C3_2 H3A_2 109.5 . . ?
C2_2 C3_2 H3B_2 109.5 . . ?
H3A_2 C3_2 H3B_2 109.5 . . ?
C2_2 C3_2 H3C_2 109.5 . . ?
H3A_2 C3_2 H3C_2 109.5 . . ?
H3B_2 C3_2 H3C_2 109.5 . . ?
C2_2 C4_2 H4A_2 109.5 . . ?
C2_2 C4_2 H4B_2 109.5 . . ?
H4A_2 C4_2 H4B_2 109.5 . . ?
C2_2 C4_2 H4C_2 109.5 . . ?
H4A_2 C4_2 H4C_2 109.5 . . ?
H4B_2 C4_2 H4C_2 109.5 . . ?
C2_2 C5_2 H5A_2 109.5 . . ?
C2_2 C5_2 H5B_2 109.5 . . ?
H5A_2 C5_2 H5B_2 109.5 . . ?
C2_2 C5_2 H5C_2 109.5 . . ?
H5A_2 C5_2 H5C_2 109.5 . . ?
H5B_2 C5_2 H5C_2 109.5 . . ?
B1_3 C2_3 C4_3 111.9(3) . . ?
B1_3 C2_3 C3_3 109.3(3) . . ?
C4_3 C2_3 C3_3 109.3(3) . . ?
B1_3 C2_3 C5_3 110.0(11) . . ?
C4_3 C2_3 C5_3 108.7(10) . . ?
C3_3 C2_3 C5_3 107.7(11) . . ?
C2_3 C3_3 H3A_3 109.5 . . ?
C2_3 C3_3 H3B_3 109.5 . . ?
H3A_3 C3_3 H3B_3 109.5 . . ?
C2_3 C3_3 H3C_3 109.5 . . ?
H3A_3 C3_3 H3C_3 109.5 . . ?
H3B_3 C3_3 H3C_3 109.5 . . ?
C2_3 C4_3 H4A_3 109.5 . . ?
C2_3 C4_3 H4B_3 109.5 . . ?
H4A_3 C4_3 H4B_3 109.5 . . ?
C2_3 C4_3 H4C_3 109.5 . . ?
H4A_3 C4_3 H4C_3 109.5 . . ?
H4B_3 C4_3 H4C_3 109.5 . . ?
C2_3 C5_3 H5A_3 109.5 . . ?
C2_3 C5_3 H5B_3 109.5 . . ?
H5A_3 C5_3 H5B_3 109.5 . . ?
C2_3 C5_3 H5C_3 109.5 . . ?
H5A_3 C5_3 H5C_3 109.5 . . ?
H5B_3 C5_3 H5C_3 109.5 . . ?
B1_103 C2_103 C5_103 107.8(7) . . ?
B1_103 C2_103 C4_103 112.0(3) . . ?
C5_103 C2_103 C4_103 108.4(6) . . ?
B1_103 C2_103 C3_103 109.4(3) . . ?
C5_103 C2_103 C3_103 109.9(7) . . ?
C4_103 C2_103 C3_103 109.3(3) . . ?
C2_103 C3_103 H3A_103 109.5 . . ?
C2_103 C3_103 H3B_103 109.5 . . ?
H3A_103 C3_103 H3B_103 109.5 . . ?
C2_103 C3_103 H3C_103 109.5 . . ?
H3A_103 C3_103 H3C_103 109.5 . . ?
H3B_103 C3_103 H3C_103 109.5 . . ?
C2_103 C4_103 H4A_103 109.5 . . ?
C2_103 C4_103 H4B_103 109.5 . . ?
H4A_103 C4_103 H4B_103 109.5 . . ?
C2_103 C4_103 H4C_103 109.5 . . ?
H4A_103 C4_103 H4C_103 109.5 . . ?
H4B_103 C4_103 H4C_103 109.5 . . ?
C2_103 C5_103 H5A_103 109.5 . . ?
C2_103 C5_103 H5B_103 109.5 . . ?
H5A_103 C5_103 H5B_103 109.5 . . ?
C2_103 C5_103 H5C_103 109.5 . . ?
H5A_103 C5_103 H5C_103 109.5 . . ?
H5B_103 C5_103 H5C_103 109.5 . . ?
C2_4 C1_4 C5_4 106.5(4) . . ?
C2_4 C1_4 H1_4 126.7 . . ?
C5_4 C1_4 H1_4 126.7 . . ?
C3_4 C2_4 C1_4 109.0(5) . . ?
C3_4 C2_4 H2_4 125.5 . . ?
C1_4 C2_4 H2_4 125.5 . . ?
C4_4 C3_4 C2_4 108.0(5) . . ?
C4_4 C3_4 H3_4 126.0 . . ?
C2_4 C3_4 H3_4 126.0 . . ?
C3_4 C4_4 C5_4 108.5(5) . . ?
C3_4 C4_4 H4_4 125.7 . . ?
C5_4 C4_4 H4_4 125.7 . . ?
C4_4 C5_4 C1_4 107.9(5) . . ?
C4_4 C5_4 H5_4 126.0 . . ?
C1_4 C5_4 H5_4 126.0 . . ?
C5_5 C1_5 C2_5 108.0 . . ?
C5_5 C1_5 H1_5 126.0 . . ?
C2_5 C1_5 H1_5 126.0 . . ?
C3_5 C2_5 C1_5 108.0 . . ?
C3_5 C2_5 H2_5 126.0 . . ?
C1_5 C2_5 H2_5 126.0 . . ?
C2_5 C3_5 C4_5 108.0 . . ?
C2_5 C3_5 H3_5 126.0 . . ?
C4_5 C3_5 H3_5 126.0 . . ?
C5_5 C4_5 C3_5 108.0 . . ?
C5_5 C4_5 H4_5 126.0 . . ?
C3_5 C4_5 H4_5 126.0 . . ?
C4_5 C5_5 C1_5 108.0 . . ?
C4_5 C5_5 H5_5 126.0 . . ?
C1_5 C5_5 H5_5 126.0 . . ?
C5_105 C1_105 C2_105 108.0 . . ?
C5_105 C1_105 H1_105 126.0 . . ?
C2_105 C1_105 H1_105 126.0 . . ?
C3_105 C2_105 C1_105 108.0 . . ?
C3_105 C2_105 H2_105 126.0 . . ?
C1_105 C2_105 H2_105 126.0 . . ?
C4_105 C3_105 C2_105 108.0 . . ?
C4_105 C3_105 H3_105 126.0 . . ?
C2_105 C3_105 H3_105 126.0 . . ?
C3_105 C4_105 C5_105 108.0 . . ?
C3_105 C4_105 H4_105 126.0 . . ?
C5_105 C4_105 H4_105 126.0 . . ?
C1_105 C5_105 C4_105 108.0 . . ?
C1_105 C5_105 H5_105 126.0 . . ?
C4_105 C5_105 H5_105 126.0 . . ?
C1_11 Mn1_11 C2_11 89.8(2) . . ?
O1_11 C1_11 Mn1_11 176.9(5) . . ?
O2_11 C2_11 Mn1_11 176.5(4) . . ?
O2_11 C2_11 Ag1_11 113.3(3) . . ?
Mn1_11 C2_11 Ag1_11 70.16(16) . . ?
Mn2_11 Ag1_11 C4_11 42.1(2) . . ?
Mn2_11 Ag1_11 C2_11 117.40(15) . . ?
C4_11 Ag1_11 C2_11 97.6(2) . . ?
Mn2_11 Ag1_11 Mn1_11 157.90(13) . . ?
C4_11 Ag1_11 Mn1_11 127.9(2) . . ?
C2_11 Ag1_11 Mn1_11 40.57(12) . . ?
C3_11 Mn2_11 C4_11 89.2(4) . . ?
C3_11 Mn2_11 Ag1_11 119.8(3) . . ?
C4_11 Mn2_11 Ag1_11 69.1(3) . . ?
O3_11 C3_11 Mn2_11 174.2(9) . . ?
O4_11 C4_11 Mn2_11 178.4(7) . . ?
O4_11 C4_11 Ag1_11 112.5(6) . . ?
Mn2_11 C4_11 Ag1_11 68.8(3) . . ?
C4_111 Mn2_111 C3_111 88.2(6) . . ?
C4_111 Mn2_111 Ag1_111 119.5(4) . . ?
C3_111 Mn2_111 Ag1_111 75.3(4) . . ?
O3_111 C3_111 Mn2_111 175.0(12) . . ?
O4_111 C4_111 Mn2_111 175.5(11) . . ?
B1_12 C2_12 C5_12 109.8(3) . . ?
B1_12 C2_12 C4_12 111.5(3) . . ?
C5_12 C2_12 C4_12 108.0(3) . . ?
B1_12 C2_12 C3_12 109.3(3) . . ?
C5_12 C2_12 C3_12 109.4(4) . . ?
C4_12 C2_12 C3_12 108.8(3) . . ?
C2_12 C3_12 H3A_12 109.5 . . ?
C2_12 C3_12 H3B_12 109.5 . . ?
H3A_12 C3_12 H3B_12 109.5 . . ?
C2_12 C3_12 H3C_12 109.5 . . ?
H3A_12 C3_12 H3C_12 109.5 . . ?
H3B_12 C3_12 H3C_12 109.5 . . ?
C2_12 C4_12 H4A_12 109.5 . . ?
C2_12 C4_12 H4B_12 109.5 . . ?
H4A_12 C4_12 H4B_12 109.5 . . ?
C2_12 C4_12 H4C_12 109.5 . . ?
H4A_12 C4_12 H4C_12 109.5 . . ?
H4B_12 C4_12 H4C_12 109.5 . . ?
C2_12 C5_12 H5A_12 109.5 . . ?
C2_12 C5_12 H5B_12 109.5 . . ?
H5A_12 C5_12 H5B_12 109.5 . . ?
C2_12 C5_12 H5C_12 109.5 . . ?
H5A_12 C5_12 H5C_12 109.5 . . ?
H5B_12 C5_12 H5C_12 109.5 . . ?
B1_13 C2_13 C4_13 112.1(3) . . ?
B1_13 C2_13 C3_13 109.0(3) . . ?
C4_13 C2_13 C3_13 109.3(3) . . ?
B1_13 C2_13 C5_13 103.9(6) . . ?
C4_13 C2_13 C5_13 120.3(6) . . ?
C3_13 C2_13 C5_13 101.2(7) . . ?
C2_13 C3_13 H3A_13 109.5 . . ?
C2_13 C3_13 H3B_13 109.5 . . ?
H3A_13 C3_13 H3B_13 109.5 . . ?
C2_13 C3_13 H3C_13 109.5 . . ?
H3A_13 C3_13 H3C_13 109.5 . . ?
H3B_13 C3_13 H3C_13 109.5 . . ?
C2_13 C4_13 H4A_13 109.5 . . ?
C2_13 C4_13 H4B_13 109.5 . . ?
H4A_13 C4_13 H4B_13 109.5 . . ?
C2_13 C4_13 H4C_13 109.5 . . ?
H4A_13 C4_13 H4C_13 109.5 . . ?
H4B_13 C4_13 H4C_13 109.5 . . ?
C2_13 C5_13 H5A_13 109.5 . . ?
C2_13 C5_13 H5B_13 109.5 . . ?
H5A_13 C5_13 H5B_13 109.5 . . ?
C2_13 C5_13 H5C_13 109.5 . . ?
H5A_13 C5_13 H5C_13 109.5 . . ?
H5B_13 C5_13 H5C_13 109.5 . . ?
C5_113 C2_113 B1_113 102.7(9) . . ?
C5_113 C2_113 C4_113 96.7(10) . . ?
B1_113 C2_113 C4_113 111.9(3) . . ?
C5_113 C2_113 C3_113 126.2(11) . . ?
B1_113 C2_113 C3_113 109.2(3) . . ?
C4_113 C2_113 C3_113 109.4(3) . . ?
C2_113 C3_113 H3A_113 109.5 . . ?
C2_113 C3_113 H3B_113 109.5 . . ?
H3A_113 C3_113 H3B_113 109.5 . . ?
C2_113 C3_113 H3C_113 109.5 . . ?
H3A_113 C3_113 H3C_113 109.5 . . ?
H3B_113 C3_113 H3C_113 109.5 . . ?
C2_113 C4_113 H4A_113 109.5 . . ?
C2_113 C4_113 H4B_113 109.5 . . ?
H4A_113 C4_113 H4B_113 109.5 . . ?
C2_113 C4_113 H4C_113 109.5 . . ?
H4A_113 C4_113 H4C_113 109.5 . . ?
H4B_113 C4_113 H4C_113 109.5 . . ?
C2_113 C5_113 H5A_113 109.5 . . ?
C2_113 C5_113 H5B_113 109.5 . . ?
H5A_113 C5_113 H5B_113 109.5 . . ?
C2_113 C5_113 H5C_113 109.5 . . ?
H5A_113 C5_113 H5C_113 109.5 . . ?
H5B_113 C5_113 H5C_113 109.5 . . ?
C5_14 C1_14 C2_14 108.0 . . ?
C5_14 C1_14 H1_14 126.0 . . ?
C2_14 C1_14 H1_14 126.0 . . ?
C3_14 C2_14 C1_14 108.0 . . ?
C3_14 C2_14 H2_14 126.0 . . ?
C1_14 C2_14 H2_14 126.0 . . ?
C4_14 C3_14 C2_14 108.0 . . ?
C4_14 C3_14 H3_14 126.0 . . ?
C2_14 C3_14 H3_14 126.0 . . ?
C5_14 C4_14 C3_14 108.0 . . ?
C5_14 C4_14 H4_14 126.0 . . ?
C3_14 C4_14 H4_14 126.0 . . ?
C4_14 C5_14 C1_14 108.0 . . ?
C4_14 C5_14 H5_14 126.0 . . ?
C1_14 C5_14 H5_14 126.0 . . ?
C5_114 C1_114 C2_114 110.8(8) . . ?
C5_114 C1_114 H1_114 124.6 . . ?
C2_114 C1_114 H1_114 124.6 . . ?
C1_114 C2_114 C3_114 106.1(7) . . ?
C1_114 C2_114 H2_114 126.9 . . ?
C3_114 C2_114 H2_114 126.9 . . ?
C2_114 C3_114 C4_114 109.9(7) . . ?
C2_114 C3_114 H3_114 125.1 . . ?
C4_114 C3_114 H3_114 125.1 . . ?
C3_114 C4_114 C5_114 105.5(7) . . ?
C3_114 C4_114 H4_114 127.2 . . ?
C5_114 C4_114 H4_114 127.2 . . ?
C1_114 C5_114 C4_114 107.7(8) . . ?
C1_114 C5_114 H5_114 126.2 . . ?
C4_114 C5_114 H5_114 126.2 . . ?
C5_15 C1_15 C2_15 108.0 . . ?
C5_15 C1_15 H1_15 126.0 . . ?
C2_15 C1_15 H1_15 126.0 . . ?
C1_15 C2_15 C3_15 108.0 . . ?
C1_15 C2_15 H2_15 126.0 . . ?
C3_15 C2_15 H2_15 126.0 . . ?
C4_15 C3_15 C2_15 108.0 . . ?
C4_15 C3_15 H3_15 126.0 . . ?
C2_15 C3_15 H3_15 126.0 . . ?
C3_15 C4_15 C5_15 108.0 . . ?
C3_15 C4_15 H4_15 126.0 . . ?
C5_15 C4_15 H4_15 126.0 . . ?
C1_15 C5_15 C4_15 108.0 . . ?
C1_15 C5_15 H5_15 126.0 . . ?
C4_15 C5_15 H5_15 126.0 . . ?
C5_115 C1_115 C2_115 108.0 . . ?
C5_115 C1_115 H1_115 126.0 . . ?
C2_115 C1_115 H1_115 126.0 . . ?
C3_115 C2_115 C1_115 108.0 . . ?
C3_115 C2_115 H2_115 126.0 . . ?
C1_115 C2_115 H2_115 126.0 . . ?
C2_115 C3_115 C4_115 108.0 . . ?
C2_115 C3_115 H3_115 126.0 . . ?
C4_115 C3_115 H3_115 126.0 . . ?
C3_115 C4_115 C5_115 108.0 . . ?
C3_115 C4_115 H4_115 126.0 . . ?
C5_115 C4_115 H4_115 126.0 . . ?
C1_115 C5_115 C4_115 108.0 . . ?
C1_115 C5_115 H5_115 126.0 . . ?
C4_115 C5_115 H5_115 126.0 . . ?
C6_21 C1_21 C2_21 116.0(3) . . ?
C6_21 C1_21 B1 123.5(3) . . ?
C2_21 C1_21 B1 120.2(3) . . ?
C3_21 C2_21 C1_21 121.5(4) . . ?
C3_21 C2_21 H2_21 119.3 . . ?
C1_21 C2_21 H2_21 119.3 . . ?
C2_21 C3_21 C4_21 122.7(4) . . ?
C2_21 C3_21 Cl7_21 119.3(3) . . ?
C4_21 C3_21 Cl7_21 118.0(3) . . ?
C5_21 C4_21 C3_21 116.0(4) . . ?
C5_21 C4_21 H4_21 122.0 . . ?
C3_21 C4_21 H4_21 122.0 . . ?
C4_21 C5_21 C6_21 122.8(4) . . ?
C4_21 C5_21 Cl8_21 117.5(3) . . ?
C6_21 C5_21 Cl8_21 119.7(3) . . ?
C5_21 C6_21 C1_21 121.0(4) . . ?
C5_21 C6_21 H6_21 119.5 . . ?
C1_21 C6_21 H6_21 119.5 . . ?
C6_22 C1_22 C2_22 116.4(3) . . ?
C6_22 C1_22 B1 121.7(3) . . ?
C2_22 C1_22 B1 121.4(3) . . ?
C3_22 C2_22 C1_22 120.9(3) . . ?
C3_22 C2_22 H2_22 119.5 . . ?
C1_22 C2_22 H2_22 119.5 . . ?
C4_22 C3_22 C2_22 122.5(3) . . ?
C4_22 C3_22 Cl7_22 118.1(3) . . ?
C2_22 C3_22 Cl7_22 119.4(3) . . ?
C5_22 C4_22 C3_22 116.5(3) . . ?
C5_22 C4_22 H4_22 121.8 . . ?
C3_22 C4_22 H4_22 121.8 . . ?
C4_22 C5_22 C6_22 122.7(3) . . ?
C4_22 C5_22 Cl8_22 118.0(3) . . ?
C6_22 C5_22 Cl8_22 119.2(3) . . ?
C5_22 C6_22 C1_22 121.0(3) . . ?
C5_22 C6_22 H6_22 119.5 . . ?
C1_22 C6_22 H6_22 119.5 . . ?
C2_23 C1_23 C6_23 117.0(3) . . ?
C2_23 C1_23 B1 119.9(3) . . ?
C6_23 C1_23 B1 122.9(3) . . ?
C3_23 C2_23 C1_23 120.9(3) . . ?
C3_23 C2_23 H2_23 119.5 . . ?
C1_23 C2_23 H2_23 119.5 . . ?
C4_23 C3_23 C2_23 122.3(3) . . ?
C4_23 C3_23 Cl7_23 118.0(3) . . ?
C2_23 C3_23 Cl7_23 119.7(3) . . ?
C5_23 C4_23 C3_23 116.8(3) . . ?
C5_23 C4_23 H4_23 121.6 . . ?
C3_23 C4_23 H4_23 121.6 . . ?
C4_23 C5_23 C6_23 122.8(4) . . ?
C4_23 C5_23 Cl8_23 117.8(3) . . ?
C6_23 C5_23 Cl8_23 119.4(3) . . ?
C5_23 C6_23 C1_23 120.2(4) . . ?
C5_23 C6_23 H6_23 119.9 . . ?
C1_23 C6_23 H6_23 119.9 . . ?
C6_24 C1_24 C2_24 116.5(3) . . ?
C6_24 C1_24 B1 120.8(3) . . ?
C2_24 C1_24 B1 122.5(3) . . ?
C3_24 C2_24 C1_24 120.9(4) . . ?
C3_24 C2_24 H2_24 119.6 . . ?
C1_24 C2_24 H2_24 119.6 . . ?
C4_24 C3_24 C2_24 122.1(4) . . ?
C4_24 C3_24 Cl7_24 118.0(3) . . ?
C2_24 C3_24 Cl7_24 119.8(3) . . ?
C5_24 C4_24 C3_24 116.9(4) . . ?
C5_24 C4_24 H4_24 121.6 . . ?
C3_24 C4_24 H4_24 121.6 . . ?
C4_24 C5_24 C6_24 122.4(4) . . ?
C4_24 C5_24 Cl8_24 118.7(3) . . ?
C6_24 C5_24 Cl8_24 118.9(3) . . ?
C5_24 C6_24 C1_24 121.1(4) . . ?
C5_24 C6_24 H6_24 119.4 . . ?
C1_24 C6_24 H6_24 119.4 . . ?
C2_31 C1_31 C6_31 116.1(4) . . ?
C2_31 C1_31 B2 121.9(4) . . ?
C6_31 C1_31 B2 121.9(4) . . ?
C3_31 C2_31 C1_31 120.9(5) . . ?
C3_31 C2_31 H2_31 119.6 . . ?
C1_31 C2_31 H2_31 119.6 . . ?
C4_31 C3_31 C2_31 122.2(5) . . ?
C4_31 C3_31 Cl7_31 118.2(4) . . ?
C2_31 C3_31 Cl7_31 119.6(4) . . ?
C3_31 C4_31 C5_31 117.4(5) . . ?
C3_31 C4_31 H4_31 121.3 . . ?
C5_31 C4_31 H4_31 121.3 . . ?
C6_31 C5_31 C4_31 121.4(5) . . ?
C6_31 C5_31 Cl8_31 120.7(4) . . ?
C4_31 C5_31 Cl8_31 117.8(4) . . ?
C5_31 C6_31 C1_31 122.0(4) . . ?
C5_31 C6_31 H6_31 119.0 . . ?
C1_31 C6_31 H6_31 119.0 . . ?
C2_131 C1_131 C6_131 120.0 . . ?
C2_131 C1_131 B2 126.6(8) . . ?
C6_131 C1_131 B2 113.4(8) . . ?
C3_131 C2_131 C1_131 120.0 . . ?
C3_131 C2_131 H2_131 120.0 . . ?
C1_131 C2_131 H2_131 120.0 . . ?
C4_131 C3_131 C2_131 120.0 . . ?
C4_131 C3_131 Cl7_131 120.1(8) . . ?
C2_131 C3_131 Cl7_131 119.9(8) . . ?
C3_131 C4_131 C5_131 120.0 . . ?
C3_131 C4_131 H4_131 120.0 . . ?
C5_131 C4_131 H4_131 120.0 . . ?
C4_131 C5_131 C6_131 120.0 . . ?
C4_131 C5_131 Cl8_131 118.4(9) . . ?
C6_131 C5_131 Cl8_131 121.6(9) . . ?
C5_131 C6_131 C1_131 120.0 . . ?
C5_131 C6_131 H6_131 120.0 . . ?
C1_131 C6_131 H6_131 120.0 . . ?
C2_32 C1_32 C6_32 116.7(3) . . ?
C2_32 C1_32 B2 121.1(3) . . ?
C6_32 C1_32 B2 122.0(3) . . ?
C3_32 C2_32 C1_32 121.2(4) . . ?
C3_32 C2_32 H2_32 119.4 . . ?
C1_32 C2_32 H2_32 119.4 . . ?
C4_32 C3_32 C2_32 122.0(3) . . ?
C4_32 C3_32 Cl7_32 118.4(3) . . ?
C2_32 C3_32 Cl7_32 119.6(3) . . ?
C5_32 C4_32 C3_32 116.5(3) . . ?
C5_32 C4_32 H4_32 121.8 . . ?
C3_32 C4_32 H4_32 121.8 . . ?
C6_32 C5_32 C4_32 122.7(4) . . ?
C6_32 C5_32 Cl8_32 119.6(3) . . ?
C4_32 C5_32 Cl8_32 117.7(3) . . ?
C5_32 C6_32 C1_32 120.9(3) . . ?
C5_32 C6_32 H6_32 119.5 . . ?
C1_32 C6_32 H6_32 119.5 . . ?
C2_33 C1_33 C6_33 116.6(3) . . ?
C2_33 C1_33 B2 121.9(3) . . ?
C6_33 C1_33 B2 121.1(3) . . ?
C3_33 C2_33 C1_33 121.0(4) . . ?
C3_33 C2_33 H2_33 119.5 . . ?
C1_33 C2_33 H2_33 119.5 . . ?
C2_33 C3_33 C4_33 121.9(4) . . ?
C2_33 C3_33 Cl7_33 119.5(3) . . ?
C4_33 C3_33 Cl7_33 118.6(3) . . ?
C5_33 C4_33 C3_33 117.1(4) . . ?
C5_33 C4_33 H4_33 121.4 . . ?
C3_33 C4_33 H4_33 121.4 . . ?
C4_33 C5_33 C6_33 122.1(4) . . ?
C4_33 C5_33 Cl8_33 118.2(3) . . ?
C6_33 C5_33 Cl8_33 119.7(3) . . ?
C5_33 C6_33 C1_33 121.3(4) . . ?
C5_33 C6_33 H6_33 119.4 . . ?
C1_33 C6_33 H6_33 119.4 . . ?
C2_34 C1_34 C6_34 116.3(3) . . ?
C2_34 C1_34 B2 119.3(3) . . ?
C6_34 C1_34 B2 124.3(3) . . ?
C3_34 C2_34 C1_34 121.8(4) . . ?
C3_34 C2_34 H2_34 119.1 . . ?
C1_34 C2_34 H2_34 119.1 . . ?
C2_34 C3_34 C4_34 122.2(4) . . ?
C2_34 C3_34 Cl7_34 118.0(3) . . ?
C4_34 C3_34 Cl7_34 119.7(3) . . ?
C3_34 C4_34 C5_34 116.1(4) . . ?
C3_34 C4_34 H4_34 121.9 . . ?
C5_34 C4_34 H4_34 121.9 . . ?
C4_34 C5_34 C6_34 122.8(4) . . ?
C4_34 C5_34 Cl8_34 117.9(3) . . ?
C6_34 C5_34 Cl8_34 119.3(3) . . ?
C5_34 C6_34 C1_34 120.7(4) . . ?
C5_34 C6_34 H6_34 119.6 . . ?
C1_34 C6_34 H6_34 119.6 . . ?

loop_
_geom_torsion_atom_site_label_1
_geom_torsion_atom_site_label_2
_geom_torsion_atom_site_label_3
_geom_torsion_atom_site_label_4
_geom_torsion
_geom_torsion_site_symmetry_1
_geom_torsion_site_symmetry_2
_geom_torsion_site_symmetry_3
_geom_torsion_site_symmetry_4
_geom_torsion_publ_flag
C5_4 C1_4 C2_4 C3_4 0.8(5) . . . . ?
C1_4 C2_4 C3_4 C4_4 -0.8(6) . . . . ?
C2_4 C3_4 C4_4 C5_4 0.5(6) . . . . ?
C3_4 C4_4 C5_4 C1_4 0.0(5) . . . . ?
C2_4 C1_4 C5_4 C4_4 -0.5(5) . . . . ?
C5_5 C1_5 C2_5 C3_5 0.0 . . . . ?
C1_5 C2_5 C3_5 C4_5 0.0 . . . . ?
C2_5 C3_5 C4_5 C5_5 0.0 . . . . ?
C3_5 C4_5 C5_5 C1_5 0.0 . . . . ?
C2_5 C1_5 C5_5 C4_5 0.0 . . . . ?
C5_105 C1_105 C2_105 C3_105 0.0 . . . . ?
C1_105 C2_105 C3_105 C4_105 0.0 . . . . ?
C2_105 C3_105 C4_105 C5_105 0.0 . . . . ?
C2_105 C1_105 C5_105 C4_105 0.0 . . . . ?
C3_105 C4_105 C5_105 C1_105 0.0 . . . . ?
C1_11 Mn1_11 C2_11 Ag1_11 -124.18(18) . . . . ?
C3_11 Mn2_11 C4_11 Ag1_11 122.4(3) . . . . ?
C5_14 C1_14 C2_14 C3_14 0.0 . . . . ?
C1_14 C2_14 C3_14 C4_14 0.0 . . . . ?
C2_14 C3_14 C4_14 C5_14 0.0 . . . . ?
C3_14 C4_14 C5_14 C1_14 0.0 . . . . ?
C2_14 C1_14 C5_14 C4_14 0.0 . . . . ?
C5_114 C1_114 C2_114 C3_114 -0.8(9) . . . . ?
C1_114 C2_114 C3_114 C4_114 0.9(9) . . . . ?
C2_114 C3_114 C4_114 C5_114 -0.6(8) . . . . ?
C2_114 C1_114 C5_114 C4_114 0.4(9) . . . . ?
C3_114 C4_114 C5_114 C1_114 0.1(8) . . . . ?
C5_15 C1_15 C2_15 C3_15 0.0 . . . . ?
C1_15 C2_15 C3_15 C4_15 0.0 . . . . ?
C2_15 C3_15 C4_15 C5_15 0.0 . . . . ?
C2_15 C1_15 C5_15 C4_15 0.0 . . . . ?
C3_15 C4_15 C5_15 C1_15 0.0 . . . . ?
C5_115 C1_115 C2_115 C3_115 0.0 . . . . ?
C1_115 C2_115 C3_115 C4_115 0.0 . . . . ?
C2_115 C3_115 C4_115 C5_115 0.0 . . . . ?
C2_115 C1_115 C5_115 C4_115 0.0 . . . . ?
C3_115 C4_115 C5_115 C1_115 0.0 . . . . ?
C6_21 C1_21 C2_21 C3_21 0.3(6) . . . . ?
B1 C1_21 C2_21 C3_21 174.6(4) . . . . ?
C1_21 C2_21 C3_21 C4_21 -0.4(6) . . . . ?
C1_21 C2_21 C3_21 Cl7_21 -178.1(3) . . . . ?
C2_21 C3_21 C4_21 C5_21 0.3(6) . . . . ?
Cl7_21 C3_21 C4_21 C5_21 178.1(3) . . . . ?
C3_21 C4_21 C5_21 C6_21 -0.1(6) . . . . ?
C3_21 C4_21 C5_21 Cl8_21 -180.0(3) . . . . ?
C4_21 C5_21 C6_21 C1_21 -0.1(6) . . . . ?
Cl8_21 C5_21 C6_21 C1_21 179.8(3) . . . . ?
C2_21 C1_21 C6_21 C5_21 0.0(5) . . . . ?
B1 C1_21 C6_21 C5_21 -174.1(3) . . . . ?
C6_22 C1_22 C2_22 C3_22 1.0(5) . . . . ?
B1 C1_22 C2_22 C3_22 173.1(3) . . . . ?
C1_22 C2_22 C3_22 C4_22 0.2(5) . . . . ?
C1_22 C2_22 C3_22 Cl7_22 -177.9(3) . . . . ?
C2_22 C3_22 C4_22 C5_22 -1.2(5) . . . . ?
Cl7_22 C3_22 C4_22 C5_22 176.8(3) . . . . ?
C3_22 C4_22 C5_22 C6_22 1.1(5) . . . . ?
C3_22 C4_22 C5_22 Cl8_22 -178.1(3) . . . . ?
C4_22 C5_22 C6_22 C1_22 0.0(6) . . . . ?
Cl8_22 C5_22 C6_22 C1_22 179.2(3) . . . . ?
C2_22 C1_22 C6_22 C5_22 -1.0(5) . . . . ?
B1 C1_22 C6_22 C5_22 -173.2(3) . . . . ?
C6_23 C1_23 C2_23 C3_23 -0.9(5) . . . . ?
B1 C1_23 C2_23 C3_23 -176.2(3) . . . . ?
C1_23 C2_23 C3_23 C4_23 -0.5(6) . . . . ?
C1_23 C2_23 C3_23 Cl7_23 179.4(3) . . . . ?
C2_23 C3_23 C4_23 C5_23 0.6(6) . . . . ?
Cl7_23 C3_23 C4_23 C5_23 -179.3(3) . . . . ?
C3_23 C4_23 C5_23 C6_23 0.8(6) . . . . ?
C3_23 C4_23 C5_23 Cl8_23 -177.9(3) . . . . ?
C4_23 C5_23 C6_23 C1_23 -2.3(6) . . . . ?
Cl8_23 C5_23 C6_23 C1_23 176.3(3) . . . . ?
C2_23 C1_23 C6_23 C5_23 2.3(5) . . . . ?
B1 C1_23 C6_23 C5_23 177.4(3) . . . . ?
C6_24 C1_24 C2_24 C3_24 -1.4(6) . . . . ?
B1 C1_24 C2_24 C3_24 -176.1(3) . . . . ?
C1_24 C2_24 C3_24 C4_24 1.1(6) . . . . ?
C1_24 C2_24 C3_24 Cl7_24 -177.8(3) . . . . ?
C2_24 C3_24 C4_24 C5_24 0.0(6) . . . . ?
Cl7_24 C3_24 C4_24 C5_24 178.9(3) . . . . ?
C3_24 C4_24 C5_24 C6_24 -0.8(6) . . . . ?
C3_24 C4_24 C5_24 Cl8_24 179.2(3) . . . . ?
C4_24 C5_24 C6_24 C1_24 0.5(7) . . . . ?
Cl8_24 C5_24 C6_24 C1_24 -179.5(3) . . . . ?
C2_24 C1_24 C6_24 C5_24 0.6(6) . . . . ?
B1 C1_24 C6_24 C5_24 175.4(4) . . . . ?
C6_31 C1_31 C2_31 C3_31 0.5(7) . . . . ?
B2 C1_31 C2_31 C3_31 176.0(4) . . . . ?
C1_31 C2_31 C3_31 C4_31 -0.6(8) . . . . ?
C1_31 C2_31 C3_31 Cl7_31 178.2(4) . . . . ?
C2_31 C3_31 C4_31 C5_31 -0.3(8) . . . . ?
Cl7_31 C3_31 C4_31 C5_31 -179.1(4) . . . . ?
C3_31 C4_31 C5_31 C6_31 1.2(7) . . . . ?
C3_31 C4_31 C5_31 Cl8_31 178.7(4) . . . . ?
C4_31 C5_31 C6_31 C1_31 -1.3(8) . . . . ?
Cl8_31 C5_31 C6_31 C1_31 -178.7(4) . . . . ?
C2_31 C1_31 C6_31 C5_31 0.4(7) . . . . ?
B2 C1_31 C6_31 C5_31 -175.0(5) . . . . ?
C6_131 C1_131 C2_131 C3_131 0.0 . . . . ?
B2 C1_131 C2_131 C3_131 177.6(14) . . . . ?
C1_131 C2_131 C3_131 C4_131 0.0 . . . . ?
C1_131 C2_131 C3_131 Cl7_131 178.5(12) . . . . ?
C2_131 C3_131 C4_131 C5_131 0.0 . . . . ?
Cl7_131 C3_131 C4_131 C5_131 -178.5(12) . . . . ?
C3_131 C4_131 C5_131 C6_131 0.0 . . . . ?
C3_131 C4_131 C5_131 Cl8_131 179.6(12) . . . . ?
C4_131 C5_131 C6_131 C1_131 0.0 . . . . ?
Cl8_131 C5_131 C6_131 C1_131 -179.6(13) . . . . ?
C2_131 C1_131 C6_131 C5_131 0.0 . . . . ?
B2 C1_131 C6_131 C5_131 -177.9(12) . . . . ?
C6_32 C1_32 C2_32 C3_32 -1.5(5) . . . . ?
B2 C1_32 C2_32 C3_32 -177.3(3) . . . . ?
C1_32 C2_32 C3_32 C4_32 -0.3(5) . . . . ?
C1_32 C2_32 C3_32 Cl7_32 -179.2(3) . . . . ?
C2_32 C3_32 C4_32 C5_32 1.4(5) . . . . ?
Cl7_32 C3_32 C4_32 C5_32 -179.7(3) . . . . ?
C3_32 C4_32 C5_32 C6_32 -0.7(5) . . . . ?
C3_32 C4_32 C5_32 Cl8_32 -178.8(3) . . . . ?
C4_32 C5_32 C6_32 C1_32 -1.2(6) . . . . ?
Cl8_32 C5_32 C6_32 C1_32 176.9(3) . . . . ?
C2_32 C1_32 C6_32 C5_32 2.3(5) . . . . ?
B2 C1_32 C6_32 C5_32 177.9(3) . . . . ?
C6_33 C1_33 C2_33 C3_33 -2.7(6) . . . . ?
B2 C1_33 C2_33 C3_33 -175.3(4) . . . . ?
C1_33 C2_33 C3_33 C4_33 1.3(6) . . . . ?
C1_33 C2_33 C3_33 Cl7_33 -178.6(3) . . . . ?
C2_33 C3_33 C4_33 C5_33 0.9(6) . . . . ?
Cl7_33 C3_33 C4_33 C5_33 -179.1(3) . . . . ?
C3_33 C4_33 C5_33 C6_33 -1.7(6) . . . . ?
C3_33 C4_33 C5_33 Cl8_33 178.3(3) . . . . ?
C4_33 C5_33 C6_33 C1_33 0.2(6) . . . . ?
Cl8_33 C5_33 C6_33 C1_33 -179.8(3) . . . . ?
C2_33 C1_33 C6_33 C5_33 2.0(5) . . . . ?
B2 C1_33 C6_33 C5_33 174.6(3) . . . . ?
C6_34 C1_34 C2_34 C3_34 -0.1(6) . . . . ?
B2 C1_34 C2_34 C3_34 176.3(4) . . . . ?
C1_34 C2_34 C3_34 C4_34 0.5(7) . . . . ?
C1_34 C2_34 C3_34 Cl7_34 176.3(3) . . . . ?
C2_34 C3_34 C4_34 C5_34 0.1(8) . . . . ?
Cl7_34 C3_34 C4_34 C5_34 -175.7(4) . . . . ?
C3_34 C4_34 C5_34 C6_34 -1.0(9) . . . . ?
C3_34 C4_34 C5_34 Cl8_34 176.7(4) . . . . ?
C4_34 C5_34 C6_34 C1_34 1.4(8) . . . . ?
Cl8_34 C5_34 C6_34 C1_34 -176.3(4) . . . . ?
C2_34 C1_34 C6_34 C5_34 -0.7(7) . . . . ?
B2 C1_34 C6_34 C5_34 -177.0(4) . . . . ?

_refine_diff_density_max         2.362
_refine_diff_density_min         -1.252
_refine_diff_density_rms         0.103

_shelxl_version_number           2014/6

_shelx_res_file                  
;
TITL KR822_RoSh in P2(1)/c
CELL  0.71073  18.44429   33.90089   17.28531    90.0000  113.9086   90.0000
ZERR    4.00    0.00887    0.01335    0.00514     0.0000    0.0168    0.0000
LATT 1
SYMM -X, 1/2+Y, 1/2-Z
SFAC C  H  B  O  Cl Mn Ag
UNIT 368 320 24 32 64 16 8
L.S. 10
acta 52
BOND $H
conf
FMAP 2
PLAN 30
LIST 4
SHEL 999 0.800
SIZE 0.084 0.139 0.216
TEMP -173.150

WGHT    0.044900   36.601498
FVAR       0.12417   0.37385   0.59708   0.31169   0.81061
MOLE 1
SIMU 0.003 Ag1_1 > o4_101
DELU 0.003 Ag1_1 > o4_101
ISOR 0.003 Ag1_1 > o4_101
RESI 1 MAIN
MN1   6    0.144267    0.385566    0.155406    11.00000    0.01848    0.02167 =
         0.02158    0.00090    0.00606    0.00226
C1    1    0.075386    0.422883    0.095304    11.00000    0.02197    0.02823 =
         0.02646   -0.00531    0.00689   -0.00382
O1    4    0.031355    0.446837    0.058524    11.00000    0.02751    0.03212 =
         0.03368    0.00142    0.00326    0.00603
C2    1    0.106951    0.354233    0.061875    11.00000    0.02604    0.02015 =
         0.03250    0.00171    0.00793    0.00090
O2    4    0.077996    0.334252    0.003995    11.00000    0.04180    0.02887 =
         0.03544   -0.00632    0.00527   -0.00415
PART 1 21
AG1   7    0.265641    0.368259    0.118618    21.00000    0.02004    0.01711 =
         0.01017   -0.00191    0.00549    0.00241
MN2   6    0.378407    0.326145    0.103946    21.00000    0.02820    0.03479 =
         0.02522    0.00114    0.01280    0.01162
C3    1    0.419549    0.363558    0.194800    21.00000    0.02780    0.03242 =
         0.03006    0.00113    0.01188    0.00569
O3    4    0.446978    0.382641    0.249739    21.00000    0.03048    0.03234 =
         0.03039    0.00067    0.00565    0.00682
C4    1    0.444509    0.345435    0.062448    21.00000    0.03124    0.03462 =
         0.03610    0.00095    0.01691    0.00548
O4    4    0.489027    0.359252    0.037491    21.00000    0.03825    0.04943 =
         0.04406    0.00270    0.01927   -0.00128
part 0

RESI 101
PART 2 -21
AG1   7    0.261203    0.367026    0.107494   -21.00000    0.02414    0.02330 =
         0.02649   -0.00257    0.01112    0.00238
MN2   6    0.382839    0.332262    0.086398   -21.00000    0.02791    0.02651 =
         0.04399    0.00541    0.02234    0.00660
C3    1    0.421107    0.356088    0.185745   -21.00000    0.02888    0.03291 =
         0.03447    0.00460    0.01528    0.00574
O3    4    0.456456    0.371949    0.251143   -21.00000    0.03893    0.04142 =
         0.03500    0.00565    0.01034    0.00647
C4    1    0.445598    0.363005    0.055706   -21.00000    0.03044    0.03149 =
         0.03734    0.00237    0.01876    0.00115
O4    4    0.487282    0.381230    0.035939   -21.00000    0.03831    0.04087 =
         0.04294    0.00321    0.02022   -0.00924
part 0
RESI 0
RESI 2 BTBU
B1    3    0.210385    0.424439    0.144590    11.00000    0.02533    0.02513 =
         0.01824   -0.00342    0.00729    0.00384
C2    1    0.248048    0.464471    0.146327    11.00000    0.03092    0.02631 =
         0.03302   -0.00786    0.01460   -0.00264
C3    1    0.240235    0.489780    0.216907    11.00000    0.04478    0.02799 =
         0.03991   -0.01193    0.02088   -0.00647
AFIX  33
H3A   2    0.264384    0.515686    0.218523    11.00000   -1.50000
H3B   2    0.184013    0.493126    0.205381    11.00000   -1.50000
H3C   2    0.267351    0.476579    0.271580    11.00000   -1.50000
AFIX   0
C4    1    0.205970    0.485585    0.060586    11.00000    0.05342    0.02282 =
         0.03764   -0.00158    0.02421   -0.00127
AFIX  33
H4A   2    0.230830    0.511332    0.062593    11.00000   -1.50000
H4B   2    0.210505    0.469538    0.015597    11.00000   -1.50000
H4C   2    0.149841    0.489302    0.049090    11.00000   -1.50000
AFIX   0
C5    1    0.338342    0.461071    0.165454    11.00000    0.03290    0.02909 =
         0.05984   -0.01306    0.02125   -0.00885
AFIX  33
H5A   2    0.360207    0.487466    0.165987    11.00000   -1.50000
H5B   2    0.366371    0.448570    0.220768    11.00000   -1.50000
H5C   2    0.344983    0.445049    0.121582    11.00000   -1.50000
AFIX   0
RESI 0

simu 0.005 b1_3 > c5_103
delu 0.005 b1_3 > c5_103
isor 0.005 b1_3 > c5_103
part 1 21
RESI 3 BTBU
B1    3    0.311615    0.356750    0.013366    21.00000    0.03048    0.03043 =
         0.02821   -0.00414    0.01559    0.00120
C2    1    0.270638    0.372661   -0.075899    21.00000    0.03373    0.03432 =
         0.03181   -0.00324    0.01664    0.00139
C3    1    0.303980    0.413968   -0.080424    21.00000    0.04479    0.03563 =
         0.03329   -0.00124    0.02014    0.00131
AFIX  33
H3A   2    0.277608    0.424346   -0.138070    21.00000   -1.50000
H3B   2    0.294349    0.431730   -0.040857    21.00000   -1.50000
H3C   2    0.361145    0.412043   -0.065217    21.00000   -1.50000
AFIX   0
C4    1    0.180160    0.375507   -0.103965    21.00000    0.03458    0.03542 =
         0.03169   -0.00186    0.01312    0.00665
AFIX  33
H4A   2    0.155838    0.385876   -0.161790    21.00000   -1.50000
H4B   2    0.158672    0.349242   -0.102240    21.00000   -1.50000
H4C   2    0.168415    0.393215   -0.065720    21.00000   -1.50000
AFIX   0
C5    1    0.287842    0.345571   -0.138579    21.00000    0.03635    0.03769 =
         0.02635   -0.00143    0.01378    0.00768
AFIX  33
H5A   2    0.261150    0.356066   -0.196087    21.00000   -1.50000
H5B   2    0.345147    0.344555   -0.123045    21.00000   -1.50000
H5C   2    0.268119    0.318945   -0.136283    21.00000   -1.50000
AFIX   0
RESI 0
part 2 -21
RESI 103 BTBU
B1    3    0.307927    0.362733    0.001552   -21.00000    0.03033    0.03027 =
         0.03063   -0.00626    0.01639    0.00113
C2    1    0.261076    0.381987   -0.083332   -21.00000    0.03393    0.03424 =
         0.03070   -0.00424    0.01699    0.00205
C3    1    0.298377    0.422346   -0.086923   -21.00000    0.04431    0.03744 =
         0.03929   -0.00005    0.02193    0.00271
AFIX  33
H3A   2    0.268139    0.434826   -0.141776   -21.00000   -1.50000
H3B   2    0.297267    0.439305   -0.041503   -21.00000   -1.50000
H3C   2    0.353402    0.418523   -0.079772   -21.00000   -1.50000
AFIX   0
C4    1    0.173363    0.387925   -0.099273   -21.00000    0.03154    0.04625 =
         0.03479   -0.00405    0.01330    0.00480
AFIX 137
H4A   2    0.144662    0.399196   -0.155751   -21.00000   -1.50000
H4B   2    0.169766    0.405913   -0.056586   -21.00000   -1.50000
H4C   2    0.149854    0.362443   -0.095626   -21.00000   -1.50000
AFIX   0
C5    1    0.264954    0.354627   -0.152563   -21.00000    0.04723    0.04921 =
         0.03391   -0.01090    0.02096    0.00346
AFIX  33
H5A   2    0.235042    0.366410   -0.208265   -21.00000   -1.50000
H5B   2    0.320380    0.351089   -0.144179   -21.00000   -1.50000
H5C   2    0.241910    0.328954   -0.149345   -21.00000   -1.50000
AFIX   0
RESI 0
part 0
RESI 4 CP
C1    1    0.202052    0.346835    0.260974    11.00000    0.03801    0.04051 =
         0.03456    0.01674    0.01814    0.01726
AFIX  43
H1    2    0.241983    0.328361    0.264445    11.00000   -1.20000
AFIX   0
C2    1    0.119768    0.339962    0.228277    11.00000    0.04427    0.04119 =
         0.04690    0.01325    0.02038   -0.00723
AFIX  43
H2    2    0.094402    0.315588    0.206207    11.00000   -1.20000
AFIX   0
C3    1    0.081660    0.374539    0.233478    11.00000    0.03757    0.07208 =
         0.05103    0.02589    0.03032    0.01887
AFIX  43
H3    2    0.026038    0.377962    0.215039    11.00000   -1.20000
AFIX   0
C4    1    0.138885    0.403134    0.270220    11.00000    0.06920    0.05154 =
         0.02626    0.00715    0.02664    0.02384
AFIX  43
H4    2    0.129246    0.429556    0.281761    11.00000   -1.20000
AFIX   0
C5    1    0.213551    0.386541    0.287566    11.00000    0.03920    0.05691 =
         0.02109    0.00477    0.00584   -0.00548
AFIX  43
H5    2    0.263116    0.399725    0.312778    11.00000   -1.20000
AFIX  56
RESI 0

simu 0.005 c1_5 > c5_105
delu 0.005 c1_5 > c5_105
isor 0.005 c1_5 > c5_105

PART 1 21
RESI 5 CP
C1    1    0.373404    0.277614    0.181464    21.00000    0.06514    0.04818 =
         0.06937    0.00119    0.02405    0.00760
AFIX  43
H1    2    0.379785    0.279407    0.238716    21.00000   -1.20000
AFIX  55
C2    1    0.434969    0.271598    0.153289    21.00000    0.06549    0.05096 =
         0.07176    0.00119    0.02478    0.00978
AFIX  43
H2    2    0.489768    0.268661    0.188382    21.00000   -1.20000
AFIX  55
C3    1    0.400242    0.270745    0.063449    21.00000    0.06666    0.04904 =
         0.07101   -0.00316    0.02324    0.00957
AFIX  43
H3    2    0.427729    0.267137    0.027886    21.00000   -1.20000
AFIX  55
C4    1    0.317215    0.276233    0.036099    21.00000    0.06707    0.04672 =
         0.07044   -0.00309    0.02209    0.00550
AFIX  43
H4    2    0.279404    0.276941   -0.020974    21.00000   -1.20000
AFIX  55
C5    1    0.300628    0.280478    0.109036    21.00000    0.06537    0.04523 =
         0.06928    0.00078    0.02232    0.00407
AFIX  43
H5    2    0.249772    0.284524    0.109327    21.00000   -1.20000
AFIX  56
PART 2 -21
RESI 105 CP
C1    1    0.336042    0.277788    0.113951   -21.00000    0.06152    0.04392 =
         0.07038    0.00227    0.02531    0.00522
AFIX  43
H1    2    0.300602    0.276003    0.141207   -21.00000   -1.20000
AFIX  55
C2    1    0.420137    0.277114    0.154488   -21.00000    0.06346    0.05027 =
         0.07329    0.00522    0.02475    0.00911
AFIX  43
H2    2    0.450836    0.274798    0.213624   -21.00000   -1.20000
AFIX  55
C3    1    0.450289    0.280510    0.091112   -21.00000    0.06435    0.05016 =
         0.07881    0.00072    0.03108    0.01063
AFIX  43
H3    2    0.504702    0.280864    0.100405   -21.00000   -1.20000
AFIX  55
C4    1    0.384829    0.283282    0.011407   -21.00000    0.07208    0.04892 =
         0.07348   -0.00568    0.03010    0.00730
AFIX  43
H4    2    0.387759    0.285818   -0.041986   -21.00000   -1.20000
AFIX  55
C5    1    0.314220    0.281601    0.025523   -21.00000    0.06782    0.04534 =
         0.07189   -0.00462    0.02192    0.00462
AFIX  43
H5    2    0.261618    0.282813   -0.016769   -21.00000   -1.20000
AFIX   0
RESI 0
part 0

rem ######
MOLE 2
eadp Ag1_11 Ag1_111
SIMU 0.003 MN2_11 > o4_111
ISOR 0.003 MN2_11 > o4_111
DELU 0.003 MN2_11 > o4_111
RESI 11 MAIN
MN1   6    0.745920    0.411751    0.539141    11.00000    0.02763    0.04230 =
         0.02627    0.00522    0.01596    0.00699
C1    1    0.742537    0.464195    0.548248    11.00000    0.05064    0.05716 =
         0.03668    0.00019    0.02352    0.02241
O1    4    0.737266    0.497597    0.554539    11.00000    0.09948    0.04896 =
         0.06559   -0.00486    0.03848    0.03361
C2    1    0.853244    0.413948    0.580571    11.00000    0.03235    0.03283 =
         0.03270   -0.00377    0.01376    0.00635
O2    4    0.920970    0.416179    0.610383    11.00000    0.03237    0.05636 =
         0.05428   -0.00836    0.01361    0.00189
part 1 31
AG1   7    0.797611    0.378480    0.434143    31.00000    0.01483    0.02161 =
         0.02612   -0.00482    0.00922   -0.00691
MN2   6    0.898858    0.351835    0.379272    31.00000    0.02746    0.03463 =
         0.03946   -0.00180    0.01686    0.00291
C3    1    0.875253    0.352405    0.266871    31.00000    0.04252    0.04199 =
         0.04155    0.00096    0.02052    0.00002
O3    4    0.863915    0.349876    0.198022    31.00000    0.07641    0.05576 =
         0.04582   -0.00051    0.03166   -0.00410
C4    1    0.897834    0.406446    0.378731    31.00000    0.03495    0.03681 =
         0.04558    0.00106    0.01726    0.00099
O4    4    0.899069    0.439529    0.378889    31.00000    0.04735    0.03788 =
         0.06477   -0.00129    0.03124   -0.00448
part 0
resi 0

PART 2 -31
resi 111 main
AG1   7    0.783752    0.373186    0.426085   -31.00000    0.01483    0.02161 =
         0.02612   -0.00482    0.00922   -0.00691
MN2   6    0.902821    0.339701    0.392507   -31.00000    0.02545    0.03384 =
         0.04039    0.00093    0.01887    0.00043
C3    1    0.940544    0.339872    0.509267   -31.00000    0.03156    0.03373 =
         0.03837   -0.00092    0.01355    0.00365
O3    4    0.967964    0.338827    0.579327   -31.00000    0.05109    0.03869 =
         0.03943   -0.00121    0.00990    0.01198
C4    1    0.914297    0.286778    0.397174   -31.00000    0.02890    0.03136 =
         0.03448    0.00097    0.01849    0.00331
O4    4    0.925069    0.254221    0.405234   -31.00000    0.03518    0.03016 =
         0.03992   -0.00110    0.01345    0.00307
PART 0
RESI 0

rem ##
same_btbu 0.002 0.005 b1 > c4
RESI 12 BTBU
B1    3    0.707746    0.429108    0.427311    11.00000    0.02633    0.03238 =
         0.03468    0.00122    0.01841    0.00466
C2    1    0.663225    0.450652    0.344531    11.00000    0.03307    0.03067 =
         0.03436    0.00496    0.01453    0.00958
C3    1    0.585781    0.468026    0.344461    11.00000    0.04943    0.06108 =
         0.04999    0.00759    0.02236    0.02740
AFIX  33
H3A   2    0.556930    0.481955    0.291045    11.00000   -1.50000
H3B   2    0.552709    0.446642    0.350522    11.00000   -1.50000
H3C   2    0.598568    0.486503    0.391770    11.00000   -1.50000
AFIX   0
C4    1    0.642177    0.422838    0.267913    11.00000    0.04323    0.04136 =
         0.03541    0.00497    0.01020    0.00700
AFIX  33
H4A   2    0.613555    0.437630    0.215620    11.00000   -1.50000
H4B   2    0.690967    0.411878    0.266940    11.00000   -1.50000
H4C   2    0.608632    0.401327    0.272477    11.00000   -1.50000
AFIX   0
C5    1    0.714815    0.484154    0.334659    11.00000    0.05714    0.04485 =
         0.03916    0.01001    0.01759    0.00074
AFIX  33
H5A   2    0.685839    0.497979    0.281138    11.00000   -1.50000
H5B   2    0.727570    0.502717    0.381817    11.00000   -1.50000
H5C   2    0.763975    0.473155    0.334720    11.00000   -1.50000
AFIX   0
RESI 0

rem ##
simu 0.003 b1_13 > c5_113
delu 0.003 b1_13 > c5_113
isor 0.003 b1_13 > c5_113
part 1 31
RESI 13 BTBU
B1    3    0.798327    0.327738    0.340561    31.00000    0.02505    0.03510 =
         0.03207   -0.00080    0.01651    0.00519
C2    1    0.725595    0.304220    0.286549    31.00000    0.03325    0.03489 =
         0.03669   -0.00292    0.01088    0.00004
C3    1    0.689542    0.322095    0.196682    31.00000    0.03363    0.04080 =
         0.03645   -0.00566    0.01219    0.00134
AFIX  33
H3A   2    0.642401    0.306998    0.161362    31.00000   -1.50000
H3B   2    0.674620    0.349600    0.199849    31.00000   -1.50000
H3C   2    0.728728    0.321029    0.171810    31.00000   -1.50000
AFIX   0
C4    1    0.662453    0.303976    0.323627    31.00000    0.03564    0.04002 =
         0.04282    0.00123    0.01282   -0.00821
AFIX  33
H4A   2    0.616544    0.288489    0.286859    31.00000   -1.50000
H4B   2    0.684886    0.292190    0.380245    31.00000   -1.50000
H4C   2    0.645754    0.331095    0.327371    31.00000   -1.50000
AFIX   0
C5    1    0.761485    0.263090    0.269426    31.00000    0.04089    0.03740 =
         0.04183   -0.00396    0.01307   -0.00175
AFIX  33
H5A   2    0.717926    0.245816    0.234431    31.00000   -1.50000
H5B   2    0.795980    0.268489    0.239960    31.00000   -1.50000
H5C   2    0.792242    0.250104    0.323538    31.00000   -1.50000
AFIX   0
RESI 0
part 2 -31
RESI 113 BTBU
B1    3    0.796356    0.319059    0.326207   -31.00000    0.02668    0.03164 =
         0.03208   -0.00085    0.01451    0.00362
C2    1    0.718225    0.298172    0.278829   -31.00000    0.03306    0.03651 =
         0.03735   -0.00152    0.01155    0.00018
C3    1    0.668244    0.322198    0.199059   -31.00000    0.03585    0.04121 =
         0.03539   -0.00254    0.01178    0.00104
AFIX  33
H3A   2    0.660617    0.349014    0.215584   -31.00000   -1.50000
H3B   2    0.695876    0.323330    0.161181   -31.00000   -1.50000
H3C   2    0.616515    0.309498    0.169784   -31.00000   -1.50000
AFIX   0
C4    1    0.671021    0.292815    0.333950   -31.00000    0.03467    0.03457 =
         0.04112    0.00249    0.01207   -0.00693
AFIX  33
H4A   2    0.648962    0.318266    0.340525   -31.00000   -1.50000
H4B   2    0.627767    0.274006    0.306680   -31.00000   -1.50000
H4C   2    0.706291    0.282762    0.389723   -31.00000   -1.50000
AFIX   0
C5    1    0.741830    0.257946    0.280705   -31.00000    0.03936    0.03592 =
         0.04320   -0.00140    0.01186   -0.00361
AFIX  33
H5A   2    0.694913    0.241541    0.251222   -31.00000   -1.50000
H5B   2    0.778303    0.255515    0.252594   -31.00000   -1.50000
H5C   2    0.768475    0.249175    0.339587   -31.00000   -1.50000
AFIX  56
RESI 0
part 0
rem ##
SIMU 0.003 c1_14 > c5_114
ISOR 0.003 c1_14 > c5_114
DELU 0.003 c1_14 > c5_114
part 1 41
RESI 14 CP
C1    1    0.674726    0.363534    0.530276    41.00000    0.04379    0.04870 =
         0.04279    0.00296    0.02111   -0.00270
AFIX  43
H1    2    0.659055    0.344954    0.485301    41.00000   -1.20000
AFIX  55
C2    1    0.634376    0.399024    0.531656    41.00000    0.04311    0.05019 =
         0.04278    0.00239    0.02097   -0.00263
AFIX  43
H2    2    0.586970    0.408357    0.487765    41.00000   -1.20000
AFIX  55
C3    1    0.677324    0.418115    0.610159    41.00000    0.04315    0.05019 =
         0.04217    0.00223    0.02315   -0.00243
AFIX  43
H3    2    0.663697    0.442462    0.628008    41.00000   -1.20000
AFIX  55
C4    1    0.744218    0.394423    0.657297    41.00000    0.04396    0.05058 =
         0.04152    0.00312    0.02205   -0.00218
AFIX  43
H4    2    0.783202    0.400138    0.712219    41.00000   -1.20000
AFIX  55
C5    1    0.742613    0.360690    0.607927    41.00000    0.04439    0.04901 =
         0.04218    0.00368    0.02124   -0.00260
AFIX  43
H5    2    0.780333    0.339875    0.624022    41.00000   -1.20000
AFIX   0
RESI 0
part 2 -41
RESI 114 CP
C1    1    0.752346    0.362140    0.622805   -41.00000    0.04471    0.04936 =
         0.04174    0.00472    0.02074   -0.00329
AFIX  43
H1    2    0.800125    0.349899    0.659956   -41.00000   -1.20000
AFIX   0
C2    1    0.707304    0.349954    0.539846   -41.00000    0.04119    0.04705 =
         0.04130    0.00531    0.02134   -0.00294
AFIX  43
H2    2    0.718730    0.328723    0.510692   -41.00000   -1.20000
AFIX   0
C3    1    0.641304    0.375594    0.508061   -41.00000    0.03999    0.04843 =
         0.04160    0.00381    0.02229   -0.00213
AFIX  43
H3    2    0.599829    0.374145    0.453036   -41.00000   -1.20000
AFIX   0
C4    1    0.646218    0.403750    0.570437   -41.00000    0.04296    0.05213 =
         0.04276    0.00151    0.02394   -0.00165
AFIX  43
H4    2    0.609973    0.424497    0.565474   -41.00000   -1.20000
AFIX   0
C5    1    0.718146    0.394282    0.643452   -41.00000    0.04500    0.05202 =
         0.04070    0.00328    0.02311   -0.00266
AFIX  43
H5    2    0.738114    0.407815    0.696095   -41.00000   -1.20000
AFIX  56
RESI 0
part 0

SIMU 0.003 c1_15 > c5_115
ISOR 0.003 c1_15 > c5_115
DELU 0.003 c1_15 > c5_115
PART 1 31
RESI 15 CP
C1    1    0.956839    0.331220    0.507059    31.00000    0.05307    0.05418 =
         0.05717    0.00254    0.01992    0.00121
AFIX  43
H1    2    0.939141    0.335631    0.550861    31.00000   -1.20000
AFIX  55
C2    1    0.934631    0.299180    0.449178    31.00000    0.05290    0.05276 =
         0.05843    0.00341    0.01880    0.00183
AFIX  43
H2    2    0.899467    0.278393    0.447457    31.00000   -1.20000
AFIX  55
C3    1    0.974212    0.303666    0.394319    31.00000    0.05411    0.05490 =
         0.05973    0.00070    0.02030    0.00430
AFIX  43
H3    2    0.970178    0.286407    0.349454    31.00000   -1.20000
AFIX  55
C4    1    1.020883    0.338478    0.418296    31.00000    0.05284    0.05658 =
         0.06041    0.00252    0.02176    0.00177
AFIX  43
H4    2    1.053554    0.348599    0.392289    31.00000   -1.20000
AFIX  55
C5    1    1.010146    0.355508    0.487973    31.00000    0.05243    0.05464 =
         0.05837    0.00217    0.01866   -0.00045
AFIX  43
H5    2    1.034372    0.379021    0.516765    31.00000   -1.20000
AFIX  56
RESI 0
PART 2 -31
RESI 115 CP
C1    1    1.008981    0.368124    0.394095   -31.00000    0.05147    0.05485 =
         0.05836    0.00334    0.02305   -0.00067
AFIX  43
H1    2    1.060039    0.366407    0.439166   -31.00000   -1.20000
AFIX  55
C2    1    0.977656    0.342125    0.323847   -31.00000    0.05275    0.05555 =
         0.05758    0.00299    0.02505    0.00092
AFIX  43
H2    2    1.004078    0.319961    0.313669   -31.00000   -1.20000
AFIX  55
C3    1    0.899903    0.355072    0.271482   -31.00000    0.05279    0.05488 =
         0.05543    0.00332    0.02452   -0.00157
AFIX  43
H3    2    0.865175    0.343091    0.220121   -31.00000   -1.20000
AFIX  55
C4    1    0.883174    0.389072    0.309367   -31.00000    0.05048    0.05356 =
         0.05506    0.00456    0.02528   -0.00125
AFIX  43
H4    2    0.835288    0.403831    0.287802   -31.00000   -1.20000
AFIX  55
C5    1    0.950587    0.397138    0.385146   -31.00000    0.05115    0.05393 =
         0.05644    0.00280    0.02380   -0.00041
AFIX  43
H5    2    0.955721    0.418241    0.423179   -31.00000   -1.20000
AFIX   0
RESI 0
PART 0

rem ######
MOLE 3
B1    3    0.766325    0.371718    0.922820    11.00000    0.01742    0.01501 =
         0.02141   -0.00257    0.00683   -0.00131
RESI 21 ARCL
C1    1    0.837101    0.376990    0.888496    11.00000    0.01606    0.01833 =
         0.01862    0.00019    0.00398    0.00001
C2    1    0.859541    0.345023    0.851406    11.00000    0.02323    0.02115 =
         0.03193   -0.00655    0.01112   -0.00262
AFIX  43
H2    2    0.836795    0.319819    0.850782    11.00000   -1.20000
AFIX   0
C3    1    0.913912    0.349399    0.815832    11.00000    0.02371    0.03416 =
         0.02612   -0.00695    0.00922    0.00426
C4    1    0.949136    0.385087    0.813754    11.00000    0.01707    0.04151 =
         0.02165   -0.00142    0.00735   -0.00045
AFIX  43
H4    2    0.986281    0.387785    0.788833    11.00000   -1.20000
AFIX   0
C5    1    0.927233    0.416548    0.849954    11.00000    0.02551    0.02801 =
         0.02173    0.00141    0.00861   -0.00649
C6    1    0.872798    0.413175    0.886700    11.00000    0.02080    0.02187 =
         0.01963   -0.00141    0.00711   -0.00028
AFIX  43
H6    2    0.859738    0.435793    0.910895    11.00000   -1.20000
AFIX   0
CL7   5    0.937350    0.308535    0.767611    11.00000    0.04099    0.04640 =
         0.05851   -0.02071    0.02900    0.00403
CL8   5    0.970432    0.462307    0.848608    11.00000    0.04417    0.03428 =
         0.04886    0.00276    0.02839   -0.01171
RESI 0
RESI 22 ARCL
C1    1    0.684013    0.373443    0.836372    11.00000    0.01624    0.01565 =
         0.01969   -0.00249    0.00831   -0.00231
C2    1    0.647836    0.409588    0.801910    11.00000    0.01727    0.01773 =
         0.01611   -0.00378    0.00758   -0.00342
AFIX  43
H2    2    0.667913    0.433346    0.832175    11.00000   -1.20000
AFIX   0
C3    1    0.583366    0.411008    0.724481    11.00000    0.01883    0.01771 =
         0.02129    0.00252    0.01211    0.00107
C4    1    0.551142    0.377579    0.677358    11.00000    0.01412    0.02794 =
         0.01566   -0.00237    0.00507   -0.00321
AFIX  43
H4    2    0.506274    0.378845    0.624807    11.00000   -1.20000
AFIX   0
C5    1    0.587442    0.342399    0.710542    11.00000    0.01895    0.01971 =
         0.02565   -0.01019    0.01076   -0.00704
C6    1    0.652137    0.339812    0.787811    11.00000    0.01927    0.01815 =
         0.02173   -0.00025    0.00913    0.00017
AFIX  43
H6    2    0.675125    0.314769    0.808019    11.00000   -1.20000
AFIX   0
CL7   5    0.542411    0.456587    0.682441    11.00000    0.02630    0.02181 =
         0.02338    0.00313    0.00704    0.00314
CL8   5    0.550562    0.299517    0.651636    11.00000    0.03142    0.02538 =
         0.03749   -0.01612    0.00533   -0.00714
RESI 0
RESI 23 ARCL
C1    1    0.770213    0.405294    0.993501    11.00000    0.02382    0.01406 =
         0.01800    0.00346    0.00981   -0.00130
C2    1    0.843294    0.416195    1.056504    11.00000    0.01904    0.01720 =
         0.01983    0.00195    0.00816    0.00257
AFIX  43
H2    2    0.890680    0.405347    1.056229    11.00000   -1.20000
AFIX   0
C3    1    0.847671    0.442568    1.119321    11.00000    0.02024    0.01948 =
         0.01789    0.00164    0.00462   -0.00201
C4    1    0.780944    0.459590    1.122794    11.00000    0.02756    0.02222 =
         0.01645   -0.00210    0.00801   -0.00198
AFIX  43
H4    2    0.784657    0.477860    1.165915    11.00000   -1.20000
AFIX   0
C5    1    0.709228    0.448857    1.061102    11.00000    0.02196    0.02892 =
         0.01998   -0.00079    0.01106    0.00259
C6    1    0.702041    0.421853    0.997935    11.00000    0.01967    0.02457 =
         0.02021   -0.00240    0.00923   -0.00405
AFIX  43
H6    2    0.650956    0.414547    0.957623    11.00000   -1.20000
AFIX   0
CL7   5    0.940089    0.455152    1.197771    11.00000    0.02385    0.03917 =
         0.02480   -0.01405    0.00318   -0.00181
CL8   5    0.623783    0.471256    1.061798    11.00000    0.02713    0.05941 =
         0.03116   -0.01429    0.01313    0.00781
RESI 0
RESI 24 ARCL
C1    1    0.776720    0.329435    0.973548    11.00000    0.02253    0.01348 =
         0.02282   -0.00263    0.00926   -0.00205
C2    1    0.711986    0.308964    0.977627    11.00000    0.02039    0.02057 =
         0.02572   -0.00197    0.00945   -0.00125
AFIX  43
H2    2    0.659741    0.318720    0.947478    11.00000   -1.20000
AFIX   0
C3    1    0.723469    0.274686    1.025145    11.00000    0.02977    0.02383 =
         0.02814   -0.00111    0.01474   -0.00779
C4    1    0.798074    0.259469    1.071360    11.00000    0.03278    0.01750 =
         0.03245    0.00327    0.01193   -0.00201
AFIX  43
H4    2    0.805348    0.235989    1.103655    11.00000   -1.20000
AFIX   0
[truncated: 281,889 more chars]
